# Supplementary material for: Exploring the Molecular Mechanism of Sepal Formation in the Decorative Flowers of Hydrangea macrophylla ′Endless Summer′ Based on the ABCDE Model
Source: Int J Mol Sci. 2022 Nov 15;23(22):14112. doi: 10.3390/ijms232214112 (PMC9694991; doi:10.3390/ijms232214112)
Supplement: Supplementary file 1 [file ijms-23-14112-s001.zip › Supplementary Table S1.xlsx]

## Sheet: BS1 vs. BS2
Supplementary table S1. Up- and down-regulated differentially expressed genes in four comparative groups of samples
Genes ID	p-value	Regulation	Genes ID	p-value	Regulation
TRINITY_DN10016_c0_g1_i1_1	0.00746475	Up	TRINITY_DN10124_c0_g1_i1_3	0.00162921	Down
TRINITY_DN10069_c0_g1_i1_1	0.0171113	Up	TRINITY_DN10128_c0_g1_i1_2	0.0347256	Down
TRINITY_DN10075_c0_g1_i1_3	0.0252133	Up	TRINITY_DN10130_c0_g1_i1_2	0.00505955	Down
TRINITY_DN10097_c0_g1_i1_2	0.0182949	Up	TRINITY_DN10209_c0_g1_i2_2	0.0112955	Down
TRINITY_DN10121_c0_g1_i1_1	0.0103214	Up	TRINITY_DN10238_c0_g1_i2_1	0.00951233	Down
TRINITY_DN1012_c0_g1_i1_1	0.0346216	Up	TRINITY_DN10240_c0_g1_i1_2	0.0168826	Down
TRINITY_DN10156_c0_g1_i1_1	0.0448311	Up	TRINITY_DN10260_c0_g1_i1_2	0.0379357	Down
TRINITY_DN10167_c0_g1_i1_3	0.01733	Up	TRINITY_DN10267_c0_g1_i2_2	0.0116943	Down
TRINITY_DN10167_c0_g1_i2_1	0.0207348	Up	TRINITY_DN10282_c0_g1_i1_2	0.0262694	Down
TRINITY_DN1020_c0_g1_i1_3	0.00528995	Up	TRINITY_DN10330_c0_g1_i1_2	0.00561694	Down
TRINITY_DN10217_c1_g1_i1_3	0.0164306	Up	TRINITY_DN10369_c0_g1_i1_3	0.0172557	Down
TRINITY_DN1021_c0_g1_i1_1	8.27412e-06	Up	TRINITY_DN10390_c0_g1_i2_2	0.0389744	Down
TRINITY_DN10242_c0_g1_i2_2	0.000631355	Up	TRINITY_DN10392_c0_g1_i1_1	0.00909771	Down
TRINITY_DN10254_c0_g1_i1_1	4.06517e-06	Up	TRINITY_DN10441_c0_g2_i1_3	0.0389744	Down
TRINITY_DN10276_c0_g1_i1_1	0.00345993	Up	TRINITY_DN10446_c0_g1_i1_1	0.0210425	Down
TRINITY_DN10312_c0_g1_i1_1	0.0367442	Up	TRINITY_DN10521_c0_g1_i1_2	0.00408654	Down
TRINITY_DN10327_c0_g1_i1_1	0.00181547	Up	TRINITY_DN1052_c0_g1_i1_3	0.0104312	Down
TRINITY_DN10387_c0_g1_i1_1	0.00299122	Up	TRINITY_DN10601_c0_g1_i1_2	3.29694e-05	Down
TRINITY_DN10411_c0_g1_i1_2	0.0232353	Up	TRINITY_DN10695_c0_g1_i1_3	0.00967159	Down
TRINITY_DN10420_c0_g1_i1_1	0.0218261	Up	TRINITY_DN10697_c0_g1_i1_2	0.00324478	Down
TRINITY_DN10421_c0_g1_i1_1	0.00200946	Up	TRINITY_DN10709_c0_g1_i1_2	0.00773411	Down
TRINITY_DN10423_c0_g1_i1_1	0.0424447	Up	TRINITY_DN10712_c0_g2_i1_2	1.5567e-06	Down
TRINITY_DN10428_c0_g1_i1_1	0.00908625	Up	TRINITY_DN10723_c0_g1_i2_2	0.0297276	Down
TRINITY_DN10431_c0_g1_i1_3	0.00783963	Up	TRINITY_DN10732_c0_g1_i1_3	0.0123503	Down
TRINITY_DN10448_c0_g1_i1_2	0.00354029	Up	TRINITY_DN10732_c0_g3_i1_3	0.027476	Down
TRINITY_DN10489_c0_g1_i1_1	0.000842649	Up	TRINITY_DN10780_c0_g1_i1_2	0.00276252	Down
TRINITY_DN10492_c0_g1_i1_2	0.013013	Up	TRINITY_DN10799_c0_g1_i2_2	0.0148867	Down
TRINITY_DN10503_c1_g1_i1_1	0.0260992	Up	TRINITY_DN10874_c0_g1_i1_3	0.0142311	Down
TRINITY_DN10556_c0_g1_i3_1	0.0438735	Up	TRINITY_DN10883_c0_g2_i1_2	0.029679	Down
TRINITY_DN10575_c0_g1_i1_1	0.0157769	Up	TRINITY_DN10895_c0_g2_i1_1	0.00328005	Down
TRINITY_DN10575_c0_g2_i1_1	0.00124344	Up	TRINITY_DN10962_c0_g1_i1_2	0.00416904	Down
TRINITY_DN10588_c0_g1_i1_1	0.0160685	Up	TRINITY_DN11016_c0_g1_i1_2	0.000532154	Down
TRINITY_DN10627_c0_g1_i1_1	8.36203e-13	Up	TRINITY_DN11042_c0_g1_i1_2	0.00503215	Down
TRINITY_DN10636_c0_g1_i1_1	0.0098719	Up	TRINITY_DN11042_c0_g2_i1_2	0.0102579	Down
TRINITY_DN10686_c0_g1_i1_1	0.0456482	Up	TRINITY_DN11064_c0_g1_i1_2	0.0228394	Down
TRINITY_DN1070_c0_g1_i1_1	0.0224119	Up	TRINITY_DN110_c0_g1_i1_3	0.00667414	Down
TRINITY_DN10747_c0_g1_i1_1	0.00902253	Up	TRINITY_DN11107_c0_g1_i1_2	0.00682697	Down
TRINITY_DN10770_c0_g1_i3_3	0.00181547	Up	TRINITY_DN11117_c0_g1_i1_2	8.39174e-05	Down
TRINITY_DN10793_c0_g1_i1_3	0.0497681	Up	TRINITY_DN11131_c0_g1_i2_1	0.0397785	Down
TRINITY_DN10798_c0_g1_i2_1	0.00429811	Up	TRINITY_DN11188_c0_g2_i1_3	0.0419709	Down
TRINITY_DN10798_c0_g2_i1_1	0.000657451	Up	TRINITY_DN11218_c1_g1_i1_2	0.0405714	Down
TRINITY_DN10828_c0_g1_i1_3	0.0194663	Up	TRINITY_DN11222_c0_g1_i1_2	0.0370828	Down
TRINITY_DN10841_c0_g1_i1_3	0.0191183	Up	TRINITY_DN11256_c0_g1_i2_3	6.55928e-05	Down
TRINITY_DN10846_c0_g1_i1_1	0.0281637	Up	TRINITY_DN11271_c0_g1_i1_3	0.0141838	Down
TRINITY_DN10859_c0_g1_i1_1	1.40022e-05	Up	TRINITY_DN11278_c0_g1_i2_3	0.00167127	Down
TRINITY_DN10871_c0_g1_i1_3	0.00779246	Up	TRINITY_DN11416_c0_g1_i1_2	0.04086	Down
TRINITY_DN10872_c0_g1_i1_1	0.00811036	Up	TRINITY_DN11427_c0_g1_i1_3	0.0273838	Down
TRINITY_DN10877_c0_g1_i1_3	0.0144196	Up	TRINITY_DN11450_c0_g2_i1_2	0.00122122	Down
TRINITY_DN10891_c0_g2_i1_1	0.0489441	Up	TRINITY_DN11450_c1_g1_i1_3	0.0156564	Down
TRINITY_DN10916_c0_g1_i1_1	1.7454e-07	Up	TRINITY_DN11568_c0_g1_i1_3	0.0213911	Down
TRINITY_DN10931_c0_g1_i1_1	0.0201039	Up	TRINITY_DN11586_c0_g2_i3_2	0.0431062	Down
TRINITY_DN11090_c0_g1_i1_3	0.000858647	Up	TRINITY_DN1165_c0_g1_i1_1	0.0257753	Down
TRINITY_DN11110_c0_g1_i1_2	0.0336528	Up	TRINITY_DN11683_c0_g1_i1_3	0.0186234	Down
TRINITY_DN1114_c0_g1_i1_3	0.0419279	Up	TRINITY_DN11726_c0_g1_i1_3	0.0321563	Down
TRINITY_DN11168_c0_g2_i1_2	0.0209127	Up	TRINITY_DN11745_c0_g1_i1_3	0.0389744	Down
TRINITY_DN11189_c0_g1_i1_3	0.00178497	Up	TRINITY_DN11753_c0_g1_i1_3	0.0222963	Down
TRINITY_DN11190_c0_g1_i2_1	0.0102338	Up	TRINITY_DN11753_c0_g1_i2_2	0.0177323	Down
TRINITY_DN11201_c0_g1_i1_3	0.018907	Up	TRINITY_DN11781_c0_g1_i1_2	0.020205	Down
TRINITY_DN11207_c0_g1_i2_1	0.0236185	Up	TRINITY_DN11812_c0_g2_i1_3	0.0423233	Down
TRINITY_DN11228_c0_g1_i1_1	0.0200477	Up	TRINITY_DN11832_c0_g1_i1_3	0.00330757	Down
TRINITY_DN11238_c0_g1_i1_1	0.000283252	Up	TRINITY_DN11850_c0_g1_i1_2	0.00102077	Down
TRINITY_DN11244_c0_g1_i1_3	0.0278222	Up	TRINITY_DN11854_c0_g1_i1_2	0.00320711	Down
TRINITY_DN11251_c0_g1_i1_1	0.0345756	Up	TRINITY_DN11861_c0_g1_i1_2	0.0321506	Down
TRINITY_DN11278_c0_g2_i1_3	0.0424447	Up	TRINITY_DN11882_c0_g1_i1_2	0.0425384	Down
TRINITY_DN11285_c0_g1_i1_1	0.0213394	Up	TRINITY_DN11908_c0_g1_i1_2	0.0114929	Down
TRINITY_DN11296_c0_g1_i1_2	0.0327122	Up	TRINITY_DN11940_c0_g1_i1_2	0.0346275	Down
TRINITY_DN11301_c0_g1_i2_3	0.0279188	Up	TRINITY_DN11976_c0_g1_i1_3	0.0172557	Down
TRINITY_DN11325_c0_g2_i1_1	5.08341e-05	Up	TRINITY_DN12005_c0_g1_i1_1	0.0320213	Down
TRINITY_DN11370_c0_g1_i1_1	0.00429156	Up	TRINITY_DN12038_c0_g1_i1_2	0.0186234	Down
TRINITY_DN11419_c0_g1_i1_3	0.0221387	Up	TRINITY_DN12066_c0_g1_i1_2	0.00482423	Down
TRINITY_DN11422_c0_g1_i2_1	0.0142696	Up	TRINITY_DN12093_c0_g1_i1_3	0.0034821	Down
TRINITY_DN11424_c0_g1_i1_2	0.0435457	Up	TRINITY_DN12121_c0_g1_i2_3	0.00244361	Down
TRINITY_DN11433_c0_g1_i1_1	9.68056e-17	Up	TRINITY_DN12168_c0_g1_i3_3	0.0205585	Down
TRINITY_DN11440_c0_g1_i1_3	6.88331e-05	Up	TRINITY_DN12192_c0_g2_i1_3	0.0465209	Down
TRINITY_DN11469_c0_g1_i2_1	0.000499828	Up	TRINITY_DN12219_c0_g1_i2_2	0.0224778	Down
TRINITY_DN11493_c0_g1_i1_1	0.0121874	Up	TRINITY_DN12230_c0_g1_i1_3	0.0116943	Down
TRINITY_DN11496_c0_g1_i1_1	0.0051343	Up	TRINITY_DN1224_c0_g1_i1_2	3.37588e-15	Down
TRINITY_DN11506_c0_g1_i2_3	0.0312111	Up	TRINITY_DN12254_c0_g1_i1_1	0.0448266	Down
TRINITY_DN11528_c0_g3_i1_1	0.00227658	Up	TRINITY_DN12279_c0_g1_i1_2	0.0150681	Down
TRINITY_DN11531_c0_g1_i1_1	0.0153357	Up	TRINITY_DN12308_c0_g1_i1_2	0.00667414	Down
TRINITY_DN11531_c0_g1_i1_3	0.0191183	Up	TRINITY_DN12309_c0_g1_i1_2	0.000191727	Down
TRINITY_DN11541_c0_g1_i1_3	0.0152808	Up	TRINITY_DN12325_c0_g1_i1_3	0.000611901	Down
TRINITY_DN1156_c0_g1_i1_1	4.0835e-06	Up	TRINITY_DN12337_c0_g1_i2_3	0.0370196	Down
TRINITY_DN1156_c0_g1_i1_3	0.0346216	Up	TRINITY_DN12344_c0_g1_i2_2	0.0246643	Down
TRINITY_DN115_c0_g2_i1_1	0.0424447	Up	TRINITY_DN12351_c0_g2_i1_2	0.0167775	Down
TRINITY_DN11601_c0_g1_i1_1	0.00381485	Up	TRINITY_DN12357_c0_g1_i1_3	0.0157086	Down
TRINITY_DN11624_c0_g1_i1_1	0.0232353	Up	TRINITY_DN1244_c0_g1_i1_2	0.0409621	Down
TRINITY_DN11702_c0_g1_i1_1	0.0185301	Up	TRINITY_DN12458_c0_g1_i1_2	0.000562962	Down
TRINITY_DN11704_c0_g1_i1_3	0.026777	Up	TRINITY_DN1245_c0_g1_i1_2	0.0297276	Down
TRINITY_DN11724_c0_g1_i1_1	0.0167264	Up	TRINITY_DN12467_c0_g1_i1_3	0.0204647	Down
TRINITY_DN11732_c0_g1_i1_1	0.0424447	Up	TRINITY_DN12491_c1_g1_i1_2	0.000625805	Down
TRINITY_DN11772_c0_g1_i1_1	9.27219e-05	Up	TRINITY_DN12501_c0_g1_i1_3	0.0124566	Down
TRINITY_DN11802_c0_g1_i1_1	3.08418e-07	Up	TRINITY_DN12572_c0_g1_i1_3	1.24145e-06	Down
TRINITY_DN11812_c0_g1_i1_1	0.0171093	Up	TRINITY_DN12677_c0_g1_i1_2	0.000138455	Down
TRINITY_DN11812_c0_g2_i1_1	0.00168075	Up	TRINITY_DN12789_c0_g1_i10_2	0.01886	Down
TRINITY_DN11813_c0_g1_i1_1	1.75424e-05	Up	TRINITY_DN12850_c0_g1_i1_2	0.04419	Down
TRINITY_DN1183_c0_g1_i1_3	0.00726418	Up	TRINITY_DN12929_c0_g1_i1_3	0.000255687	Down
TRINITY_DN1183_c0_g2_i1_3	0.00196793	Up	TRINITY_DN12974_c0_g1_i1_2	0.0243881	Down
TRINITY_DN11899_c0_g2_i1_1	0.00375115	Up	TRINITY_DN13019_c0_g1_i1_3	0.0100675	Down
TRINITY_DN11955_c0_g1_i1_1	0.00528995	Up	TRINITY_DN13031_c0_g4_i1_3	0.00328005	Down
TRINITY_DN11955_c0_g2_i1_1	0.0185301	Up	TRINITY_DN13056_c0_g1_i1_3	0.048831	Down
TRINITY_DN11955_c0_g3_i1_1	0.0438735	Up	TRINITY_DN13168_c0_g1_i1_2	0.0117647	Down
TRINITY_DN11962_c0_g1_i1_3	0.0165305	Up	TRINITY_DN13242_c0_g1_i1_3	9.59822e-08	Down
TRINITY_DN12009_c0_g1_i1_3	0.0202421	Up	TRINITY_DN13281_c0_g1_i1_2	0.00244892	Down
TRINITY_DN12012_c0_g2_i1_1	4.87482e-05	Up	TRINITY_DN13317_c0_g1_i1_3	0.00129206	Down
TRINITY_DN12012_c0_g2_i1_3	0.00300627	Up	TRINITY_DN13321_c0_g1_i1_3	0.0349627	Down
TRINITY_DN12033_c0_g1_i1_3	0.0278381	Up	TRINITY_DN13328_c0_g1_i1_2	0.0109887	Down
TRINITY_DN12037_c0_g1_i1_1	0.0108382	Up	TRINITY_DN13377_c0_g1_i1_3	0.0423233	Down
TRINITY_DN12039_c0_g1_i1_1	0.000222638	Up	TRINITY_DN13413_c0_g1_i1_2	0.0344288	Down
TRINITY_DN1203_c0_g1_i1_2	0.0346216	Up	TRINITY_DN13552_c0_g1_i2_2	0.00749239	Down
TRINITY_DN12131_c0_g1_i1_1	0.0199708	Up	TRINITY_DN13554_c0_g3_i1_2	0.0163418	Down
TRINITY_DN12170_c0_g1_i2_2	6.4973e-05	Up	TRINITY_DN13572_c0_g1_i1_3	0.0493443	Down
TRINITY_DN12190_c0_g1_i1_3	0.0167317	Up	TRINITY_DN13663_c0_g1_i2_2	0.000555926	Down
TRINITY_DN12194_c0_g2_i1_1	0.0283214	Up	TRINITY_DN13696_c0_g1_i1_2	0.0320242	Down
TRINITY_DN12201_c0_g1_i1_1	0.00355315	Up	TRINITY_DN13834_c0_g2_i1_1	0.00802283	Down
TRINITY_DN12234_c0_g1_i1_3	0.0298396	Up	TRINITY_DN13841_c0_g1_i1_1	0.000314018	Down
TRINITY_DN12241_c0_g1_i1_3	0.000158488	Up	TRINITY_DN13855_c0_g1_i4_3	0.0020663	Down
TRINITY_DN12285_c0_g1_i1_1	0.000147218	Up	TRINITY_DN13968_c0_g1_i1_2	0.00578854	Down
TRINITY_DN12322_c0_g2_i1_1	0.00834054	Up	TRINITY_DN13993_c0_g1_i2_3	0.0320141	Down
TRINITY_DN12323_c0_g1_i1_2	0.00518903	Up	TRINITY_DN13997_c0_g1_i1_1	0.017229	Down
TRINITY_DN12333_c0_g1_i1_3	0.00680653	Up	TRINITY_DN13_c0_g1_i2_2	9.76444e-05	Down
TRINITY_DN12339_c0_g1_i2_1	2.15447e-09	Up	TRINITY_DN14041_c0_g1_i1_2	0.0405215	Down
TRINITY_DN12357_c0_g1_i1_1	0.0266937	Up	TRINITY_DN14041_c0_g2_i1_2	0.0150453	Down
TRINITY_DN1241_c0_g1_i1_1	0.0424447	Up	TRINITY_DN14119_c0_g1_i1_2	0.00280522	Down
TRINITY_DN1245_c0_g1_i1_3	0.031211	Up	TRINITY_DN14125_c0_g1_i1_1	0.0206859	Down
TRINITY_DN12489_c0_g1_i1_3	0.0260543	Up	TRINITY_DN14147_c0_g1_i3_2	0.000523506	Down
TRINITY_DN124_c0_g1_i1_1	0.0143816	Up	TRINITY_DN14156_c0_g2_i1_3	0.0243987	Down
TRINITY_DN12515_c0_g1_i2_1	0.0030649	Up	TRINITY_DN14171_c0_g1_i2_2	0.0354448	Down
TRINITY_DN12553_c0_g1_i1_1	0.0180604	Up	TRINITY_DN14195_c0_g1_i1_3	0.0043913	Down
TRINITY_DN12615_c0_g1_i1_1	0.00229517	Up	TRINITY_DN14196_c0_g1_i1_1	1.57679e-16	Down
TRINITY_DN12636_c0_g1_i1_1	0.0107881	Up	TRINITY_DN14218_c0_g1_i2_1	0.0231211	Down
TRINITY_DN12658_c0_g1_i1_3	0.0144196	Up	TRINITY_DN1422_c0_g1_i1_2	0.00382309	Down
TRINITY_DN12666_c0_g1_i1_1	0.0301912	Up	TRINITY_DN14241_c0_g1_i1_2	0.0389744	Down
TRINITY_DN12683_c0_g1_i1_1	0.00832543	Up	TRINITY_DN14244_c0_g1_i1_3	0.00504061	Down
TRINITY_DN12723_c0_g2_i2_1	0.00902253	Up	TRINITY_DN14259_c0_g1_i1_3	0.00266482	Down
TRINITY_DN12745_c0_g1_i1_1	0.0108382	Up	TRINITY_DN14333_c0_g1_i1_2	0.0263652	Down
TRINITY_DN12751_c0_g1_i1_1	8.1154e-05	Up	TRINITY_DN1436_c0_g1_i1_3	0.0481403	Down
TRINITY_DN12754_c0_g1_i1_1	0.00375115	Up	TRINITY_DN14435_c0_g1_i2_3	1.46011e-07	Down
TRINITY_DN12754_c0_g2_i1_1	0.0014712	Up	TRINITY_DN14503_c0_g1_i1_3	0.0410087	Down
TRINITY_DN12764_c0_g1_i1_1	0.000343943	Up	TRINITY_DN14508_c0_g1_i1_3	6.71199e-05	Down
TRINITY_DN1277_c0_g1_i1_3	0.0424447	Up	TRINITY_DN14612_c0_g1_i2_2	0.00722342	Down
TRINITY_DN1282_c0_g1_i1_1	0.0266937	Up	TRINITY_DN14623_c0_g1_i1_2	0.00343607	Down
TRINITY_DN12832_c0_g1_i1_3	0.0397679	Up	TRINITY_DN14634_c0_g1_i1_3	0.00167127	Down
TRINITY_DN12835_c0_g3_i1_1	4.86977e-07	Up	TRINITY_DN14651_c0_g1_i1_3	0.0238617	Down
TRINITY_DN12851_c0_g1_i1_3	0.00957645	Up	TRINITY_DN14664_c0_g1_i1_1	0.0144404	Down
TRINITY_DN12854_c0_g1_i1_1	0.0166369	Up	TRINITY_DN14670_c0_g1_i1_3	9.57615e-05	Down
TRINITY_DN12868_c0_g1_i1_2	0.0297652	Up	TRINITY_DN1467_c0_g1_i1_3	0.0339316	Down
TRINITY_DN12902_c0_g1_i1_2	0.00105253	Up	TRINITY_DN14703_c0_g1_i1_3	0.0398541	Down
TRINITY_DN12904_c0_g1_i1_1	0.00502674	Up	TRINITY_DN14763_c0_g1_i2_2	0.00117122	Down
TRINITY_DN1290_c0_g1_i1_1	0.001668	Up	TRINITY_DN14797_c0_g1_i2_3	0.0197203	Down
TRINITY_DN12951_c0_g1_i1_1	0.00996819	Up	TRINITY_DN14809_c0_g1_i1_2	0.00239774	Down
TRINITY_DN12968_c0_g1_i2_3	0.0283214	Up	TRINITY_DN14932_c0_g1_i4_2	0.00424887	Down
TRINITY_DN12978_c0_g1_i1_3	0.0157769	Up	TRINITY_DN14943_c0_g1_i1_2	3.69379e-06	Down
TRINITY_DN12981_c0_g2_i1_1	0.0453396	Up	TRINITY_DN14965_c0_g1_i1_3	0.0001447	Down
TRINITY_DN13007_c0_g1_i1_1	0.0403895	Up	TRINITY_DN15006_c0_g1_i1_3	0.00345398	Down
TRINITY_DN13043_c0_g1_i1_1	0.00727751	Up	TRINITY_DN15089_c0_g1_i1_2	0.00717187	Down
TRINITY_DN13059_c0_g1_i1_3	0.0252995	Up	TRINITY_DN15116_c0_g1_i1_3	0.00829964	Down
TRINITY_DN1306_c0_g1_i1_1	0.0157769	Up	TRINITY_DN15152_c0_g1_i2_3	0.00941813	Down
TRINITY_DN13085_c0_g1_i1_1	0.000605287	Up	TRINITY_DN15238_c0_g1_i1_3	4.25825e-14	Down
TRINITY_DN13101_c0_g1_i1_1	0.0203626	Up	TRINITY_DN15250_c0_g1_i1_1	0.0153462	Down
TRINITY_DN13119_c1_g1_i1_1	0.0346216	Up	TRINITY_DN15319_c0_g1_i1_3	0.00967165	Down
TRINITY_DN13123_c0_g1_i1_1	0.0100433	Up	TRINITY_DN15386_c0_g1_i1_3	0.0263186	Down
TRINITY_DN13134_c0_g1_i1_1	0.0266482	Up	TRINITY_DN15408_c0_g2_i1_2	0.00115199	Down
TRINITY_DN13145_c0_g1_i2_1	0.0438735	Up	TRINITY_DN15431_c0_g1_i3_2	0.000406665	Down
TRINITY_DN1315_c0_g1_i1_3	0.000436704	Up	TRINITY_DN15464_c0_g1_i1_2	0.00902278	Down
TRINITY_DN13166_c0_g1_i2_1	0.00833409	Up	TRINITY_DN15522_c0_g1_i1_2	0.0149348	Down
TRINITY_DN13176_c0_g1_i1_1	0.0319884	Up	TRINITY_DN15614_c0_g1_i1_2	0.0205251	Down
TRINITY_DN13187_c0_g1_i2_1	2.70978e-06	Up	TRINITY_DN15619_c0_g1_i1_3	0.0346275	Down
TRINITY_DN13204_c0_g1_i2_1	0.0119588	Up	TRINITY_DN15704_c0_g1_i1_2	0.00901195	Down
TRINITY_DN13209_c0_g1_i1_1	0.00375023	Up	TRINITY_DN1570_c0_g1_i1_2	0.0433543	Down
TRINITY_DN13218_c0_g1_i1_2	0.0378148	Up	TRINITY_DN15816_c0_g1_i1_3	0.0452521	Down
TRINITY_DN13219_c0_g1_i1_3	0.02667	Up	TRINITY_DN15839_c0_g2_i1_3	0.00818921	Down
TRINITY_DN13261_c0_g1_i1_1	0.0328203	Up	TRINITY_DN15870_c0_g1_i1_3	0.0128376	Down
TRINITY_DN13265_c0_g1_i1_3	0.00910012	Up	TRINITY_DN1595_c0_g1_i1_3	0.0481403	Down
TRINITY_DN13272_c0_g1_i1_1	0.035448	Up	TRINITY_DN16053_c0_g1_i4_2	0.0300278	Down
TRINITY_DN13272_c0_g1_i1_3	0.0132359	Up	TRINITY_DN16065_c0_g1_i1_2	0.00465857	Down
TRINITY_DN13293_c0_g2_i1_1	0.000124001	Up	TRINITY_DN16103_c0_g1_i1_2	0.00299019	Down
TRINITY_DN13308_c0_g1_i1_1	1.17372e-11	Up	TRINITY_DN16103_c0_g1_i1_3	0.027504	Down
TRINITY_DN13329_c0_g1_i1_1	0.00133939	Up	TRINITY_DN16110_c0_g1_i1_3	0.0121428	Down
TRINITY_DN1333_c0_g1_i1_3	0.0313108	Up	TRINITY_DN16125_c0_g2_i1_3	0.0479171	Down
TRINITY_DN13353_c0_g1_i1_2	3.43764e-10	Up	TRINITY_DN16168_c0_g1_i1_2	0.000254576	Down
TRINITY_DN13380_c0_g2_i1_1	0.00178935	Up	TRINITY_DN16256_c0_g1_i1_3	0.00919787	Down
TRINITY_DN13396_c1_g2_i1_1	0.000116513	Up	TRINITY_DN16378_c0_g1_i1_2	0.0264592	Down
TRINITY_DN13397_c0_g1_i1_3	0.0312497	Up	TRINITY_DN16433_c0_g2_i1_3	0.0093924	Down
TRINITY_DN13398_c0_g1_i1_1	0.000869832	Up	TRINITY_DN16441_c0_g1_i2_3	0.048266	Down
TRINITY_DN13402_c0_g1_i1_1	0.00789662	Up	TRINITY_DN16450_c0_g1_i1_2	2.83511e-06	Down
TRINITY_DN13403_c0_g1_i1_3	0.0131531	Up	TRINITY_DN16476_c0_g2_i1_2	0.00632743	Down
TRINITY_DN13427_c0_g1_i1_3	0.00973229	Up	TRINITY_DN16503_c0_g1_i2_3	0.019859	Down
TRINITY_DN13430_c0_g1_i1_1	0.00839529	Up	TRINITY_DN16514_c0_g1_i1_3	7.39815e-05	Down
TRINITY_DN13430_c0_g2_i1_1	0.00139838	Up	TRINITY_DN16544_c0_g1_i1_3	0.0255708	Down
TRINITY_DN13435_c0_g1_i2_1	2.22608e-05	Up	TRINITY_DN16549_c0_g1_i1_3	0.0316561	Down
TRINITY_DN13435_c1_g1_i1_1	0.00323898	Up	TRINITY_DN16556_c0_g1_i1_2	2.57491e-08	Down
TRINITY_DN13446_c0_g1_i2_1	0.0348678	Up	TRINITY_DN16573_c0_g1_i1_3	0.00451624	Down
TRINITY_DN13459_c0_g1_i1_3	0.0137567	Up	TRINITY_DN16579_c0_g1_i1_2	0.0297825	Down
TRINITY_DN13465_c0_g1_i2_3	0.0306599	Up	TRINITY_DN16756_c0_g1_i1_2	0.00138968	Down
TRINITY_DN13467_c0_g1_i1_1	1.02588e-11	Up	TRINITY_DN16837_c0_g1_i5_2	0.00409636	Down
TRINITY_DN13477_c0_g1_i2_1	0.00583712	Up	TRINITY_DN16855_c0_g4_i1_3	0.0446756	Down
TRINITY_DN13477_c0_g3_i2_1	0.00101681	Up	TRINITY_DN16932_c0_g1_i3_3	0.000247636	Down
TRINITY_DN13477_c0_g4_i1_1	0.0191796	Up	TRINITY_DN1693_c0_g1_i1_2	0.0144427	Down
TRINITY_DN13480_c0_g2_i1_1	0.0267146	Up	TRINITY_DN17008_c0_g1_i1_3	0.0312463	Down
TRINITY_DN13485_c0_g1_i2_3	0.000354797	Up	TRINITY_DN17049_c0_g1_i1_3	0.0225854	Down
TRINITY_DN13495_c0_g1_i1_1	0.0190079	Up	TRINITY_DN17062_c0_g1_i1_2	0.00737559	Down
TRINITY_DN1350_c0_g1_i1_1	0.0327549	Up	TRINITY_DN17172_c0_g2_i1_2	7.52407e-06	Down
TRINITY_DN13563_c0_g1_i1_1	2.28945e-06	Up	TRINITY_DN17226_c0_g1_i1_2	0.000690036	Down
TRINITY_DN1358_c0_g1_i1_1	0.00316935	Up	TRINITY_DN17236_c0_g1_i2_3	0.0043524	Down
TRINITY_DN13606_c0_g1_i1_1	0.0294796	Up	TRINITY_DN17250_c0_g1_i4_2	5.42989e-06	Down
TRINITY_DN13612_c0_g1_i2_3	0.000284691	Up	TRINITY_DN17314_c0_g2_i2_2	1.55967e-09	Down
TRINITY_DN13618_c0_g1_i1_3	0.0283214	Up	TRINITY_DN17339_c0_g1_i1_3	0.0110676	Down
TRINITY_DN13632_c0_g1_i1_2	0.0368123	Up	TRINITY_DN17352_c0_g1_i1_3	0.0218378	Down
TRINITY_DN13660_c0_g1_i1_3	0.0301912	Up	TRINITY_DN17356_c0_g1_i1_3	0.0319967	Down
TRINITY_DN13663_c0_g1_i1_1	0.00152471	Up	TRINITY_DN17402_c0_g1_i2_3	3.98178e-06	Down
TRINITY_DN13684_c0_g2_i1_1	0.0191183	Up	TRINITY_DN17407_c0_g1_i4_1	0.00129617	Down
TRINITY_DN13703_c0_g1_i3_3	6.92589e-05	Up	TRINITY_DN17428_c0_g1_i2_2	0.0150592	Down
TRINITY_DN13705_c0_g2_i1_3	9.41112e-05	Up	TRINITY_DN17446_c0_g1_i1_2	0.0401228	Down
TRINITY_DN13717_c0_g1_i1_1	0.00057091	Up	TRINITY_DN17470_c0_g1_i2_2	0.0304492	Down
TRINITY_DN13723_c0_g1_i1_1	0.000449487	Up	TRINITY_DN17540_c0_g1_i3_2	0.0205088	Down
TRINITY_DN13745_c0_g2_i1_1	0.0468392	Up	TRINITY_DN17557_c0_g1_i1_2	0.0232273	Down
TRINITY_DN13766_c0_g1_i1_3	0.0244296	Up	TRINITY_DN17582_c0_g1_i1_3	0.0103318	Down
TRINITY_DN13781_c0_g1_i1_1	0.0086749	Up	TRINITY_DN17607_c0_g1_i1_1	0.000137077	Down
TRINITY_DN13783_c0_g4_i1_1	0.0448311	Up	TRINITY_DN17690_c0_g1_i1_3	0.0167849	Down
TRINITY_DN13792_c0_g1_i1_1	0.008118	Up	TRINITY_DN17736_c0_g1_i1_3	0.0139363	Down
TRINITY_DN13802_c0_g1_i2_3	0.00286879	Up	TRINITY_DN17744_c0_g1_i3_1	0.0387261	Down
TRINITY_DN13806_c0_g1_i1_2	0.00767869	Up	TRINITY_DN1780_c0_g1_i1_2	0.000351196	Down
TRINITY_DN13819_c0_g1_i1_1	0.00133391	Up	TRINITY_DN17847_c0_g1_i1_2	0.00723265	Down
TRINITY_DN13824_c0_g1_i1_1	5.7491e-05	Up	TRINITY_DN17998_c0_g3_i1_2	0.00350681	Down
TRINITY_DN13847_c0_g1_i1_1	0.0166369	Up	TRINITY_DN18034_c0_g1_i6_2	0.00239199	Down
TRINITY_DN13855_c0_g2_i1_1	0.0083627	Up	TRINITY_DN18059_c0_g2_i2_2	0.000569616	Down
TRINITY_DN13867_c0_g1_i2_1	0.00729292	Up	TRINITY_DN18079_c0_g1_i1_3	0.00774545	Down
TRINITY_DN13915_c0_g1_i3_1	0.0285806	Up	TRINITY_DN18096_c0_g1_i1_1	0.00977399	Down
TRINITY_DN13932_c0_g1_i1_3	0.0330249	Up	TRINITY_DN18119_c0_g1_i8_2	0.00364581	Down
TRINITY_DN13932_c0_g3_i1_1	0.000684978	Up	TRINITY_DN18130_c0_g1_i2_3	0.00455332	Down
TRINITY_DN13936_c0_g1_i1_1	0.02024	Up	TRINITY_DN18146_c0_g1_i1_1	0.00508378	Down
TRINITY_DN13943_c0_g1_i1_1	9.24889e-07	Up	TRINITY_DN18197_c0_g1_i1_3	0.00303141	Down
TRINITY_DN13977_c0_g1_i1_2	0.00081286	Up	TRINITY_DN18199_c0_g1_i1_3	0.000309527	Down
TRINITY_DN13990_c0_g1_i1_3	0.00981973	Up	TRINITY_DN18229_c0_g2_i3_2	0.0215953	Down
TRINITY_DN14013_c1_g1_i1_1	7.35895e-07	Up	TRINITY_DN18243_c0_g1_i1_3	0.0293954	Down
TRINITY_DN14035_c0_g1_i1_2	0.00172049	Up	TRINITY_DN18258_c0_g2_i1_3	0.0115352	Down
TRINITY_DN14062_c0_g1_i1_3	0.0164306	Up	TRINITY_DN18261_c0_g1_i1_1	0.0129312	Down
TRINITY_DN14108_c0_g1_i1_1	1.36671e-05	Up	TRINITY_DN18270_c0_g1_i1_2	0.00318485	Down
TRINITY_DN14116_c0_g1_i1_1	0.00580887	Up	TRINITY_DN18279_c0_g1_i3_3	0.0110161	Down
TRINITY_DN14120_c0_g1_i1_1	8.18469e-05	Up	TRINITY_DN18303_c0_g1_i1_2	0.00181322	Down
TRINITY_DN14140_c0_g1_i2_1	0.00630425	Up	TRINITY_DN18334_c0_g1_i1_3	0.0131166	Down
TRINITY_DN1414_c0_g1_i1_1	0.0232353	Up	TRINITY_DN18354_c0_g1_i3_3	0.0157023	Down
TRINITY_DN14150_c0_g1_i2_3	0.0007875	Up	TRINITY_DN18360_c0_g1_i1_2	0.0204122	Down
TRINITY_DN14167_c0_g2_i1_1	0.0185301	Up	TRINITY_DN18372_c0_g1_i1_2	0.00324358	Down
TRINITY_DN14179_c0_g1_i1_3	0.0204682	Up	TRINITY_DN18376_c0_g1_i1_1	0.000356677	Down
TRINITY_DN14180_c0_g1_i1_1	0.0312111	Up	TRINITY_DN18384_c0_g1_i6_2	0.0368776	Down
TRINITY_DN14194_c0_g1_i1_1	0.000437624	Up	TRINITY_DN18415_c0_g1_i10_1	0.00514434	Down
TRINITY_DN14198_c0_g1_i1_1	6.33925e-06	Up	TRINITY_DN18453_c0_g1_i3_2	0.0115289	Down
TRINITY_DN14240_c0_g1_i1_1	0.0328203	Up	TRINITY_DN18453_c0_g3_i1_2	0.019789	Down
TRINITY_DN14241_c0_g1_i1_3	0.0175925	Up	TRINITY_DN18477_c0_g1_i1_2	0.00628348	Down
TRINITY_DN14242_c0_g2_i1_3	0.000882061	Up	TRINITY_DN18487_c0_g1_i1_3	0.0473705	Down
TRINITY_DN14275_c0_g1_i1_3	6.73283e-05	Up	TRINITY_DN18540_c0_g1_i1_3	0.022331	Down
TRINITY_DN14280_c0_g1_i1_3	0.000831308	Up	TRINITY_DN18677_c0_g1_i2_1	0.00203871	Down
TRINITY_DN14314_c1_g1_i1_1	0.00630425	Up	TRINITY_DN18681_c0_g1_i2_2	0.0496339	Down
TRINITY_DN14331_c0_g2_i2_3	0.000455473	Up	TRINITY_DN18685_c0_g2_i2_2	0.0115462	Down
TRINITY_DN14362_c0_g1_i1_3	6.90796e-05	Up	TRINITY_DN18701_c0_g1_i1_3	0.00293122	Down
TRINITY_DN1438_c0_g1_i1_1	0.000379602	Up	TRINITY_DN1874_c0_g1_i1_2	0.00877508	Down
TRINITY_DN14402_c0_g1_i1_3	0.00846134	Up	TRINITY_DN18794_c0_g1_i1_3	0.010075	Down
TRINITY_DN14408_c0_g1_i1_2	0.0218517	Up	TRINITY_DN18818_c0_g1_i1_2	0.013604	Down
TRINITY_DN14414_c0_g1_i1_1	0.0169952	Up	TRINITY_DN1881_c0_g1_i1_2	0.00967159	Down
TRINITY_DN14470_c0_g1_i2_1	0.0288545	Up	TRINITY_DN18856_c0_g1_i1_2	0.0421364	Down
TRINITY_DN1447_c0_g2_i1_1	0.0191183	Up	TRINITY_DN1891_c0_g1_i1_2	0.00667414	Down
TRINITY_DN14484_c0_g1_i1_1	5.18191e-07	Up	TRINITY_DN18962_c0_g1_i1_3	0.0136871	Down
TRINITY_DN14505_c0_g1_i1_3	0.00362155	Up	TRINITY_DN18981_c0_g1_i2_2	0.0111357	Down
TRINITY_DN1453_c0_g2_i1_1	0.00345237	Up	TRINITY_DN18992_c0_g3_i1_2	0.0177148	Down
TRINITY_DN14541_c0_g1_i1_3	0.00228958	Up	TRINITY_DN19037_c1_g1_i2_3	0.00929506	Down
TRINITY_DN14542_c0_g1_i1_1	4.29055e-05	Up	TRINITY_DN19087_c0_g1_i2_2	0.0249627	Down
TRINITY_DN14564_c0_g1_i1_3	0.0389974	Up	TRINITY_DN19107_c1_g4_i1_2	0.0441904	Down
TRINITY_DN14582_c0_g1_i1_1	0.000246911	Up	TRINITY_DN19123_c0_g1_i1_2	0.0119438	Down
TRINITY_DN14595_c0_g1_i3_1	1.85208e-06	Up	TRINITY_DN19166_c0_g1_i1_3	0.000490398	Down
TRINITY_DN14601_c0_g1_i1_2	0.0333934	Up	TRINITY_DN19287_c0_g2_i1_2	0.00233167	Down
TRINITY_DN14622_c0_g1_i1_1	0.0371011	Up	TRINITY_DN19288_c0_g1_i1_3	0.0151278	Down
TRINITY_DN14655_c0_g1_i2_1	0.0453396	Up	TRINITY_DN192_c0_g1_i1_3	0.0412856	Down
TRINITY_DN14685_c0_g3_i1_2	0.0234895	Up	TRINITY_DN19349_c0_g1_i1_2	4.61734e-05	Down
TRINITY_DN14689_c0_g1_i1_1	0.0296395	Up	TRINITY_DN19356_c0_g1_i1_3	0.0152295	Down
TRINITY_DN1468_c0_g1_i1_1	0.00164803	Up	TRINITY_DN19395_c1_g1_i1_1	0.0165923	Down
TRINITY_DN14691_c0_g1_i1_3	0.00849857	Up	TRINITY_DN19397_c0_g2_i1_1	0.000107418	Down
TRINITY_DN14699_c0_g1_i1_3	0.000647792	Up	TRINITY_DN19403_c0_g1_i2_3	0.0222511	Down
TRINITY_DN1469_c0_g1_i1_1	0.0494043	Up	TRINITY_DN19403_c0_g2_i1_3	0.0141838	Down
TRINITY_DN14719_c0_g1_i1_1	0.0468804	Up	TRINITY_DN19437_c0_g2_i2_3	0.00169846	Down
TRINITY_DN14719_c0_g3_i1_1	0.0349371	Up	TRINITY_DN19476_c0_g1_i1_2	0.0131768	Down
TRINITY_DN14727_c0_g1_i1_3	0.00164803	Up	TRINITY_DN19480_c0_g1_i2_2	0.00047601	Down
TRINITY_DN14730_c0_g1_i2_2	5.98462e-05	Up	TRINITY_DN19513_c0_g1_i1_1	0.0233156	Down
TRINITY_DN14765_c0_g1_i2_1	0.0129863	Up	TRINITY_DN19520_c0_g3_i2_2	0.00277026	Down
TRINITY_DN14833_c0_g1_i1_1	3.29746e-09	Up	TRINITY_DN19553_c0_g1_i1_1	0.000319897	Down
TRINITY_DN14833_c0_g1_i1_3	0.00911025	Up	TRINITY_DN19604_c1_g1_i1_3	0.0281404	Down
TRINITY_DN14858_c0_g2_i1_3	0.0164306	Up	TRINITY_DN19644_c0_g1_i1_3	0.00818791	Down
TRINITY_DN14875_c0_g1_i3_2	0.0394484	Up	TRINITY_DN19669_c0_g2_i3_2	0.00411664	Down
TRINITY_DN14881_c0_g1_i1_1	0.0171093	Up	TRINITY_DN19669_c0_g3_i1_2	0.00167098	Down
TRINITY_DN14917_c0_g1_i1_2	0.00302436	Up	TRINITY_DN19761_c0_g2_i1_2	0.0481403	Down
TRINITY_DN14935_c0_g1_i1_3	0.035199	Up	TRINITY_DN19842_c0_g1_i1_2	0.00533169	Down
TRINITY_DN14982_c0_g1_i1_3	0.0185537	Up	TRINITY_DN19848_c0_g1_i1_2	0.00223829	Down
TRINITY_DN15025_c0_g1_i7_1	0.00887348	Up	TRINITY_DN19889_c0_g1_i2_2	0.0474387	Down
TRINITY_DN15029_c0_g1_i2_3	0.0299679	Up	TRINITY_DN19906_c0_g2_i1_2	3.44949e-05	Down
TRINITY_DN15042_c0_g1_i2_1	0.0160953	Up	TRINITY_DN19948_c0_g1_i1_2	0.01344	Down
TRINITY_DN15094_c0_g1_i1_1	0.00176527	Up	TRINITY_DN19961_c0_g1_i2_3	0.0302611	Down
TRINITY_DN15099_c0_g1_i1_2	3.47002e-05	Up	TRINITY_DN19988_c0_g2_i2_2	0.038526	Down
TRINITY_DN15122_c0_g1_i2_1	9.72814e-17	Up	TRINITY_DN20119_c0_g3_i1_3	0.0068267	Down
TRINITY_DN15148_c0_g1_i1_1	0.0378818	Up	TRINITY_DN20156_c1_g2_i6_2	4.2575e-11	Down
TRINITY_DN15184_c0_g1_i1_2	0.0496842	Up	TRINITY_DN20156_c1_g5_i2_2	0.00032207	Down
TRINITY_DN15194_c0_g1_i2_1	0.00579585	Up	TRINITY_DN20157_c0_g2_i1_3	0.0210572	Down
TRINITY_DN15201_c0_g1_i1_3	6.88707e-05	Up	TRINITY_DN20163_c0_g1_i1_2	6.44582e-05	Down
TRINITY_DN15220_c0_g1_i1_3	0.00018895	Up	TRINITY_DN20175_c0_g1_i1_2	0.0142995	Down
TRINITY_DN15228_c0_g2_i1_3	0.0191183	Up	TRINITY_DN20191_c0_g1_i1_2	0.0286635	Down
TRINITY_DN15298_c0_g1_i1_1	0.0433822	Up	TRINITY_DN20249_c0_g1_i5_2	0.0421883	Down
TRINITY_DN15336_c0_g1_i1_3	0.00902253	Up	TRINITY_DN20258_c0_g2_i1_2	0.00026692	Down
TRINITY_DN15343_c0_g1_i4_1	6.69079e-05	Up	TRINITY_DN20328_c0_g1_i1_1	0.0235459	Down
TRINITY_DN15343_c1_g1_i2_2	0.0487448	Up	TRINITY_DN20329_c0_g2_i5_2	0.00505774	Down
TRINITY_DN1537_c0_g1_i1_2	0.01908	Up	TRINITY_DN20338_c0_g1_i2_1	0.000165556	Down
TRINITY_DN1543_c0_g1_i1_3	0.00753195	Up	TRINITY_DN20374_c0_g2_i1_2	0.0354506	Down
TRINITY_DN15449_c0_g1_i1_3	0.000202063	Up	TRINITY_DN20382_c0_g1_i1_3	0.0101035	Down
TRINITY_DN15508_c0_g2_i1_3	0.00250431	Up	TRINITY_DN20423_c0_g2_i1_2	0.00967159	Down
TRINITY_DN15523_c0_g1_i2_1	0.0447444	Up	TRINITY_DN20443_c0_g1_i1_3	1.22044e-05	Down
TRINITY_DN15524_c0_g1_i1_3	0.0398503	Up	TRINITY_DN20478_c1_g1_i1_2	0.0456228	Down
TRINITY_DN15544_c0_g1_i1_3	0.0432851	Up	TRINITY_DN20515_c0_g2_i3_1	0.0067063	Down
TRINITY_DN1554_c0_g1_i1_1	1.49307e-07	Up	TRINITY_DN20515_c0_g4_i1_1	0.000624461	Down
TRINITY_DN15648_c0_g1_i1_1	0.00604919	Up	TRINITY_DN20532_c0_g2_i1_2	0.000604788	Down
TRINITY_DN15662_c0_g1_i1_1	0.0162085	Up	TRINITY_DN20541_c0_g1_i1_2	0.0476155	Down
TRINITY_DN15719_c0_g1_i1_3	0.0232353	Up	TRINITY_DN20560_c0_g1_i2_3	0.0143078	Down
TRINITY_DN1572_c0_g1_i1_2	0.0372512	Up	TRINITY_DN20562_c0_g1_i1_1	0.0113357	Down
TRINITY_DN15746_c0_g1_i1_1	2.21788e-05	Up	TRINITY_DN20571_c0_g2_i1_2	0.0222963	Down
TRINITY_DN15812_c0_g1_i2_3	0.0381119	Up	TRINITY_DN20586_c0_g1_i2_3	0.0474784	Down
TRINITY_DN15826_c0_g1_i1_3	0.0232353	Up	TRINITY_DN20615_c0_g1_i6_2	0.0438127	Down
TRINITY_DN15832_c0_g1_i1_1	0.000661233	Up	TRINITY_DN20693_c0_g1_i3_3	0.0322621	Down
TRINITY_DN15844_c0_g1_i1_3	0.00246544	Up	TRINITY_DN20728_c0_g1_i3_2	0.0118046	Down
TRINITY_DN15845_c0_g1_i1_1	0.000144783	Up	TRINITY_DN20739_c0_g1_i2_2	0.0445217	Down
TRINITY_DN15862_c0_g1_i3_1	0.0410897	Up	TRINITY_DN20752_c0_g1_i2_2	0.0176183	Down
TRINITY_DN15893_c0_g1_i1_3	0.000808146	Up	TRINITY_DN20789_c0_g2_i1_3	0.00390329	Down
TRINITY_DN15920_c0_g1_i1_1	5.58259e-05	Up	TRINITY_DN20790_c0_g1_i3_3	0.00021038	Down
TRINITY_DN15925_c0_g1_i1_1	0.0245655	Up	TRINITY_DN20831_c1_g2_i5_2	0.00141688	Down
TRINITY_DN15928_c0_g1_i1_1	0.034281	Up	TRINITY_DN20831_c1_g3_i1_2	0.00371359	Down
TRINITY_DN15938_c0_g1_i1_3	5.59021e-06	Up	TRINITY_DN20843_c0_g2_i1_3	0.0481403	Down
TRINITY_DN15941_c0_g1_i1_1	0.0250088	Up	TRINITY_DN20852_c1_g2_i1_2	0.00614622	Down
TRINITY_DN15999_c0_g1_i2_1	5.64167e-06	Up	TRINITY_DN20889_c3_g3_i2_2	0.00880665	Down
TRINITY_DN16004_c1_g1_i1_3	0.046123	Up	TRINITY_DN20889_c3_g8_i1_2	0.0352872	Down
TRINITY_DN16027_c0_g1_i1_3	0.0210762	Up	TRINITY_DN20898_c2_g3_i1_2	0.0493863	Down
TRINITY_DN16067_c0_g1_i2_1	2.15633e-05	Up	TRINITY_DN20898_c3_g1_i1_2	0.039007	Down
TRINITY_DN16087_c0_g1_i2_1	0.00795797	Up	TRINITY_DN20945_c0_g1_i5_2	0.0201687	Down
TRINITY_DN16129_c0_g1_i1_1	0.0145529	Up	TRINITY_DN20945_c0_g2_i1_2	0.0103127	Down
TRINITY_DN16138_c0_g1_i1_1	0.000392359	Up	TRINITY_DN20956_c0_g1_i1_3	0.0114846	Down
TRINITY_DN16185_c0_g1_i1_1	0.0147973	Up	TRINITY_DN20964_c0_g1_i1_3	0.0488578	Down
TRINITY_DN1621_c0_g1_i1_2	0.00375115	Up	TRINITY_DN20968_c0_g2_i1_3	0.00802283	Down
TRINITY_DN16224_c0_g1_i1_1	6.24043e-07	Up	TRINITY_DN2098_c0_g1_i1_2	0.0223275	Down
TRINITY_DN16241_c0_g1_i2_3	0.00639278	Up	TRINITY_DN20995_c0_g2_i1_3	0.00276869	Down
TRINITY_DN16248_c0_g1_i5_3	0.0173821	Up	TRINITY_DN21066_c0_g1_i10_2	0.0101701	Down
TRINITY_DN1626_c0_g1_i1_1	0.000123655	Up	TRINITY_DN21161_c0_g2_i1_2	0.0448266	Down
TRINITY_DN16277_c0_g1_i1_2	0.00158074	Up	TRINITY_DN21162_c0_g1_i1_2	0.020537	Down
TRINITY_DN16317_c0_g1_i1_2	3.43508e-06	Up	TRINITY_DN21223_c0_g1_i1_1	0.01962	Down
TRINITY_DN16336_c0_g1_i2_3	2.73975e-08	Up	TRINITY_DN21228_c0_g2_i1_2	0.00802283	Down
TRINITY_DN16342_c0_g2_i1_1	0.0317744	Up	TRINITY_DN21230_c0_g1_i1_3	0.00685347	Down
TRINITY_DN16391_c0_g1_i5_1	0.000186349	Up	TRINITY_DN21276_c0_g1_i1_3	0.0151567	Down
TRINITY_DN1641_c0_g1_i1_1	0.00164803	Up	TRINITY_DN21289_c0_g1_i2_1	0.0220631	Down
TRINITY_DN16460_c0_g1_i1_1	0.00407755	Up	TRINITY_DN21348_c0_g2_i1_2	0.0104949	Down
TRINITY_DN16468_c0_g1_i2_1	0.020905	Up	TRINITY_DN21353_c0_g1_i3_3	0.00249451	Down
TRINITY_DN16488_c0_g2_i1_1	1.02801e-24	Up	TRINITY_DN21387_c0_g1_i1_2	0.00856232	Down
TRINITY_DN16489_c0_g1_i1_3	0.00667515	Up	TRINITY_DN21400_c1_g6_i1_2	0.00251191	Down
TRINITY_DN164_c0_g1_i1_1	7.7104e-06	Up	TRINITY_DN21417_c1_g1_i2_1	0.0409731	Down
TRINITY_DN16500_c0_g1_i1_3	0.0320521	Up	TRINITY_DN21486_c0_g5_i4_2	0.0247711	Down
TRINITY_DN16501_c1_g1_i1_3	0.0204566	Up	TRINITY_DN21498_c2_g9_i1_2	0.00802283	Down
TRINITY_DN16518_c0_g1_i2_3	0.00982664	Up	TRINITY_DN21514_c0_g2_i1_1	0.000660832	Down
TRINITY_DN1651_c0_g1_i1_1	0.00164803	Up	TRINITY_DN21525_c3_g6_i1_2	0.0381406	Down
TRINITY_DN16520_c0_g1_i1_1	0.00288251	Up	TRINITY_DN21535_c0_g2_i3_3	0.00228444	Down
TRINITY_DN16533_c0_g2_i2_1	0.0215903	Up	TRINITY_DN21536_c1_g2_i11_2	0.00303712	Down
TRINITY_DN16539_c0_g1_i2_1	0.0453396	Up	TRINITY_DN21550_c1_g1_i2_2	0.0133631	Down
TRINITY_DN16541_c0_g1_i3_1	0.0336231	Up	TRINITY_DN21596_c0_g1_i3_3	0.0459366	Down
TRINITY_DN16573_c0_g1_i2_2	0.0041125	Up	TRINITY_DN21626_c1_g1_i1_2	0.00913623	Down
TRINITY_DN16627_c0_g1_i1_2	0.00048216	Up	TRINITY_DN21633_c0_g1_i1_2	1.85773e-08	Down
TRINITY_DN16641_c0_g1_i2_1	0.0125096	Up	TRINITY_DN21638_c0_g1_i1_2	4.0231e-05	Down
TRINITY_DN16646_c0_g1_i2_1	3.5271e-08	Up	TRINITY_DN21641_c0_g1_i2_1	0.0103329	Down
TRINITY_DN1664_c0_g1_i1_1	0.0438735	Up	TRINITY_DN21701_c0_g1_i5_2	0.000461639	Down
TRINITY_DN16654_c0_g2_i4_3	0.000115761	Up	TRINITY_DN21721_c0_g2_i1_3	0.0116943	Down
TRINITY_DN16664_c1_g1_i1_2	0.042622	Up	TRINITY_DN21764_c0_g1_i6_2	0.0286872	Down
TRINITY_DN16721_c0_g1_i2_2	0.0170225	Up	TRINITY_DN21770_c0_g3_i2_1	0.0214147	Down
TRINITY_DN16725_c0_g1_i2_3	0.0127393	Up	TRINITY_DN21799_c0_g1_i3_3	0.0236036	Down
TRINITY_DN16727_c0_g1_i1_1	0.0448311	Up	TRINITY_DN2179_c0_g2_i1_2	0.0389744	Down
TRINITY_DN16766_c0_g1_i1_1	0.000153717	Up	TRINITY_DN2180_c0_g1_i1_2	0.00392643	Down
TRINITY_DN16769_c0_g1_i1_3	8.09001e-05	Up	TRINITY_DN21819_c0_g1_i1_3	0.0300555	Down
TRINITY_DN16793_c0_g1_i1_3	0.0338383	Up	TRINITY_DN21826_c0_g2_i1_2	0.00422872	Down
TRINITY_DN16812_c0_g1_i1_1	0.00134157	Up	TRINITY_DN21858_c0_g1_i2_2	0.0366439	Down
TRINITY_DN16820_c0_g1_i5_1	5.46696e-08	Up	TRINITY_DN21873_c0_g1_i1_2	0.00352058	Down
TRINITY_DN16830_c0_g1_i1_1	0.00858555	Up	TRINITY_DN21901_c2_g5_i1_2	0.0237343	Down
TRINITY_DN16841_c0_g1_i1_3	0.000212439	Up	TRINITY_DN21906_c2_g1_i3_2	0.000179276	Down
TRINITY_DN16860_c0_g1_i1_3	0.0137018	Up	TRINITY_DN21912_c3_g3_i1_2	0.00556722	Down
TRINITY_DN16924_c0_g1_i1_2	0.0035344	Up	TRINITY_DN21916_c0_g1_i1_2	0.0280516	Down
TRINITY_DN16982_c0_g1_i1_1	0.0394817	Up	TRINITY_DN21931_c0_g1_i4_3	0.00931577	Down
TRINITY_DN17004_c0_g2_i1_1	0.010412	Up	TRINITY_DN21932_c0_g1_i11_1	0.039929	Down
TRINITY_DN17017_c0_g1_i3_2	0.022898	Up	TRINITY_DN21971_c0_g4_i1_2	0.0266048	Down
TRINITY_DN17017_c0_g2_i1_2	0.00902253	Up	TRINITY_DN21987_c0_g1_i1_3	0.0140808	Down
TRINITY_DN17018_c0_g2_i1_3	0.0124488	Up	TRINITY_DN21989_c0_g1_i2_3	0.0319333	Down
TRINITY_DN17037_c0_g1_i1_1	0.00296202	Up	TRINITY_DN22024_c0_g1_i1_2	0.000541684	Down
TRINITY_DN17092_c0_g1_i1_3	0.0222665	Up	TRINITY_DN22024_c0_g2_i1_2	0.0241076	Down
TRINITY_DN17108_c0_g1_i3_3	0.0213685	Up	TRINITY_DN22035_c1_g1_i9_1	0.0113004	Down
TRINITY_DN17130_c0_g1_i1_3	0.00707649	Up	TRINITY_DN22041_c1_g1_i1_3	0.0348537	Down
TRINITY_DN17173_c0_g3_i1_3	0.0103938	Up	TRINITY_DN22055_c0_g1_i1_2	0.00098069	Down
TRINITY_DN17183_c0_g2_i1_1	0.00348166	Up	TRINITY_DN22067_c0_g2_i1_2	0.000128938	Down
TRINITY_DN17248_c0_g1_i1_1	7.31452e-05	Up	TRINITY_DN22074_c1_g4_i1_2	0.010278	Down
TRINITY_DN17249_c0_g1_i1_1	0.011248	Up	TRINITY_DN22110_c1_g1_i1_1	0.0132664	Down
TRINITY_DN17271_c0_g1_i2_3	0.020544	Up	TRINITY_DN22157_c1_g1_i2_3	0.00161305	Down
TRINITY_DN17272_c0_g1_i2_1	0.000227304	Up	TRINITY_DN22182_c0_g1_i2_2	0.00764896	Down
TRINITY_DN17297_c0_g1_i1_1	4.07204e-07	Up	TRINITY_DN22195_c0_g2_i2_2	0.00668794	Down
TRINITY_DN17301_c0_g1_i1_1	0.0338637	Up	TRINITY_DN22199_c1_g2_i4_2	0.000402344	Down
TRINITY_DN17311_c0_g1_i4_3	0.010467	Up	TRINITY_DN22199_c1_g3_i1_2	0.000738006	Down
TRINITY_DN17318_c0_g1_i1_1	0.00035389	Up	TRINITY_DN22216_c5_g1_i2_2	0.000487587	Down
TRINITY_DN17325_c0_g1_i1_1	0.00929963	Up	TRINITY_DN22222_c0_g2_i2_2	0.00613131	Down
TRINITY_DN17345_c0_g1_i1_3	0.0436126	Up	TRINITY_DN22236_c0_g1_i1_3	0.000351196	Down
TRINITY_DN17345_c0_g4_i1_1	0.00955848	Up	TRINITY_DN22242_c0_g5_i1_2	0.010058	Down
TRINITY_DN17383_c1_g1_i1_2	0.000805288	Up	TRINITY_DN22279_c1_g1_i8_1	0.00626759	Down
TRINITY_DN17395_c0_g1_i1_3	0.00271648	Up	TRINITY_DN22283_c0_g1_i1_2	0.00456926	Down
TRINITY_DN17415_c0_g1_i2_3	2.09414e-06	Up	TRINITY_DN22363_c0_g1_i1_2	0.00941265	Down
TRINITY_DN17416_c0_g1_i2_1	0.00334369	Up	TRINITY_DN22396_c0_g1_i3_2	7.77117e-06	Down
TRINITY_DN17423_c0_g1_i1_3	0.0252896	Up	TRINITY_DN22396_c0_g2_i1_2	0.00612879	Down
TRINITY_DN17441_c0_g1_i2_1	0.0210516	Up	TRINITY_DN22412_c1_g2_i1_2	0.00132636	Down
TRINITY_DN17483_c0_g1_i2_3	0.0433009	Up	TRINITY_DN22413_c0_g3_i6_3	1.00951e-08	Down
TRINITY_DN17511_c0_g1_i2_1	0.012764	Up	TRINITY_DN22423_c0_g1_i1_3	0.0436294	Down
TRINITY_DN17522_c0_g1_i1_2	2.36254e-06	Up	TRINITY_DN22431_c0_g1_i1_2	0.002842	Down
TRINITY_DN17533_c0_g1_i1_1	2.41041e-08	Up	TRINITY_DN22441_c0_g1_i2_2	0.0285176	Down
TRINITY_DN17563_c1_g1_i2_1	0.000126435	Up	TRINITY_DN2244_c0_g1_i1_2	0.0257753	Down
TRINITY_DN17581_c0_g1_i1_3	0.0427824	Up	TRINITY_DN22474_c0_g1_i3_1	0.00576145	Down
TRINITY_DN17618_c0_g1_i1_3	0.028362	Up	TRINITY_DN22489_c5_g4_i5_1	0.00284146	Down
TRINITY_DN17650_c0_g3_i1_1	0.0489441	Up	TRINITY_DN22505_c0_g1_i5_3	0.0270768	Down
TRINITY_DN17690_c0_g1_i2_1	7.33697e-06	Up	TRINITY_DN22514_c1_g7_i1_2	0.0257922	Down
TRINITY_DN17704_c0_g2_i1_1	0.0364562	Up	TRINITY_DN22519_c0_g1_i1_2	0.00304574	Down
TRINITY_DN17704_c0_g3_i1_1	0.00437689	Up	TRINITY_DN22540_c0_g3_i2_2	3.45868e-05	Down
TRINITY_DN17726_c0_g1_i1_1	2.50299e-12	Up	TRINITY_DN22572_c1_g2_i4_2	9.376e-05	Down
TRINITY_DN17739_c0_g2_i1_1	0.0359686	Up	TRINITY_DN22582_c0_g8_i2_2	0.042198	Down
TRINITY_DN17781_c0_g1_i1_3	0.00215879	Up	TRINITY_DN22611_c0_g1_i4_3	0.00247835	Down
TRINITY_DN17792_c0_g1_i2_1	0.0312497	Up	TRINITY_DN22631_c0_g2_i3_2	0.0289685	Down
TRINITY_DN17800_c0_g1_i1_1	0.0213394	Up	TRINITY_DN22636_c0_g1_i1_3	0.0381946	Down
TRINITY_DN17837_c0_g2_i2_1	0.0277875	Up	TRINITY_DN22637_c0_g3_i1_2	0.000302999	Down
TRINITY_DN17838_c0_g1_i1_3	0.012492	Up	TRINITY_DN22647_c0_g1_i1_3	0.0159846	Down
TRINITY_DN17887_c0_g1_i1_2	0.0234306	Up	TRINITY_DN22665_c0_g2_i1_3	0.0198777	Down
TRINITY_DN17907_c0_g1_i1_1	0.019438	Up	TRINITY_DN22711_c0_g1_i2_2	0.0141657	Down
TRINITY_DN17911_c0_g1_i4_1	0.0298169	Up	TRINITY_DN22737_c0_g1_i8_2	0.0139232	Down
TRINITY_DN17912_c0_g1_i2_3	0.0110142	Up	TRINITY_DN22759_c0_g2_i1_3	0.00967159	Down
TRINITY_DN17920_c0_g2_i1_3	0.0289623	Up	TRINITY_DN22800_c0_g1_i2_3	0.0159197	Down
TRINITY_DN17941_c0_g1_i1_1	0.00120164	Up	TRINITY_DN22846_c0_g1_i2_2	0.0139948	Down
TRINITY_DN17953_c0_g1_i1_1	0.0155441	Up	TRINITY_DN22849_c1_g1_i3_2	2.13348e-09	Down
TRINITY_DN17986_c0_g2_i1_1	0.0146901	Up	TRINITY_DN22849_c1_g3_i1_2	4.67629e-05	Down
TRINITY_DN18009_c0_g2_i2_3	0.0102274	Up	TRINITY_DN22879_c0_g2_i1_3	0.00643073	Down
TRINITY_DN18037_c0_g1_i1_3	0.010156	Up	TRINITY_DN22912_c0_g1_i3_3	0.000226256	Down
TRINITY_DN18083_c0_g1_i1_1	0.00377054	Up	TRINITY_DN22916_c1_g3_i1_2	0.000407639	Down
TRINITY_DN18095_c0_g2_i1_3	0.027872	Up	TRINITY_DN22950_c2_g1_i1_2	0.000553824	Down
TRINITY_DN18112_c0_g1_i1_1	0.000118681	Up	TRINITY_DN22952_c0_g1_i1_3	0.00535865	Down
TRINITY_DN18116_c2_g1_i1_1	6.20755e-07	Up	TRINITY_DN22976_c0_g2_i1_2	0.0305648	Down
TRINITY_DN18127_c0_g2_i2_2	0.00030774	Up	TRINITY_DN2298_c0_g1_i1_2	0.00032207	Down
TRINITY_DN18150_c0_g1_i3_1	0.00497316	Up	TRINITY_DN22991_c0_g2_i1_2	0.0103198	Down
TRINITY_DN18168_c0_g1_i2_1	0.0334258	Up	TRINITY_DN22993_c1_g1_i1_2	0.0412443	Down
TRINITY_DN18185_c0_g1_i1_1	1.33702e-08	Up	TRINITY_DN22993_c2_g2_i2_2	0.000847009	Down
TRINITY_DN18206_c0_g2_i1_1	0.00589541	Up	TRINITY_DN23024_c0_g5_i1_2	0.0229945	Down
TRINITY_DN18222_c0_g1_i1_3	0.00167118	Up	TRINITY_DN23046_c0_g2_i2_3	0.000132882	Down
TRINITY_DN18224_c0_g1_i1_3	0.0470148	Up	TRINITY_DN23057_c0_g3_i1_2	0.00823765	Down
TRINITY_DN18243_c0_g1_i1_1	0.00444949	Up	TRINITY_DN23070_c0_g1_i5_2	5.34749e-05	Down
TRINITY_DN18258_c0_g1_i1_1	0.0428313	Up	TRINITY_DN23072_c2_g1_i2_2	0.00025474	Down
TRINITY_DN18321_c0_g1_i1_1	0.00934465	Up	TRINITY_DN23159_c2_g1_i1_3	0.00449115	Down
TRINITY_DN18328_c0_g1_i1_3	0.0114116	Up	TRINITY_DN23162_c0_g1_i2_2	0.000143581	Down
TRINITY_DN18331_c0_g1_i1_3	0.00913601	Up	TRINITY_DN23167_c0_g1_i12_1	0.0178863	Down
TRINITY_DN18347_c0_g3_i1_1	0.0374139	Up	TRINITY_DN23173_c1_g8_i1_2	0.0116943	Down
TRINITY_DN18377_c0_g1_i1_3	0.0248918	Up	TRINITY_DN23200_c0_g2_i5_3	1.27345e-05	Down
TRINITY_DN18389_c0_g1_i1_3	0.0473368	Up	TRINITY_DN23256_c0_g1_i5_2	0.0108774	Down
TRINITY_DN18415_c0_g2_i1_3	0.0130573	Up	TRINITY_DN23263_c0_g1_i1_3	0.00586303	Down
TRINITY_DN18417_c0_g1_i1_3	0.0424447	Up	TRINITY_DN23286_c0_g6_i1_2	0.0141276	Down
TRINITY_DN18426_c0_g1_i4_1	0.000745889	Up	TRINITY_DN23316_c0_g1_i1_2	0.0471718	Down
TRINITY_DN18440_c0_g1_i1_3	0.00548089	Up	TRINITY_DN23349_c0_g1_i1_2	0.000367685	Down
TRINITY_DN18482_c0_g1_i2_3	0.0394162	Up	TRINITY_DN23378_c0_g1_i6_2	0.00744401	Down
TRINITY_DN18502_c1_g1_i2_1	0.000873348	Up	TRINITY_DN23450_c1_g2_i2_1	5.92052e-05	Down
TRINITY_DN18509_c0_g1_i1_2	0.005408	Up	TRINITY_DN23474_c0_g3_i1_2	0.00382719	Down
TRINITY_DN18546_c0_g2_i1_3	0.0375299	Up	TRINITY_DN23475_c2_g2_i1_3	0.0129323	Down
TRINITY_DN18558_c0_g1_i1_1	3.57467e-05	Up	TRINITY_DN23484_c0_g1_i1_2	0.00820887	Down
TRINITY_DN18562_c0_g1_i1_1	0.00151657	Up	TRINITY_DN23487_c0_g1_i1_3	0.0288367	Down
TRINITY_DN18595_c0_g1_i1_3	0.0131137	Up	TRINITY_DN23494_c0_g1_i7_3	0.0218516	Down
TRINITY_DN18628_c0_g1_i2_1	0.00772118	Up	TRINITY_DN23550_c0_g2_i1_2	0.00162773	Down
TRINITY_DN18696_c0_g1_i1_3	0.00842271	Up	TRINITY_DN2357_c0_g1_i1_2	1.97633e-05	Down
TRINITY_DN18697_c1_g1_i5_1	0.0427384	Up	TRINITY_DN23589_c0_g1_i3_3	0.0200721	Down
TRINITY_DN18709_c0_g3_i1_1	0.000999805	Up	TRINITY_DN23589_c2_g1_i1_2	0.0389744	Down
TRINITY_DN18712_c0_g1_i3_3	0.0378696	Up	TRINITY_DN23611_c0_g4_i1_2	0.0257753	Down
TRINITY_DN18749_c0_g1_i1_2	0.00128271	Up	TRINITY_DN23634_c2_g5_i2_2	0.000165962	Down
TRINITY_DN18752_c0_g2_i1_1	5.06822e-06	Up	TRINITY_DN23657_c5_g1_i1_3	0.00825833	Down
TRINITY_DN18775_c0_g1_i3_1	0.000380221	Up	TRINITY_DN23658_c0_g4_i1_2	0.00967159	Down
TRINITY_DN18799_c0_g1_i3_1	0.00161478	Up	TRINITY_DN23686_c4_g1_i1_2	0.000368513	Down
TRINITY_DN187_c0_g1_i1_3	0.02667	Up	TRINITY_DN23689_c0_g1_i3_3	0.000360715	Down
TRINITY_DN18802_c0_g1_i3_3	0.00715802	Up	TRINITY_DN23700_c1_g1_i2_3	0.0225821	Down
TRINITY_DN18807_c0_g1_i4_1	1.83818e-08	Up	TRINITY_DN23733_c0_g1_i6_3	5.62115e-06	Down
TRINITY_DN18815_c0_g1_i1_3	0.0114668	Up	TRINITY_DN23741_c1_g3_i1_1	0.0153801	Down
TRINITY_DN1882_c0_g1_i1_1	0.0130573	Up	TRINITY_DN23775_c0_g2_i1_2	0.00667414	Down
TRINITY_DN18867_c0_g1_i4_2	0.0196538	Up	TRINITY_DN23780_c3_g1_i2_2	0.00189975	Down
TRINITY_DN18872_c0_g1_i2_1	0.00532429	Up	TRINITY_DN23788_c0_g1_i1_1	2.39144e-08	Down
TRINITY_DN18898_c0_g1_i1_3	0.00138834	Up	TRINITY_DN23796_c1_g1_i8_2	0.00053752	Down
TRINITY_DN18900_c0_g3_i8_2	0.0419278	Up	TRINITY_DN23797_c1_g1_i4_1	0.00317985	Down
TRINITY_DN18919_c0_g1_i1_2	0.000763246	Up	TRINITY_DN2380_c0_g1_i1_2	0.0247039	Down
TRINITY_DN18932_c0_g1_i2_2	0.0133603	Up	TRINITY_DN23819_c0_g2_i1_2	0.0461287	Down
TRINITY_DN1893_c0_g1_i1_1	0.00398851	Up	TRINITY_DN23821_c0_g1_i2_3	0.0097801	Down
TRINITY_DN18948_c0_g1_i1_2	0.029637	Up	TRINITY_DN23825_c1_g1_i9_2	0.0363668	Down
TRINITY_DN18964_c0_g1_i3_3	4.12681e-05	Up	TRINITY_DN23855_c0_g1_i2_2	0.00116363	Down
TRINITY_DN18965_c0_g1_i1_1	0.0157742	Up	TRINITY_DN23888_c0_g1_i2_1	0.0248074	Down
TRINITY_DN18970_c0_g1_i1_3	0.0208613	Up	TRINITY_DN23898_c1_g4_i1_1	0.0392377	Down
TRINITY_DN18980_c0_g1_i2_1	0.0203922	Up	TRINITY_DN23901_c0_g1_i1_2	0.000163022	Down
TRINITY_DN19008_c0_g2_i2_1	0.00187951	Up	TRINITY_DN23901_c1_g1_i5_3	0.0106715	Down
TRINITY_DN19038_c0_g1_i1_3	0.0291872	Up	TRINITY_DN23905_c0_g1_i14_2	0.00334567	Down
TRINITY_DN19039_c0_g1_i1_1	0.00010662	Up	TRINITY_DN23918_c0_g1_i2_2	0.00968632	Down
TRINITY_DN19052_c0_g1_i2_3	0.000668539	Up	TRINITY_DN23933_c0_g1_i1_2	0.00328968	Down
TRINITY_DN19067_c0_g1_i1_3	4.11977e-09	Up	TRINITY_DN23941_c2_g2_i1_3	0.000407639	Down
TRINITY_DN19096_c0_g1_i2_2	0.0020066	Up	TRINITY_DN23974_c0_g3_i4_2	0.0301877	Down
TRINITY_DN19127_c0_g1_i2_1	0.0169927	Up	TRINITY_DN24017_c0_g1_i14_2	0.0280734	Down
TRINITY_DN19165_c0_g1_i1_1	0.011072	Up	TRINITY_DN24022_c0_g1_i1_3	0.0428491	Down
TRINITY_DN19188_c0_g1_i3_1	0.0265538	Up	TRINITY_DN24023_c0_g1_i2_3	0.00060176	Down
TRINITY_DN19193_c0_g1_i4_3	0.00930219	Up	TRINITY_DN24028_c0_g2_i1_3	0.0481403	Down
TRINITY_DN19218_c0_g2_i1_3	0.00753195	Up	TRINITY_DN24033_c1_g3_i1_3	0.0150685	Down
TRINITY_DN19223_c0_g1_i1_3	0.000375113	Up	TRINITY_DN24037_c0_g2_i1_2	8.14139e-05	Down
TRINITY_DN19237_c0_g1_i1_2	0.011294	Up	TRINITY_DN24071_c1_g3_i1_2	0.0405714	Down
TRINITY_DN19239_c0_g1_i3_2	0.0324493	Up	TRINITY_DN24092_c3_g3_i1_3	0.0441904	Down
TRINITY_DN1924_c0_g1_i1_1	0.0281581	Up	TRINITY_DN24094_c0_g1_i1_2	0.00197208	Down
TRINITY_DN1924_c0_g1_i1_3	4.71852e-09	Up	TRINITY_DN24119_c0_g1_i1_2	0.013882	Down
TRINITY_DN19251_c0_g1_i1_3	3.56077e-10	Up	TRINITY_DN24139_c0_g2_i2_3	0.00289092	Down
TRINITY_DN19303_c0_g1_i1_1	2.28942e-11	Up	TRINITY_DN24151_c0_g1_i3_1	0.0065703	Down
TRINITY_DN19304_c0_g1_i2_2	0.00895176	Up	TRINITY_DN24158_c0_g1_i2_3	0.00797031	Down
TRINITY_DN19319_c0_g1_i1_3	0.0238823	Up	TRINITY_DN24179_c0_g1_i4_2	1.20656e-06	Down
TRINITY_DN19340_c0_g1_i1_1	0.0287831	Up	TRINITY_DN24179_c0_g2_i1_2	0.0389864	Down
TRINITY_DN19372_c0_g1_i1_1	0.00239845	Up	TRINITY_DN24190_c0_g2_i1_2	0.0480754	Down
TRINITY_DN19378_c0_g2_i1_3	8.12376e-06	Up	TRINITY_DN24191_c0_g1_i7_3	0.000169483	Down
TRINITY_DN19388_c0_g2_i2_3	0.0108382	Up	TRINITY_DN24198_c0_g2_i2_1	0.00058683	Down
TRINITY_DN19399_c1_g2_i1_3	1.03873e-10	Up	TRINITY_DN24255_c0_g1_i8_2	1.04594e-18	Down
TRINITY_DN19399_c1_g3_i1_3	5.16763e-08	Up	TRINITY_DN24261_c0_g2_i1_1	0.0490453	Down
TRINITY_DN1939_c0_g1_i1_1	0.00155401	Up	TRINITY_DN2426_c0_g1_i1_3	0.0316471	Down
TRINITY_DN19422_c0_g1_i1_3	0.0104664	Up	TRINITY_DN24297_c0_g1_i2_2	0.0187812	Down
TRINITY_DN19428_c0_g1_i1_1	0.00401765	Up	TRINITY_DN24309_c0_g1_i2_3	0.00493683	Down
TRINITY_DN1944_c0_g1_i1_1	2.7064e-06	Up	TRINITY_DN24328_c0_g2_i1_3	0.0440014	Down
TRINITY_DN19450_c0_g1_i2_3	0.00456878	Up	TRINITY_DN24333_c0_g1_i1_1	0.0210572	Down
TRINITY_DN19470_c0_g2_i1_3	0.000723636	Up	TRINITY_DN24340_c1_g4_i2_3	0.0358508	Down
TRINITY_DN19474_c0_g1_i1_3	0.0130381	Up	TRINITY_DN24393_c0_g1_i1_3	0.000643029	Down
TRINITY_DN19489_c1_g1_i3_2	9.35034e-06	Up	TRINITY_DN24412_c1_g1_i1_2	0.00204815	Down
TRINITY_DN19505_c0_g1_i2_2	0.0150865	Up	TRINITY_DN24413_c0_g1_i1_2	0.0393817	Down
TRINITY_DN19521_c0_g1_i1_1	0.00734705	Up	TRINITY_DN24413_c4_g2_i2_2	0.013136	Down
TRINITY_DN19532_c0_g1_i2_3	0.0143237	Up	TRINITY_DN24430_c4_g6_i1_3	0.00328005	Down
TRINITY_DN19538_c0_g1_i1_2	2.92385e-06	Up	TRINITY_DN24435_c2_g2_i8_2	0.000834258	Down
TRINITY_DN19552_c0_g1_i1_1	0.0367502	Up	TRINITY_DN24436_c1_g4_i1_1	0.0204207	Down
TRINITY_DN19559_c1_g1_i6_3	9.33906e-05	Up	TRINITY_DN24437_c0_g2_i1_3	0.0347256	Down
TRINITY_DN19569_c0_g1_i1_1	0.0116267	Up	TRINITY_DN24446_c0_g1_i1_3	6.99132e-10	Down
TRINITY_DN19619_c0_g2_i1_1	0.0250418	Up	TRINITY_DN24449_c0_g2_i3_2	0.0107207	Down
TRINITY_DN19680_c0_g1_i1_1	9.04778e-05	Up	TRINITY_DN24471_c2_g1_i4_2	9.46915e-06	Down
TRINITY_DN19684_c0_g1_i2_1	0.0370851	Up	TRINITY_DN24496_c0_g1_i19_2	0.0259607	Down
TRINITY_DN19695_c0_g1_i1_1	0.0128968	Up	TRINITY_DN24496_c0_g4_i1_2	0.0112955	Down
TRINITY_DN19728_c0_g1_i1_1	0.0133469	Up	TRINITY_DN24497_c0_g2_i1_3	0.020537	Down
TRINITY_DN19736_c0_g1_i1_3	0.0104013	Up	TRINITY_DN24516_c0_g3_i1_3	0.0308905	Down
TRINITY_DN19748_c0_g1_i1_2	0.0128977	Up	TRINITY_DN2451_c0_g1_i1_3	0.0257753	Down
TRINITY_DN19767_c0_g1_i1_2	0.0224508	Up	TRINITY_DN24534_c0_g1_i2_3	0.00301631	Down
TRINITY_DN19769_c0_g1_i1_3	0.0419763	Up	TRINITY_DN24535_c1_g1_i5_2	0.0350746	Down
TRINITY_DN19824_c0_g1_i1_3	0.0405684	Up	TRINITY_DN24566_c3_g1_i3_1	0.0291224	Down
TRINITY_DN19865_c0_g1_i1_1	0.00058913	Up	TRINITY_DN24578_c1_g1_i3_3	0.0150797	Down
TRINITY_DN19872_c0_g1_i1_3	0.000574234	Up	TRINITY_DN24602_c0_g2_i5_3	0.0281016	Down
TRINITY_DN19879_c0_g2_i2_1	0.0316576	Up	TRINITY_DN24652_c4_g5_i1_2	0.0123461	Down
TRINITY_DN19888_c0_g1_i1_3	1.94538e-05	Up	TRINITY_DN24658_c0_g6_i1_1	0.0406369	Down
TRINITY_DN19896_c0_g2_i1_1	2.12899e-10	Up	TRINITY_DN24711_c0_g1_i6_2	0.0107337	Down
TRINITY_DN19910_c0_g1_i1_3	9.23206e-09	Up	TRINITY_DN24713_c0_g1_i1_3	0.0298038	Down
TRINITY_DN19924_c0_g2_i6_1	0.000299425	Up	TRINITY_DN24737_c0_g1_i11_2	0.00101234	Down
TRINITY_DN19959_c0_g1_i1_1	0.0016053	Up	TRINITY_DN24751_c1_g3_i4_2	0.0330017	Down
TRINITY_DN1996_c0_g2_i1_1	0.00444949	Up	TRINITY_DN24762_c0_g3_i1_1	0.0481403	Down
TRINITY_DN19981_c0_g2_i1_3	0.0470115	Up	TRINITY_DN24770_c2_g1_i1_3	0.014305	Down
TRINITY_DN20014_c0_g1_i3_3	0.0106889	Up	TRINITY_DN24796_c0_g2_i1_1	0.0141838	Down
TRINITY_DN20018_c0_g1_i1_1	0.0289623	Up	TRINITY_DN24801_c0_g2_i4_2	9.916e-05	Down
TRINITY_DN20112_c0_g1_i1_3	0.0194779	Up	TRINITY_DN24806_c0_g1_i4_3	0.00371137	Down
TRINITY_DN20125_c0_g1_i1_2	0.00141932	Up	TRINITY_DN24806_c0_g2_i2_3	0.0274722	Down
TRINITY_DN20143_c0_g1_i1_1	0.00399223	Up	TRINITY_DN24810_c1_g1_i20_2	0.00487121	Down
TRINITY_DN20165_c0_g3_i1_3	0.0191183	Up	TRINITY_DN24820_c1_g2_i4_3	0.0142452	Down
TRINITY_DN20201_c0_g2_i1_2	0.00389393	Up	TRINITY_DN24820_c1_g3_i1_3	0.0296719	Down
TRINITY_DN20234_c0_g2_i7_1	0.0134729	Up	TRINITY_DN24823_c0_g1_i4_3	0.000842434	Down
TRINITY_DN20299_c0_g1_i1_1	0.0152992	Up	TRINITY_DN24825_c0_g2_i2_1	0.000101954	Down
TRINITY_DN20314_c0_g2_i1_3	0.00902253	Up	TRINITY_DN24829_c0_g3_i2_3	0.00232056	Down
TRINITY_DN20319_c0_g1_i1_1	0.0268331	Up	TRINITY_DN24846_c2_g1_i2_3	0.0361443	Down
TRINITY_DN20343_c0_g1_i1_1	4.51191e-06	Up	TRINITY_DN24880_c0_g1_i2_2	4.04148e-05	Down
TRINITY_DN20356_c0_g1_i1_1	2.32007e-05	Up	TRINITY_DN24889_c1_g2_i1_2	0.0493562	Down
TRINITY_DN20356_c1_g1_i1_2	0.037045	Up	TRINITY_DN24894_c1_g2_i1_2	0.0333905	Down
TRINITY_DN20359_c0_g1_i6_3	0.0124235	Up	TRINITY_DN24899_c1_g1_i8_3	0.0282494	Down
TRINITY_DN20365_c0_g1_i3_2	0.000265537	Up	TRINITY_DN24931_c0_g3_i1_2	0.00196555	Down
TRINITY_DN20368_c0_g1_i1_1	1.206e-05	Up	TRINITY_DN24971_c0_g2_i2_3	0.00576493	Down
TRINITY_DN20383_c0_g1_i5_1	0.00114764	Up	TRINITY_DN24981_c1_g1_i7_2	0.0276177	Down
TRINITY_DN20384_c0_g2_i1_1	0.00375115	Up	TRINITY_DN24981_c1_g2_i1_2	0.000108219	Down
TRINITY_DN20401_c0_g1_i1_1	0.000139922	Up	TRINITY_DN24981_c1_g3_i1_2	0.000176065	Down
TRINITY_DN20401_c1_g4_i2_2	0.0099601	Up	TRINITY_DN25016_c0_g3_i1_2	0.00109402	Down
TRINITY_DN20421_c0_g3_i1_1	0.00753195	Up	TRINITY_DN25030_c0_g1_i3_3	0.0216539	Down
TRINITY_DN20434_c0_g1_i1_1	0.01005	Up	TRINITY_DN25039_c0_g2_i1_2	0.00258526	Down
TRINITY_DN20500_c0_g1_i2_1	0.0317744	Up	TRINITY_DN25046_c0_g3_i1_3	0.0447894	Down
TRINITY_DN20510_c0_g2_i7_3	0.0197466	Up	TRINITY_DN25062_c2_g5_i1_2	0.00320299	Down
TRINITY_DN20534_c0_g1_i3_1	0.00819126	Up	TRINITY_DN25126_c0_g2_i1_3	0.0231629	Down
TRINITY_DN2054_c0_g1_i1_1	0.0130573	Up	TRINITY_DN2513_c0_g1_i1_2	0.0333905	Down
TRINITY_DN20552_c0_g1_i2_3	0.00700025	Up	TRINITY_DN25143_c2_g5_i1_3	0.00435549	Down
TRINITY_DN20601_c0_g2_i1_1	0.0448311	Up	TRINITY_DN25187_c0_g1_i1_3	0.000363268	Down
TRINITY_DN20627_c0_g1_i2_2	0.0236347	Up	TRINITY_DN25211_c0_g1_i4_1	0.000395893	Down
TRINITY_DN2062_c0_g1_i1_3	0.0424447	Up	TRINITY_DN25221_c0_g1_i1_2	0.00556722	Down
TRINITY_DN20632_c0_g1_i1_3	0.0191183	Up	TRINITY_DN2522_c0_g1_i1_3	0.00556722	Down
TRINITY_DN20643_c0_g1_i2_2	0.000222341	Up	TRINITY_DN25241_c0_g3_i1_3	0.0372726	Down
TRINITY_DN20651_c2_g5_i1_1	0.0191034	Up	TRINITY_DN25264_c0_g1_i1_2	0.0481403	Down
TRINITY_DN20657_c0_g1_i1_3	0.0155476	Up	TRINITY_DN25276_c0_g1_i1_2	0.00167127	Down
TRINITY_DN20699_c0_g1_i3_1	7.62062e-06	Up	TRINITY_DN25298_c0_g1_i1_2	0.00504887	Down
TRINITY_DN20707_c0_g1_i4_1	0.044092	Up	TRINITY_DN25359_c0_g1_i1_2	0.0237343	Down
TRINITY_DN20719_c1_g2_i1_1	0.0297266	Up	TRINITY_DN25405_c0_g1_i1_2	0.00328005	Down
TRINITY_DN20728_c0_g2_i1_1	4.94249e-05	Up	TRINITY_DN25437_c0_g1_i1_2	0.0172557	Down
TRINITY_DN20735_c0_g5_i1_3	0.0364332	Up	TRINITY_DN25443_c0_g1_i1_2	0.0403699	Down
TRINITY_DN20747_c1_g2_i1_2	0.0166369	Up	TRINITY_DN25447_c0_g1_i1_2	0.00183792	Down
TRINITY_DN2074_c0_g1_i1_1	0.0157769	Up	TRINITY_DN25458_c0_g1_i1_2	0.0116943	Down
TRINITY_DN20757_c0_g1_i2_1	5.30559e-05	Up	TRINITY_DN25473_c0_g1_i14_3	0.0109227	Down
TRINITY_DN20757_c0_g2_i4_1	0.000216558	Up	TRINITY_DN25505_c0_g1_i1_2	0.0213686	Down
TRINITY_DN20779_c0_g1_i6_1	2.38985e-13	Up	TRINITY_DN25513_c0_g6_i1_3	0.0316471	Down
TRINITY_DN20779_c1_g2_i1_1	0.0112857	Up	TRINITY_DN25521_c0_g1_i1_2	0.00465587	Down
TRINITY_DN20785_c0_g2_i1_3	0.0158745	Up	TRINITY_DN25540_c0_g1_i1_3	0.0172557	Down
TRINITY_DN207_c0_g1_i1_3	0.0438735	Up	TRINITY_DN25554_c0_g1_i1_2	0.042198	Down
TRINITY_DN2082_c0_g2_i1_1	0.00630425	Up	TRINITY_DN25584_c0_g1_i1_2	0.0377819	Down
TRINITY_DN20833_c0_g1_i11_3	0.0282151	Up	TRINITY_DN25596_c3_g3_i2_3	0.000297074	Down
TRINITY_DN20863_c1_g1_i2_3	0.022111	Up	TRINITY_DN25636_c0_g1_i1_2	0.0382331	Down
TRINITY_DN20935_c0_g1_i2_1	2.09825e-10	Up	TRINITY_DN25663_c1_g2_i1_3	0.00233167	Down
TRINITY_DN20945_c0_g2_i2_1	0.00705143	Up	TRINITY_DN25715_c0_g3_i2_3	0.0241431	Down
TRINITY_DN20957_c0_g1_i8_1	5.78822e-07	Up	TRINITY_DN25731_c0_g1_i1_2	0.0096103	Down
TRINITY_DN20972_c0_g1_i2_1	2.88136e-10	Up	TRINITY_DN25738_c0_g1_i1_1	0.0257753	Down
TRINITY_DN20997_c0_g1_i3_3	0.00619694	Up	TRINITY_DN25762_c0_g1_i1_2	0.0141838	Down
TRINITY_DN21006_c0_g1_i3_1	0.00729292	Up	TRINITY_DN25794_c0_g1_i1_2	0.000643029	Down
TRINITY_DN21023_c1_g1_i2_2	0.000440233	Up	TRINITY_DN25823_c1_g2_i20_3	0.0439153	Down
TRINITY_DN21023_c2_g3_i1_2	0.000985312	Up	TRINITY_DN25851_c0_g1_i1_2	0.0116943	Down
TRINITY_DN21046_c0_g1_i1_3	0.0165086	Up	TRINITY_DN25853_c1_g3_i2_3	0.0483082	Down
TRINITY_DN21050_c0_g1_i1_1	3.23757e-07	Up	TRINITY_DN25863_c0_g1_i1_3	0.0289319	Down
TRINITY_DN21051_c0_g1_i4_1	0.000614757	Up	TRINITY_DN25877_c0_g1_i1_3	0.0225594	Down
TRINITY_DN21063_c0_g1_i6_3	0.000106139	Up	TRINITY_DN25908_c0_g1_i1_3	0.0296622	Down
TRINITY_DN21063_c0_g3_i2_3	3.09376e-05	Up	TRINITY_DN25913_c0_g3_i1_3	0.0160617	Down
TRINITY_DN21071_c2_g1_i1_1	0.00339421	Up	TRINITY_DN25933_c0_g1_i1_2	0.0034385	Down
TRINITY_DN21100_c4_g1_i1_1	0.0232585	Up	TRINITY_DN25975_c0_g2_i1_3	0.0450379	Down
TRINITY_DN2115_c0_g1_i1_1	0.0283214	Up	TRINITY_DN25989_c0_g1_i1_2	0.00700906	Down
TRINITY_DN21173_c0_g1_i3_3	4.55925e-11	Up	TRINITY_DN26045_c0_g1_i1_2	0.0481403	Down
TRINITY_DN21187_c0_g1_i2_3	0.020276	Up	TRINITY_DN26047_c0_g1_i1_2	0.0109532	Down
TRINITY_DN21192_c0_g1_i2_1	4.61582e-06	Up	TRINITY_DN26056_c0_g1_i1_2	0.00707825	Down
TRINITY_DN21221_c0_g2_i3_3	0.0307499	Up	TRINITY_DN26059_c0_g1_i1_2	0.0132129	Down
TRINITY_DN21235_c0_g8_i2_1	0.0162243	Up	TRINITY_DN26096_c0_g1_i1_2	0.0124597	Down
TRINITY_DN21236_c2_g7_i1_1	0.000215884	Up	TRINITY_DN260_c0_g1_i1_2	0.00147345	Down
TRINITY_DN21254_c0_g1_i1_2	0.00858865	Up	TRINITY_DN26102_c0_g2_i11_3	0.0297988	Down
TRINITY_DN21268_c0_g7_i1_2	0.0172678	Up	TRINITY_DN26130_c0_g2_i11_3	0.0283553	Down
TRINITY_DN21268_c3_g4_i9_1	5.49802e-05	Up	TRINITY_DN26134_c0_g1_i1_2	0.0257753	Down
TRINITY_DN21269_c0_g1_i1_1	1.56329e-08	Up	TRINITY_DN26147_c0_g1_i1_2	0.0339316	Down
TRINITY_DN21292_c0_g1_i3_3	3.96477e-08	Up	TRINITY_DN26171_c0_g1_i1_1	0.0410087	Down
TRINITY_DN21293_c0_g1_i4_1	1.80021e-05	Up	TRINITY_DN26207_c0_g1_i1_2	0.0445037	Down
TRINITY_DN21358_c0_g1_i1_3	0.00884121	Up	TRINITY_DN2634_c0_g1_i1_2	1.37536e-05	Down
TRINITY_DN21369_c0_g1_i7_2	6.03004e-05	Up	TRINITY_DN26361_c0_g1_i1_2	0.000769421	Down
TRINITY_DN21379_c1_g2_i8_2	0.0263038	Up	TRINITY_DN26367_c0_g1_i8_3	6.67076e-05	Down
TRINITY_DN21386_c0_g1_i1_1	3.02453e-11	Up	TRINITY_DN26408_c2_g1_i2_3	0.00197208	Down
TRINITY_DN21388_c0_g4_i1_3	0.0232353	Up	TRINITY_DN26414_c0_g3_i2_3	0.00346343	Down
TRINITY_DN21394_c0_g4_i1_1	0.0416968	Up	TRINITY_DN26467_c0_g3_i1_3	0.0316471	Down
TRINITY_DN21400_c1_g2_i2_2	0.0414548	Up	TRINITY_DN26472_c0_g6_i1_3	0.00206008	Down
TRINITY_DN21469_c1_g2_i1_3	0.0383719	Up	TRINITY_DN26479_c0_g1_i1_2	7.44812e-06	Down
TRINITY_DN21476_c0_g1_i1_2	0.00193752	Up	TRINITY_DN2650_c0_g1_i1_3	0.0364928	Down
TRINITY_DN21482_c0_g1_i1_3	0.00150539	Up	TRINITY_DN26513_c0_g1_i1_3	0.000333414	Down
TRINITY_DN21494_c0_g1_i1_1	0.00936544	Up	TRINITY_DN26547_c0_g1_i1_2	0.010601	Down
TRINITY_DN21499_c0_g1_i1_3	1.72842e-05	Up	TRINITY_DN26572_c0_g1_i2_3	0.022925	Down
TRINITY_DN21519_c0_g1_i1_2	0.0433429	Up	TRINITY_DN26572_c1_g1_i17_3	0.0045399	Down
TRINITY_DN21530_c2_g1_i2_2	0.00139838	Up	TRINITY_DN26590_c0_g1_i1_3	0.0114443	Down
TRINITY_DN21564_c0_g1_i1_1	2.15722e-05	Up	TRINITY_DN26603_c0_g1_i1_2	0.0264152	Down
TRINITY_DN21572_c1_g1_i1_3	9.42968e-09	Up	TRINITY_DN26625_c0_g1_i1_2	0.0466547	Down
TRINITY_DN21583_c0_g1_i2_1	0.0226635	Up	TRINITY_DN26633_c0_g2_i1_3	0.0316471	Down
TRINITY_DN21593_c1_g4_i2_1	0.00224031	Up	TRINITY_DN26640_c0_g1_i1_2	0.0210572	Down
TRINITY_DN21604_c0_g2_i2_2	0.0388331	Up	TRINITY_DN26659_c3_g2_i1_3	0.045132	Down
TRINITY_DN21612_c0_g1_i1_3	7.37427e-05	Up	TRINITY_DN26664_c0_g1_i1_2	0.0116943	Down
TRINITY_DN21614_c0_g1_i2_2	0.0337861	Up	TRINITY_DN26678_c0_g1_i4_3	0.0160134	Down
TRINITY_DN21614_c2_g4_i1_1	0.0410942	Up	TRINITY_DN26702_c0_g1_i1_1	0.0481403	Down
TRINITY_DN21620_c2_g1_i1_1	0.00218434	Up	TRINITY_DN26731_c0_g1_i1_2	0.00647853	Down
TRINITY_DN21654_c0_g1_i1_1	0.0238499	Up	TRINITY_DN26732_c1_g2_i2_3	0.0275115	Down
TRINITY_DN21686_c0_g2_i1_1	0.0280084	Up	TRINITY_DN26792_c0_g1_i1_3	0.0335791	Down
TRINITY_DN21696_c0_g1_i1_3	0.000788917	Up	TRINITY_DN26827_c0_g7_i1_3	0.0229945	Down
TRINITY_DN216_c0_g1_i1_1	4.66779e-05	Up	TRINITY_DN26840_c0_g1_i4_3	0.0125485	Down
TRINITY_DN21706_c0_g1_i1_3	0.0130573	Up	TRINITY_DN26846_c0_g1_i1_1	0.00667414	Down
TRINITY_DN21719_c0_g2_i1_1	0.0289516	Up	TRINITY_DN26848_c1_g4_i1_3	0.0113166	Down
TRINITY_DN21733_c0_g1_i2_1	0.0394645	Up	TRINITY_DN26863_c0_g1_i1_2	0.000551565	Down
TRINITY_DN21741_c0_g1_i4_3	0.000416452	Up	TRINITY_DN26887_c1_g5_i2_3	0.0317079	Down
TRINITY_DN21758_c0_g1_i1_3	8.72649e-06	Up	TRINITY_DN26948_c0_g1_i1_2	0.0389744	Down
TRINITY_DN21770_c0_g5_i5_1	0.0282423	Up	TRINITY_DN26962_c2_g1_i4_3	0.00363736	Down
TRINITY_DN21774_c0_g2_i1_1	0.0305188	Up	TRINITY_DN27000_c0_g1_i1_2	0.0141838	Down
TRINITY_DN21784_c0_g1_i1_2	2.98741e-05	Up	TRINITY_DN27037_c0_g3_i1_3	0.00349706	Down
TRINITY_DN21799_c1_g1_i2_1	0.0378607	Up	TRINITY_DN27045_c0_g2_i1_3	0.000231255	Down
TRINITY_DN21826_c0_g1_i1_3	0.000860102	Up	TRINITY_DN27058_c0_g1_i2_3	0.0357973	Down
TRINITY_DN21864_c0_g1_i1_1	0.0146545	Up	TRINITY_DN27060_c0_g1_i1_2	0.0210572	Down
TRINITY_DN21865_c1_g2_i2_1	3.1878e-14	Up	TRINITY_DN2706_c0_g1_i1_2	0.0446756	Down
TRINITY_DN21865_c2_g1_i1_1	0.0424447	Up	TRINITY_DN2708_c0_g1_i1_2	0.0127798	Down
TRINITY_DN21878_c1_g1_i1_3	0.00901438	Up	TRINITY_DN27127_c0_g1_i1_2	0.00167127	Down
TRINITY_DN21881_c0_g1_i1_3	0.0406224	Up	TRINITY_DN27143_c0_g5_i1_3	0.00556722	Down
TRINITY_DN21896_c0_g1_i1_1	0.000779022	Up	TRINITY_DN27154_c0_g1_i1_1	0.0151403	Down
TRINITY_DN21904_c0_g2_i1_3	1.79128e-07	Up	TRINITY_DN27175_c0_g1_i3_3	0.0068381	Down
TRINITY_DN21906_c0_g1_i3_1	0.00207925	Up	TRINITY_DN27175_c0_g3_i1_3	0.00449599	Down
TRINITY_DN21906_c0_g2_i1_1	0.000461172	Up	TRINITY_DN27177_c0_g1_i11_3	0.0190791	Down
TRINITY_DN21921_c0_g1_i3_1	0.00696783	Up	TRINITY_DN27186_c0_g3_i1_3	0.0197203	Down
TRINITY_DN21921_c1_g1_i1_3	0.0256744	Up	TRINITY_DN27197_c1_g1_i3_3	0.00303356	Down
TRINITY_DN21922_c1_g2_i1_2	0.000343305	Up	TRINITY_DN27228_c1_g3_i1_3	0.00141905	Down
TRINITY_DN21927_c0_g1_i4_1	0.0273944	Up	TRINITY_DN27273_c1_g5_i1_3	0.0352872	Down
TRINITY_DN21936_c0_g5_i1_3	0.00444949	Up	TRINITY_DN27297_c0_g1_i1_3	0.0168571	Down
TRINITY_DN21943_c1_g1_i7_1	0.01092	Up	TRINITY_DN27305_c0_g3_i2_3	0.0468001	Down
TRINITY_DN21945_c0_g1_i2_1	0.000534397	Up	TRINITY_DN27312_c0_g6_i1_3	0.0142886	Down
TRINITY_DN21953_c0_g1_i1_1	0.000290025	Up	TRINITY_DN27354_c0_g1_i1_1	0.00303141	Down
TRINITY_DN21961_c1_g1_i1_1	0.0341718	Up	TRINITY_DN27356_c1_g1_i4_3	1.14774e-21	Down
TRINITY_DN21961_c1_g2_i2_1	1.95424e-07	Up	TRINITY_DN27362_c1_g6_i1_3	0.0297494	Down
TRINITY_DN21967_c0_g1_i1_3	0.00641881	Up	TRINITY_DN27364_c0_g1_i1_2	0.0210572	Down
TRINITY_DN21969_c0_g1_i7_1	0.00820463	Up	TRINITY_DN27370_c0_g3_i1_3	0.0481403	Down
TRINITY_DN21975_c0_g1_i1_3	0.0082513	Up	TRINITY_DN27402_c0_g1_i1_2	0.0116943	Down
TRINITY_DN21977_c0_g1_i2_2	5.31305e-06	Up	TRINITY_DN27427_c0_g1_i1_2	0.0210572	Down
TRINITY_DN22005_c1_g9_i1_1	0.000312664	Up	TRINITY_DN27434_c0_g1_i1_3	0.00734984	Down
TRINITY_DN22029_c0_g3_i1_1	0.000730479	Up	TRINITY_DN27452_c0_g1_i1_2	0.00390329	Down
TRINITY_DN22038_c0_g1_i1_1	0.0264209	Up	TRINITY_DN27461_c0_g2_i1_3	0.0349034	Down
TRINITY_DN22043_c0_g1_i1_2	0.0278467	Up	TRINITY_DN27504_c0_g1_i1_2	0.0132086	Down
TRINITY_DN2205_c0_g1_i1_1	1.76995e-08	Up	TRINITY_DN2752_c0_g1_i1_2	0.029129	Down
TRINITY_DN22069_c0_g1_i1_1	0.0118445	Up	TRINITY_DN27597_c0_g1_i3_3	0.0140966	Down
TRINITY_DN22100_c0_g1_i2_3	0.0146013	Up	TRINITY_DN27606_c0_g1_i1_2	0.0119809	Down
TRINITY_DN22132_c0_g1_i1_3	0.0484824	Up	TRINITY_DN27664_c0_g1_i1_2	0.0167775	Down
TRINITY_DN22132_c0_g1_i2_2	6.38158e-08	Up	TRINITY_DN27668_c1_g5_i1_3	0.00591219	Down
TRINITY_DN2213_c0_g1_i1_1	1.30312e-06	Up	TRINITY_DN27669_c0_g5_i1_3	0.041415	Down
TRINITY_DN22142_c0_g1_i4_1	0.0219446	Up	TRINITY_DN27674_c0_g1_i1_2	0.00667414	Down
TRINITY_DN22152_c1_g1_i1_1	0.0210851	Up	TRINITY_DN276_c0_g1_i1_2	0.0141838	Down
TRINITY_DN22152_c1_g4_i2_1	0.00600424	Up	TRINITY_DN27739_c0_g2_i1_3	0.0470784	Down
TRINITY_DN22160_c0_g2_i2_3	8.82002e-06	Up	TRINITY_DN27740_c0_g1_i1_2	0.0110292	Down
TRINITY_DN22160_c1_g7_i1_2	0.0355071	Up	TRINITY_DN27778_c0_g1_i1_2	0.00328005	Down
TRINITY_DN22162_c0_g1_i1_3	0.023622	Up	TRINITY_DN27794_c0_g1_i1_2	0.0481403	Down
TRINITY_DN22167_c0_g2_i1_3	0.0272911	Up	TRINITY_DN27810_c0_g1_i1_2	0.00276252	Down
TRINITY_DN2216_c0_g1_i1_1	0.00444949	Up	TRINITY_DN27814_c0_g1_i11_3	0.000899289	Down
TRINITY_DN22183_c0_g1_i4_2	0.0204977	Up	TRINITY_DN27818_c0_g1_i1_2	0.0270352	Down
TRINITY_DN22215_c0_g2_i1_1	0.0303336	Up	TRINITY_DN27844_c3_g1_i1_3	0.00390329	Down
TRINITY_DN22234_c0_g1_i1_2	0.0255361	Up	TRINITY_DN27855_c0_g2_i1_3	0.00202761	Down
TRINITY_DN22234_c0_g1_i2_3	0.00370093	Up	TRINITY_DN27855_c0_g5_i5_3	0.012938	Down
TRINITY_DN22234_c4_g3_i7_1	0.0168713	Up	TRINITY_DN27855_c1_g1_i6_3	0.023727	Down
TRINITY_DN22243_c0_g1_i3_1	0.000925238	Up	TRINITY_DN27866_c0_g1_i1_2	0.000750828	Down
TRINITY_DN22248_c0_g1_i1_3	0.027604	Up	TRINITY_DN27906_c0_g1_i1_2	0.0409125	Down
TRINITY_DN22257_c0_g6_i1_1	0.0191796	Up	TRINITY_DN27913_c1_g1_i6_3	0.00328507	Down
TRINITY_DN22269_c0_g1_i7_1	1.4902e-07	Up	TRINITY_DN27945_c0_g1_i1_2	0.0116943	Down
TRINITY_DN22273_c0_g1_i8_1	0.0156282	Up	TRINITY_DN27949_c0_g1_i1_2	0.0309048	Down
TRINITY_DN22276_c0_g2_i20_2	0.000276986	Up	TRINITY_DN2799_c0_g1_i1_2	0.0322992	Down
TRINITY_DN22302_c2_g1_i1_1	0.00403627	Up	TRINITY_DN28000_c0_g1_i1_2	0.0124597	Down
TRINITY_DN22314_c0_g1_i3_1	0.000233043	Up	TRINITY_DN28045_c0_g1_i1_2	0.00121066	Down
TRINITY_DN22318_c0_g2_i1_1	0.0274518	Up	TRINITY_DN28063_c0_g1_i1_2	0.0376443	Down
TRINITY_DN22338_c0_g3_i1_2	0.0419362	Up	TRINITY_DN28063_c2_g3_i1_3	0.0236036	Down
TRINITY_DN22344_c0_g1_i2_3	0.00108839	Up	TRINITY_DN28063_c2_g4_i1_3	0.0370081	Down
TRINITY_DN22360_c0_g1_i2_1	0.0127944	Up	TRINITY_DN28063_c2_g5_i1_3	0.0469191	Down
TRINITY_DN22373_c2_g2_i2_2	0.00409573	Up	TRINITY_DN28087_c0_g1_i1_2	0.00163766	Down
TRINITY_DN22383_c0_g1_i1_1	5.24108e-07	Up	TRINITY_DN28129_c1_g1_i6_3	0.00309375	Down
TRINITY_DN22404_c2_g2_i3_1	0.0152565	Up	TRINITY_DN28136_c0_g1_i1_2	0.0309048	Down
TRINITY_DN22430_c0_g1_i1_3	0.0057312	Up	TRINITY_DN28171_c0_g1_i4_3	0.00298363	Down
TRINITY_DN22435_c0_g1_i1_1	0.015285	Up	TRINITY_DN28177_c0_g1_i1_2	4.49387e-05	Down
TRINITY_DN2251_c0_g1_i1_1	0.0283214	Up	TRINITY_DN28188_c0_g1_i1_2	0.020441	Down
TRINITY_DN22535_c1_g2_i1_3	0.0283214	Up	TRINITY_DN28198_c0_g2_i1_3	0.00141905	Down
TRINITY_DN22565_c0_g1_i8_1	0.0266798	Up	TRINITY_DN28230_c0_g5_i2_3	0.0347256	Down
TRINITY_DN22566_c0_g1_i1_3	0.0194368	Up	TRINITY_DN28250_c2_g1_i3_3	9.22623e-05	Down
TRINITY_DN22590_c0_g1_i1_1	0.0424447	Up	TRINITY_DN28255_c0_g2_i1_3	0.0201322	Down
TRINITY_DN22610_c0_g1_i1_1	0.0424447	Up	TRINITY_DN28275_c0_g2_i2_3	0.0033117	Down
TRINITY_DN22637_c0_g1_i1_1	0.0108636	Up	TRINITY_DN28281_c1_g4_i1_3	0.0257753	Down
TRINITY_DN22638_c0_g1_i1_1	0.02904	Up	TRINITY_DN28293_c2_g2_i2_3	0.00847247	Down
TRINITY_DN22657_c1_g1_i1_3	0.0277024	Up	TRINITY_DN28343_c0_g1_i2_3	0.00493619	Down
TRINITY_DN22704_c0_g1_i19_1	0.00022012	Up	TRINITY_DN28354_c0_g3_i1_3	0.000276081	Down
TRINITY_DN22704_c0_g3_i2_1	1.43107e-05	Up	TRINITY_DN28362_c0_g1_i1_2	0.0141838	Down
TRINITY_DN22716_c0_g2_i1_1	0.00152471	Up	TRINITY_DN28379_c0_g3_i1_3	0.00967159	Down
TRINITY_DN22722_c0_g1_i8_1	9.06514e-05	Up	TRINITY_DN28381_c0_g1_i1_2	0.0338855	Down
TRINITY_DN22735_c3_g1_i1_1	0.000205234	Up	TRINITY_DN28382_c0_g1_i1_1	0.0098261	Down
TRINITY_DN22747_c0_g3_i1_3	0.0173175	Up	TRINITY_DN28415_c0_g3_i1_3	0.00390329	Down
TRINITY_DN22751_c0_g1_i1_1	0.009156	Up	TRINITY_DN28431_c1_g5_i1_3	0.00276252	Down
TRINITY_DN22775_c0_g2_i1_1	0.0046868	Up	TRINITY_DN28452_c2_g1_i1_3	0.0384826	Down
TRINITY_DN22777_c1_g1_i1_3	0.021676	Up	TRINITY_DN28499_c0_g1_i1_2	0.00122857	Down
TRINITY_DN22778_c0_g1_i1_1	0.0154423	Up	TRINITY_DN28565_c0_g1_i1_2	0.0481403	Down
TRINITY_DN22799_c0_g2_i2_1	0.0397679	Up	TRINITY_DN2856_c0_g1_i1_2	0.0316753	Down
TRINITY_DN22837_c0_g1_i10_2	0.0463575	Up	TRINITY_DN28570_c0_g1_i1_3	0.0269235	Down
TRINITY_DN22839_c0_g3_i3_1	0.002403	Up	TRINITY_DN28608_c0_g1_i1_3	0.0141838	Down
TRINITY_DN22847_c0_g2_i2_3	0.0243382	Up	TRINITY_DN28634_c0_g1_i1_2	0.00694654	Down
TRINITY_DN22848_c4_g2_i1_1	0.00711584	Up	TRINITY_DN28636_c0_g1_i1_2	0.00052907	Down
TRINITY_DN22893_c1_g3_i1_1	5.36946e-05	Up	TRINITY_DN28672_c0_g1_i1_2	0.0136814	Down
TRINITY_DN22897_c0_g2_i4_2	0.0141604	Up	TRINITY_DN28689_c0_g1_i1_2	0.00802283	Down
TRINITY_DN22899_c0_g1_i4_1	1.3755e-05	Up	TRINITY_DN28695_c0_g1_i1_2	0.0141838	Down
TRINITY_DN22923_c1_g6_i1_2	0.0424447	Up	TRINITY_DN28703_c0_g1_i1_2	0.00861783	Down
TRINITY_DN22948_c0_g2_i1_3	4.85584e-05	Up	TRINITY_DN28765_c0_g1_i1_3	0.00667414	Down
TRINITY_DN22949_c0_g1_i1_1	3.7372e-13	Up	TRINITY_DN28769_c0_g1_i1_3	0.00967159	Down
TRINITY_DN22956_c0_g1_i2_2	0.0239007	Up	TRINITY_DN28802_c0_g1_i1_2	0.0446756	Down
TRINITY_DN22958_c0_g1_i2_1	1.49705e-05	Up	TRINITY_DN28851_c0_g1_i1_2	0.00773411	Down
TRINITY_DN22979_c0_g3_i1_3	0.000958152	Up	TRINITY_DN28852_c0_g1_i1_3	0.0316471	Down
TRINITY_DN22991_c0_g1_i1_1	2.8556e-05	Up	TRINITY_DN28854_c0_g1_i1_2	0.0119809	Down
TRINITY_DN22992_c0_g1_i11_3	0.0158708	Up	TRINITY_DN28899_c0_g1_i1_2	0.00802283	Down
TRINITY_DN22997_c0_g2_i1_1	0.0207595	Up	TRINITY_DN28904_c0_g1_i1_2	0.00525308	Down
TRINITY_DN23052_c0_g1_i9_2	0.0397669	Up	TRINITY_DN28905_c0_g1_i1_2	0.0488578	Down
TRINITY_DN23073_c0_g2_i2_1	0.00333786	Up	TRINITY_DN28912_c0_g1_i1_2	0.041415	Down
TRINITY_DN23074_c0_g1_i2_1	0.0147291	Up	TRINITY_DN28940_c0_g1_i1_3	0.0481403	Down
TRINITY_DN23116_c1_g1_i2_1	0.00576279	Up	TRINITY_DN28965_c0_g1_i1_2	0.000254338	Down
TRINITY_DN23120_c0_g1_i4_2	0.00863438	Up	TRINITY_DN28972_c0_g1_i1_3	0.0136446	Down
TRINITY_DN23122_c0_g2_i1_3	0.0132266	Up	TRINITY_DN28978_c0_g1_i1_2	0.0297276	Down
TRINITY_DN23124_c0_g1_i10_2	0.0120981	Up	TRINITY_DN28990_c0_g1_i1_3	0.015125	Down
TRINITY_DN23126_c0_g1_i5_3	0.000979257	Up	TRINITY_DN29011_c0_g1_i1_2	0.00121289	Down
TRINITY_DN23128_c0_g1_i1_2	0.0193318	Up	TRINITY_DN29017_c0_g1_i1_3	0.0382331	Down
TRINITY_DN23129_c1_g3_i1_3	0.00342919	Up	TRINITY_DN29039_c0_g1_i1_3	0.0481403	Down
TRINITY_DN23129_c1_g5_i2_3	0.0356732	Up	TRINITY_DN29071_c0_g1_i1_2	0.0316471	Down
TRINITY_DN23135_c1_g1_i6_3	0.0486023	Up	TRINITY_DN29086_c0_g1_i1_2	0.017819	Down
TRINITY_DN23148_c0_g7_i1_1	0.00585994	Up	TRINITY_DN29089_c0_g1_i1_3	0.0257753	Down
TRINITY_DN23157_c0_g1_i1_3	0.0345999	Up	TRINITY_DN29109_c0_g1_i1_2	0.00465587	Down
TRINITY_DN23165_c0_g1_i1_1	0.00952297	Up	TRINITY_DN29132_c0_g1_i1_2	0.000351196	Down
TRINITY_DN23225_c1_g3_i1_3	6.57266e-07	Up	TRINITY_DN29133_c0_g1_i1_2	0.0213686	Down
TRINITY_DN23246_c0_g3_i1_1	0.00363637	Up	TRINITY_DN29156_c0_g1_i1_3	0.0141838	Down
TRINITY_DN23270_c2_g1_i1_2	0.0108668	Up	TRINITY_DN29161_c0_g1_i1_3	0.0481403	Down
TRINITY_DN2327_c0_g2_i1_3	0.0283214	Up	TRINITY_DN29207_c0_g1_i1_3	0.0141838	Down
TRINITY_DN23318_c1_g5_i2_2	0.00761409	Up	TRINITY_DN29218_c0_g1_i1_2	0.0284543	Down
TRINITY_DN23330_c0_g1_i1_3	0.00731691	Up	TRINITY_DN29225_c0_g1_i1_3	0.00667414	Down
TRINITY_DN23337_c0_g2_i7_1	0.000208901	Up	TRINITY_DN29389_c0_g1_i1_3	0.0389744	Down
TRINITY_DN23338_c0_g2_i2_3	0.03995	Up	TRINITY_DN29412_c0_g1_i1_3	0.00802283	Down
TRINITY_DN23340_c0_g5_i1_1	0.00294906	Up	TRINITY_DN29434_c0_g1_i1_2	0.00233167	Down
TRINITY_DN23354_c0_g1_i14_1	0.0492168	Up	TRINITY_DN29471_c0_g1_i1_2	0.031809	Down
TRINITY_DN23361_c0_g3_i6_1	0.000331811	Up	TRINITY_DN29486_c0_g1_i1_3	0.000459902	Down
TRINITY_DN23361_c0_g4_i1_1	6.07468e-05	Up	TRINITY_DN29489_c0_g1_i1_3	0.0210572	Down
TRINITY_DN23400_c0_g1_i12_2	0.00408373	Up	TRINITY_DN29516_c0_g1_i1_3	0.0389744	Down
TRINITY_DN23400_c0_g1_i8_1	0.0383726	Up	TRINITY_DN29528_c0_g1_i1_3	0.00276252	Down
TRINITY_DN23401_c0_g1_i4_3	0.0201466	Up	TRINITY_DN29535_c0_g1_i1_2	0.000750828	Down
TRINITY_DN23401_c0_g2_i4_3	0.0365073	Up	TRINITY_DN2953_c0_g1_i1_2	0.0298612	Down
TRINITY_DN2344_c0_g1_i1_1	0.0283214	Up	TRINITY_DN29630_c0_g1_i1_3	0.0481403	Down
TRINITY_DN23461_c0_g1_i1_3	0.0162261	Up	TRINITY_DN29669_c0_g1_i1_3	0.0481403	Down
TRINITY_DN23480_c0_g1_i4_3	0.00157054	Up	TRINITY_DN29732_c0_g1_i1_3	0.00197208	Down
TRINITY_DN23486_c2_g2_i1_3	0.042408	Up	TRINITY_DN29856_c0_g1_i1_3	0.0433246	Down
TRINITY_DN23503_c0_g1_i2_3	0.00361776	Up	TRINITY_DN29897_c0_g1_i1_3	0.0316753	Down
TRINITY_DN23506_c0_g1_i1_1	0.00377791	Up	TRINITY_DN30038_c0_g1_i1_3	0.00556722	Down
TRINITY_DN23507_c1_g1_i2_1	0.012307	Up	TRINITY_DN30126_c0_g1_i1_3	0.0162832	Down
TRINITY_DN23514_c1_g5_i1_1	0.0491473	Up	TRINITY_DN30162_c0_g1_i1_3	0.0389744	Down
TRINITY_DN23527_c1_g1_i3_2	0.0178346	Up	TRINITY_DN30289_c0_g1_i1_3	0.0389744	Down
TRINITY_DN23530_c0_g1_i5_1	2.95494e-05	Up	TRINITY_DN30355_c0_g1_i1_3	0.0107259	Down
TRINITY_DN23536_c0_g1_i2_3	0.0218517	Up	TRINITY_DN30374_c0_g1_i1_3	0.0481403	Down
TRINITY_DN23545_c0_g2_i1_3	0.0267552	Up	TRINITY_DN3052_c0_g1_i1_3	0.0481403	Down
TRINITY_DN23553_c2_g1_i9_1	0.0260242	Up	TRINITY_DN3055_c0_g1_i1_2	0.0045164	Down
TRINITY_DN23580_c0_g1_i1_2	0.0184106	Up	TRINITY_DN30611_c0_g1_i1_3	0.00328005	Down
TRINITY_DN23583_c0_g1_i1_3	5.52238e-10	Up	TRINITY_DN30663_c0_g1_i1_3	0.00156198	Down
TRINITY_DN23583_c1_g1_i1_3	0.031211	Up	TRINITY_DN30723_c0_g1_i1_3	0.0363231	Down
TRINITY_DN23592_c1_g1_i2_1	0.0387746	Up	TRINITY_DN30810_c0_g1_i1_3	0.0257753	Down
TRINITY_DN23593_c3_g2_i2_1	0.0340934	Up	TRINITY_DN30815_c0_g1_i1_3	0.0481403	Down
TRINITY_DN23595_c0_g2_i1_3	0.0326768	Up	TRINITY_DN30870_c0_g1_i1_3	0.0141838	Down
TRINITY_DN23595_c0_g2_i2_1	0.0188053	Up	TRINITY_DN30912_c0_g1_i1_3	0.0172557	Down
TRINITY_DN23622_c0_g1_i4_1	0.000554492	Up	TRINITY_DN30944_c0_g1_i1_3	0.0316471	Down
TRINITY_DN23633_c0_g2_i1_3	0.00268342	Up	TRINITY_DN30976_c0_g1_i1_3	0.00556722	Down
TRINITY_DN23633_c1_g2_i5_1	5.70766e-07	Up	TRINITY_DN31260_c0_g1_i1_3	0.0257753	Down
TRINITY_DN23633_c1_g3_i1_1	3.09414e-06	Up	TRINITY_DN31313_c0_g1_i1_3	0.0481403	Down
TRINITY_DN23633_c1_g4_i4_1	0.000152042	Up	TRINITY_DN31474_c0_g1_i1_3	0.0141838	Down
TRINITY_DN23633_c1_g5_i2_1	3.01498e-05	Up	TRINITY_DN31602_c0_g1_i1_3	0.0316471	Down
TRINITY_DN23634_c2_g2_i8_2	0.0127587	Up	TRINITY_DN31609_c0_g1_i1_3	0.00802283	Down
TRINITY_DN23641_c0_g1_i1_3	0.0137396	Up	TRINITY_DN31676_c0_g1_i1_3	0.00102867	Down
TRINITY_DN2364_c0_g1_i1_1	0.00316935	Up	TRINITY_DN31831_c0_g1_i1_3	0.0210572	Down
TRINITY_DN23662_c1_g4_i1_1	0.0150703	Up	TRINITY_DN31942_c0_g1_i1_3	0.0481403	Down
TRINITY_DN23675_c1_g1_i1_3	1.88066e-05	Up	TRINITY_DN31979_c0_g1_i1_3	0.000750828	Down
TRINITY_DN23691_c1_g1_i12_2	0.0161144	Up	TRINITY_DN32055_c0_g1_i1_3	0.0409621	Down
TRINITY_DN23707_c0_g1_i2_3	0.0150877	Up	TRINITY_DN3208_c0_g1_i2_2	0.0330136	Down
TRINITY_DN23709_c1_g1_i3_1	7.77719e-05	Up	TRINITY_DN3213_c0_g1_i1_3	0.00556722	Down
TRINITY_DN23709_c1_g2_i2_1	0.0349269	Up	TRINITY_DN3216_c0_g1_i1_3	0.0389744	Down
TRINITY_DN23728_c0_g6_i3_1	0.0115967	Up	TRINITY_DN32187_c0_g1_i1_3	0.00622979	Down
TRINITY_DN23750_c0_g1_i4_2	0.0424064	Up	TRINITY_DN32222_c0_g1_i1_3	0.0316471	Down
TRINITY_DN23757_c0_g1_i1_1	1.12819e-10	Up	TRINITY_DN3222_c0_g1_i1_3	0.0389744	Down
TRINITY_DN23764_c0_g1_i2_1	0.0270218	Up	TRINITY_DN32478_c0_g1_i1_3	0.0257753	Down
TRINITY_DN23770_c4_g2_i1_1	0.0188718	Up	TRINITY_DN32504_c0_g1_i1_3	0.0141392	Down
TRINITY_DN23786_c0_g1_i2_1	0.00414826	Up	TRINITY_DN32509_c0_g1_i1_3	0.0375262	Down
TRINITY_DN23799_c0_g2_i4_2	0.019712	Up	TRINITY_DN3253_c0_g1_i1_2	0.00392643	Down
TRINITY_DN23814_c0_g1_i1_1	0.0280818	Up	TRINITY_DN32685_c0_g1_i1_3	0.00465587	Down
TRINITY_DN23819_c0_g1_i1_3	0.0191183	Up	TRINITY_DN3280_c0_g1_i1_3	0.0141838	Down
TRINITY_DN23821_c0_g3_i1_1	7.92957e-05	Up	TRINITY_DN32853_c0_g1_i1_3	0.0257753	Down
TRINITY_DN23832_c0_g1_i4_1	0.001149	Up	TRINITY_DN33028_c0_g1_i1_3	0.0257753	Down
TRINITY_DN23832_c0_g2_i1_3	0.025677	Up	TRINITY_DN33066_c0_g1_i1_3	0.000473825	Down
TRINITY_DN23837_c0_g1_i7_1	0.0473247	Up	TRINITY_DN33144_c0_g1_i1_3	0.0276993	Down
TRINITY_DN23847_c0_g2_i1_1	0.000984019	Up	TRINITY_DN33204_c0_g1_i1_3	0.0469191	Down
TRINITY_DN23849_c0_g1_i1_3	0.011084	Up	TRINITY_DN33300_c0_g1_i1_3	0.0375262	Down
TRINITY_DN23869_c1_g3_i1_1	0.0129453	Up	TRINITY_DN33304_c0_g1_i1_3	0.00802283	Down
TRINITY_DN23876_c1_g4_i1_1	0.0238381	Up	TRINITY_DN33341_c0_g1_i1_3	0.00465587	Down
TRINITY_DN23876_c1_g6_i1_1	0.022477	Up	TRINITY_DN3337_c0_g1_i2_3	0.0123266	Down
TRINITY_DN23879_c0_g1_i1_1	0.00955848	Up	TRINITY_DN33421_c0_g1_i1_3	0.00667414	Down
TRINITY_DN23879_c0_g4_i2_1	0.0294796	Up	TRINITY_DN3344_c0_g1_i1_2	0.0449286	Down
TRINITY_DN23885_c2_g1_i1_1	9.58313e-07	Up	TRINITY_DN33460_c0_g1_i1_3	0.0210572	Down
TRINITY_DN23885_c2_g3_i8_1	0.0240661	Up	TRINITY_DN33526_c0_g1_i1_3	0.0257753	Down
TRINITY_DN23898_c0_g1_i5_2	2.03381e-10	Up	TRINITY_DN3358_c0_g1_i1_2	0.00723111	Down
TRINITY_DN23899_c0_g1_i1_1	0.044029	Up	TRINITY_DN3364_c0_g1_i1_3	0.0141838	Down
TRINITY_DN23904_c0_g3_i1_1	0.0266248	Up	TRINITY_DN33724_c0_g1_i1_3	0.000878108	Down
TRINITY_DN23905_c0_g1_i11_3	0.0250575	Up	TRINITY_DN33790_c0_g1_i1_3	0.0481403	Down
TRINITY_DN23911_c1_g1_i1_3	0.0259495	Up	TRINITY_DN33814_c0_g1_i1_3	0.027208	Down
TRINITY_DN23915_c0_g1_i8_1	0.0104533	Up	TRINITY_DN34021_c0_g1_i1_3	0.0305648	Down
TRINITY_DN23916_c0_g1_i1_3	0.0029751	Up	TRINITY_DN34154_c0_g1_i1_3	0.0389744	Down
TRINITY_DN23921_c1_g8_i1_3	0.00140603	Up	TRINITY_DN34245_c0_g1_i1_3	0.0481403	Down
TRINITY_DN23935_c0_g1_i1_1	2.06096e-07	Up	TRINITY_DN3448_c0_g1_i1_2	0.0116943	Down
TRINITY_DN23936_c0_g3_i1_1	0.0433822	Up	TRINITY_DN3462_c0_g1_i1_2	0.0394835	Down
TRINITY_DN23949_c0_g1_i1_3	0.0123064	Up	TRINITY_DN3466_c0_g1_i1_2	0.0375262	Down
TRINITY_DN23958_c3_g2_i1_1	0.0203864	Up	TRINITY_DN346_c0_g1_i1_2	0.0244907	Down
TRINITY_DN23960_c0_g1_i1_2	0.00600203	Up	TRINITY_DN3503_c0_g1_i1_2	0.00830012	Down
TRINITY_DN24010_c3_g5_i1_1	0.0226555	Up	TRINITY_DN3504_c0_g1_i1_2	0.00869644	Down
TRINITY_DN24010_c3_g6_i1_1	2.08049e-06	Up	TRINITY_DN3506_c0_g1_i1_3	0.00141905	Down
TRINITY_DN24024_c0_g1_i2_1	3.7339e-15	Up	TRINITY_DN3549_c0_g1_i1_1	0.043134	Down
TRINITY_DN24028_c0_g1_i4_2	0.038274	Up	TRINITY_DN3576_c0_g1_i1_3	0.000750828	Down
TRINITY_DN24052_c1_g1_i1_1	0.0375299	Up	TRINITY_DN3607_c0_g1_i1_2	0.00465587	Down
TRINITY_DN24055_c0_g1_i7_1	0.00127816	Up	TRINITY_DN3644_c0_g1_i1_2	0.0229945	Down
TRINITY_DN24065_c0_g3_i1_1	8.85819e-06	Up	TRINITY_DN376_c0_g1_i1_2	0.0160095	Down
TRINITY_DN24070_c0_g1_i6_1	2.96837e-05	Up	TRINITY_DN379_c0_g1_i1_2	0.00504887	Down
TRINITY_DN24070_c0_g2_i2_1	0.018703	Up	TRINITY_DN381_c0_g2_i1_2	0.0119809	Down
TRINITY_DN24070_c0_g3_i1_1	0.0141763	Up	TRINITY_DN3823_c0_g1_i1_3	0.0481403	Down
TRINITY_DN24070_c0_g4_i1_1	0.00132498	Up	TRINITY_DN3894_c0_g1_i1_3	0.0141838	Down
TRINITY_DN24076_c2_g3_i5_1	0.0209586	Up	TRINITY_DN3945_c0_g1_i1_2	0.025573	Down
TRINITY_DN24080_c0_g1_i3_1	0.0371981	Up	TRINITY_DN3956_c0_g1_i1_3	0.0141838	Down
TRINITY_DN24090_c0_g1_i9_3	0.0382268	Up	TRINITY_DN3965_c0_g1_i1_2	0.0316471	Down
TRINITY_DN24090_c0_g3_i2_3	0.0178003	Up	TRINITY_DN3988_c0_g1_i1_2	0.0257753	Down
TRINITY_DN24090_c0_g4_i4_3	0.0292816	Up	TRINITY_DN4016_c0_g1_i1_3	0.0448875	Down
TRINITY_DN24090_c0_g7_i1_3	0.0424164	Up	TRINITY_DN4080_c0_g1_i1_3	0.0389744	Down
TRINITY_DN24140_c2_g1_i4_3	0.000999237	Up	TRINITY_DN4095_c0_g1_i1_3	0.00802283	Down
TRINITY_DN24145_c0_g1_i1_3	0.0123207	Up	TRINITY_DN4193_c0_g1_i1_2	0.00667414	Down
TRINITY_DN24146_c4_g1_i3_2	0.00312598	Up	TRINITY_DN4260_c0_g1_i1_3	0.0184867	Down
TRINITY_DN24156_c3_g1_i7_1	0.00469758	Up	TRINITY_DN4275_c0_g1_i1_3	0.03574	Down
TRINITY_DN24162_c0_g1_i8_1	3.36732e-07	Up	TRINITY_DN4306_c0_g1_i1_3	0.0474784	Down
TRINITY_DN24180_c0_g1_i1_2	0.00140662	Up	TRINITY_DN4329_c0_g1_i1_2	1.69544e-05	Down
TRINITY_DN24190_c0_g1_i1_3	0.0128935	Up	TRINITY_DN4346_c0_g1_i1_2	0.0106786	Down
TRINITY_DN24193_c0_g3_i1_1	0.00444949	Up	TRINITY_DN4434_c0_g1_i1_3	0.0393053	Down
TRINITY_DN24203_c1_g1_i16_2	0.00127047	Up	TRINITY_DN4479_c0_g1_i1_3	0.0481403	Down
TRINITY_DN24205_c1_g1_i3_2	0.00472076	Up	TRINITY_DN453_c0_g1_i1_2	0.0347256	Down
TRINITY_DN24236_c0_g1_i6_3	0.00651377	Up	TRINITY_DN4551_c0_g1_i1_2	0.0381354	Down
TRINITY_DN24239_c3_g1_i1_3	0.0171304	Up	TRINITY_DN4567_c0_g1_i1_2	0.0210572	Down
TRINITY_DN24246_c1_g2_i2_3	0.0173567	Up	TRINITY_DN4615_c0_g1_i1_3	0.00243367	Down
TRINITY_DN24255_c0_g1_i1_1	0.0112736	Up	TRINITY_DN4715_c0_g1_i1_3	0.0481403	Down
TRINITY_DN24256_c0_g1_i3_2	0.0136773	Up	TRINITY_DN4828_c0_g1_i1_2	0.00328005	Down
TRINITY_DN24263_c0_g1_i7_1	2.02454e-08	Up	TRINITY_DN4915_c0_g1_i1_2	0.00967159	Down
TRINITY_DN24263_c0_g2_i1_1	1.20512e-05	Up	TRINITY_DN4954_c0_g1_i1_1	0.00767038	Down
TRINITY_DN24276_c0_g2_i2_1	0.0266937	Up	TRINITY_DN500_c0_g1_i1_3	0.00371847	Down
TRINITY_DN24278_c1_g1_i1_1	0.00157327	Up	TRINITY_DN5161_c0_g1_i1_2	0.00967159	Down
TRINITY_DN24305_c0_g1_i1_1	0.00259701	Up	TRINITY_DN5162_c0_g1_i1_3	0.022082	Down
TRINITY_DN24319_c0_g4_i4_2	0.0350239	Up	TRINITY_DN517_c0_g1_i1_2	0.00856769	Down
TRINITY_DN24332_c0_g1_i1_1	0.0409133	Up	TRINITY_DN5315_c0_g1_i1_3	0.025573	Down
TRINITY_DN24358_c0_g1_i2_3	0.0338637	Up	TRINITY_DN5357_c0_g1_i1_3	0.00967159	Down
TRINITY_DN24364_c0_g4_i2_3	0.0489441	Up	TRINITY_DN5360_c0_g1_i2_2	0.0401676	Down
TRINITY_DN24365_c1_g2_i1_1	0.00650788	Up	TRINITY_DN5509_c0_g1_i1_3	0.0174749	Down
TRINITY_DN24380_c3_g1_i2_3	0.000123602	Up	TRINITY_DN5526_c0_g1_i1_3	0.0161861	Down
TRINITY_DN24393_c0_g2_i7_3	0.0143795	Up	TRINITY_DN5548_c0_g1_i1_3	0.00248027	Down
TRINITY_DN24396_c1_g2_i1_1	0.0223151	Up	TRINITY_DN5556_c0_g1_i1_3	0.0316471	Down
TRINITY_DN24408_c0_g1_i6_1	0.00116072	Up	TRINITY_DN5670_c0_g1_i1_3	0.0389744	Down
TRINITY_DN24410_c1_g4_i1_3	0.0190218	Up	TRINITY_DN5697_c0_g1_i1_2	0.0400195	Down
TRINITY_DN24420_c0_g1_i1_1	0.0317715	Up	TRINITY_DN5702_c0_g1_i1_2	0.0394835	Down
TRINITY_DN24422_c0_g2_i2_3	5.54062e-11	Up	TRINITY_DN5705_c0_g1_i1_2	0.00212814	Down
TRINITY_DN24440_c2_g1_i5_1	0.00209096	Up	TRINITY_DN571_c0_g1_i1_1	0.0481403	Down
TRINITY_DN24451_c1_g6_i1_1	4.92141e-06	Up	TRINITY_DN5829_c0_g1_i1_3	0.00669902	Down
TRINITY_DN24472_c0_g2_i1_1	0.00418697	Up	TRINITY_DN5952_c0_g1_i1_3	0.0110052	Down
TRINITY_DN24472_c1_g1_i8_1	0.0250355	Up	TRINITY_DN5953_c0_g1_i1_2	0.0347256	Down
TRINITY_DN24485_c1_g4_i2_1	0.0111351	Up	TRINITY_DN6023_c0_g1_i1_3	0.0495426	Down
TRINITY_DN24496_c0_g1_i3_1	0.030223	Up	TRINITY_DN6051_c0_g1_i1_2	0.00597567	Down
TRINITY_DN24544_c0_g1_i1_1	0.0424447	Up	TRINITY_DN6088_c0_g1_i1_2	0.00367126	Down
TRINITY_DN2454_c0_g1_i1_1	3.52192e-05	Up	TRINITY_DN6142_c0_g1_i1_3	0.00225143	Down
TRINITY_DN24552_c0_g5_i1_3	0.00108187	Up	TRINITY_DN6194_c0_g1_i1_2	0.0181146	Down
TRINITY_DN24566_c0_g3_i1_3	0.0494616	Up	TRINITY_DN6234_c0_g1_i1_2	0.0438127	Down
TRINITY_DN24568_c1_g1_i1_1	0.0370049	Up	TRINITY_DN6420_c0_g1_i1_3	0.00167127	Down
TRINITY_DN24575_c0_g2_i1_3	0.0264248	Up	TRINITY_DN6424_c0_g1_i1_3	0.0257753	Down
TRINITY_DN24578_c0_g1_i5_2	0.0346432	Up	TRINITY_DN6437_c0_g1_i1_2	0.00276252	Down
TRINITY_DN24606_c0_g6_i1_1	6.29382e-05	Up	TRINITY_DN6448_c0_g1_i1_2	0.00233167	Down
TRINITY_DN24625_c2_g2_i2_1	0.021673	Up	TRINITY_DN6506_c0_g1_i1_2	0.0313873	Down
TRINITY_DN24625_c2_g6_i2_1	0.0183382	Up	TRINITY_DN6522_c0_g1_i1_3	0.0087431	Down
TRINITY_DN24634_c0_g1_i7_2	0.0286506	Up	TRINITY_DN6533_c0_g1_i1_1	0.00213523	Down
TRINITY_DN24641_c0_g1_i2_2	0.0203736	Up	TRINITY_DN6553_c0_g1_i1_3	0.0394835	Down
TRINITY_DN24641_c0_g1_i4_1	1.32588e-05	Up	TRINITY_DN6575_c0_g1_i1_2	0.0490167	Down
TRINITY_DN24668_c1_g2_i10_2	4.29605e-06	Up	TRINITY_DN6678_c0_g1_i1_2	0.00667414	Down
TRINITY_DN24669_c1_g1_i1_3	1.24306e-05	Up	TRINITY_DN6683_c0_g1_i1_2	0.00768318	Down
TRINITY_DN24682_c2_g3_i1_3	0.0424447	Up	TRINITY_DN6760_c0_g1_i1_2	0.000995622	Down
TRINITY_DN24702_c0_g1_i1_3	0.00714328	Up	TRINITY_DN6795_c0_g1_i1_2	0.00064881	Down
TRINITY_DN24713_c0_g2_i1_1	0.0416361	Up	TRINITY_DN6813_c0_g1_i3_2	0.00213445	Down
TRINITY_DN24727_c1_g7_i1_3	0.0157769	Up	TRINITY_DN6885_c0_g1_i1_3	0.0305648	Down
TRINITY_DN24741_c1_g1_i1_3	0.0113167	Up	TRINITY_DN6966_c0_g1_i1_3	0.000172194	Down
TRINITY_DN24751_c1_g5_i1_2	0.00922682	Up	TRINITY_DN6982_c0_g2_i1_2	0.00197323	Down
TRINITY_DN24764_c0_g1_i1_3	0.046916	Up	TRINITY_DN7010_c0_g1_i1_2	0.000302999	Down
TRINITY_DN24780_c0_g1_i16_2	1.2877e-05	Up	TRINITY_DN7028_c0_g1_i1_2	0.0116943	Down
TRINITY_DN24789_c0_g2_i4_1	0.00224991	Up	TRINITY_DN7067_c0_g1_i1_2	0.0124597	Down
TRINITY_DN24792_c1_g2_i3_1	0.0168875	Up	TRINITY_DN7067_c0_g1_i1_3	6.60388e-05	Down
TRINITY_DN24803_c1_g2_i11_1	0.0043099	Up	TRINITY_DN7266_c0_g1_i1_2	0.042198	Down
TRINITY_DN24807_c0_g1_i5_3	0.0299777	Up	TRINITY_DN7268_c0_g1_i1_2	0.0269235	Down
TRINITY_DN24825_c0_g1_i5_1	1.11552e-09	Up	TRINITY_DN7299_c0_g1_i1_3	0.0364928	Down
TRINITY_DN24831_c0_g1_i1_1	4.63505e-10	Up	TRINITY_DN7312_c0_g1_i1_1	0.00767038	Down
TRINITY_DN24839_c0_g1_i13_2	0.000266072	Up	TRINITY_DN7326_c0_g1_i1_3	0.0316471	Down
TRINITY_DN24855_c0_g1_i1_1	0.000174416	Up	TRINITY_DN7414_c0_g1_i1_2	0.0439997	Down
TRINITY_DN24855_c0_g2_i2_1	1.07337e-07	Up	TRINITY_DN7519_c0_g1_i1_2	0.00245359	Down
TRINITY_DN24883_c3_g3_i1_1	0.0226472	Up	TRINITY_DN752_c0_g1_i1_3	0.00967159	Down
TRINITY_DN24884_c0_g3_i1_3	0.0109159	Up	TRINITY_DN7622_c0_g1_i1_2	0.000709108	Down
TRINITY_DN24899_c0_g2_i1_3	0.044029	Up	TRINITY_DN7653_c0_g1_i1_3	0.00745778	Down
TRINITY_DN24904_c0_g2_i2_3	0.0025206	Up	TRINITY_DN773_c0_g1_i1_3	0.0382227	Down
TRINITY_DN24909_c0_g4_i1_1	0.00120164	Up	TRINITY_DN7778_c0_g1_i1_2	0.0204207	Down
TRINITY_DN24914_c3_g2_i2_1	0.00604047	Up	TRINITY_DN7782_c0_g2_i1_3	0.0096103	Down
TRINITY_DN24918_c0_g1_i1_1	0.00573951	Up	TRINITY_DN7816_c0_g1_i1_2	0.00692435	Down
TRINITY_DN24932_c2_g2_i4_3	0.0205866	Up	TRINITY_DN7873_c0_g1_i2_3	0.0135792	Down
TRINITY_DN24954_c2_g1_i9_2	0.000718356	Up	TRINITY_DN7877_c0_g1_i1_2	0.0309048	Down
TRINITY_DN24960_c1_g1_i5_1	8.68622e-05	Up	TRINITY_DN7971_c0_g1_i1_3	0.0257753	Down
TRINITY_DN24960_c2_g1_i1_1	0.0182457	Up	TRINITY_DN7979_c0_g1_i1_2	0.00171968	Down
TRINITY_DN24961_c0_g1_i1_3	2.33524e-05	Up	TRINITY_DN7979_c0_g2_i1_2	0.0318311	Down
TRINITY_DN24963_c1_g2_i1_1	2.37609e-06	Up	TRINITY_DN7986_c0_g1_i1_2	0.0176025	Down
TRINITY_DN24979_c0_g1_i8_3	0.0239837	Up	TRINITY_DN7989_c0_g1_i1_3	0.0481403	Down
TRINITY_DN24982_c0_g1_i1_2	0.0130311	Up	TRINITY_DN7995_c0_g1_i1_3	0.0210572	Down
TRINITY_DN24982_c0_g2_i1_1	0.0171414	Up	TRINITY_DN8004_c0_g1_i1_1	0.0251138	Down
TRINITY_DN24984_c0_g4_i3_1	1.02839e-07	Up	TRINITY_DN8049_c0_g1_i1_2	0.0409621	Down
TRINITY_DN24985_c0_g1_i4_3	0.00467605	Up	TRINITY_DN806_c0_g1_i1_3	0.0244907	Down
TRINITY_DN24991_c0_g1_i1_3	0.000509369	Up	TRINITY_DN8080_c0_g1_i1_2	0.000314705	Down
TRINITY_DN24991_c0_g3_i1_3	0.0131091	Up	TRINITY_DN8115_c0_g1_i1_2	0.0237343	Down
TRINITY_DN25002_c0_g2_i2_1	0.00828713	Up	TRINITY_DN813_c0_g1_i1_3	0.035277	Down
TRINITY_DN25003_c0_g2_i3_1	8.29363e-06	Up	TRINITY_DN8146_c0_g2_i1_2	0.0104471	Down
TRINITY_DN25008_c0_g1_i2_3	0.0167894	Up	TRINITY_DN8147_c0_g1_i1_3	0.0150114	Down
TRINITY_DN25008_c0_g1_i5_1	0.0013256	Up	TRINITY_DN8292_c0_g1_i1_3	0.0316471	Down
TRINITY_DN25016_c0_g2_i1_2	0.000961201	Up	TRINITY_DN8463_c0_g1_i1_3	0.00233167	Down
TRINITY_DN25018_c2_g2_i4_3	0.013284	Up	TRINITY_DN8510_c0_g1_i1_2	0.0352648	Down
TRINITY_DN25049_c0_g2_i12_3	0.0255606	Up	TRINITY_DN8574_c0_g1_i1_2	0.044102	Down
TRINITY_DN25057_c0_g2_i2_2	0.0223665	Up	TRINITY_DN8587_c0_g1_i1_3	0.0481403	Down
TRINITY_DN25060_c1_g1_i3_1	0.0037343	Up	TRINITY_DN8683_c0_g1_i1_3	0.000741933	Down
TRINITY_DN25061_c0_g1_i16_2	0.0136661	Up	TRINITY_DN8751_c0_g2_i1_2	0.0239612	Down
TRINITY_DN25069_c2_g1_i1_3	0.0341718	Up	TRINITY_DN8768_c0_g1_i1_3	0.0481403	Down
TRINITY_DN25073_c1_g2_i1_1	9.81934e-10	Up	TRINITY_DN8783_c0_g1_i1_2	0.00675863	Down
TRINITY_DN25079_c0_g6_i1_3	0.00753195	Up	TRINITY_DN8783_c0_g2_i1_2	0.0136446	Down
TRINITY_DN25080_c1_g3_i1_2	0.0133224	Up	TRINITY_DN8843_c0_g1_i1_2	0.0330147	Down
TRINITY_DN25098_c1_g3_i1_1	7.22033e-05	Up	TRINITY_DN8878_c0_g1_i1_3	0.0141838	Down
TRINITY_DN25120_c1_g2_i3_1	0.0144551	Up	TRINITY_DN8958_c0_g1_i1_3	0.0172557	Down
TRINITY_DN25143_c2_g1_i7_3	0.00119709	Up	TRINITY_DN8982_c0_g1_i1_2	0.013802	Down
TRINITY_DN25145_c0_g1_i1_3	0.00118852	Up	TRINITY_DN9010_c0_g2_i1_3	0.00465587	Down
TRINITY_DN25156_c0_g3_i1_1	0.0497681	Up	TRINITY_DN9037_c0_g1_i1_2	0.0389744	Down
TRINITY_DN25157_c0_g2_i1_1	0.0132266	Up	TRINITY_DN9049_c0_g1_i1_1	0.00176202	Down
TRINITY_DN25193_c1_g5_i1_1	0.0387057	Up	TRINITY_DN9065_c0_g1_i1_2	0.0386406	Down
TRINITY_DN25193_c1_g6_i1_1	0.00164615	Up	TRINITY_DN9127_c0_g1_i1_1	0.0280726	Down
TRINITY_DN25206_c0_g1_i3_3	0.00444168	Up	TRINITY_DN9127_c0_g1_i1_3	0.0151567	Down
TRINITY_DN25208_c0_g1_i9_1	0.00122979	Up	TRINITY_DN9132_c0_g1_i1_2	0.0403699	Down
TRINITY_DN25209_c0_g2_i2_1	0.00419454	Up	TRINITY_DN9178_c0_g1_i1_3	0.0423879	Down
TRINITY_DN25211_c1_g3_i1_3	0.0178312	Up	TRINITY_DN9224_c0_g1_i1_3	0.0494584	Down
TRINITY_DN25218_c0_g2_i2_1	0.0454239	Up	TRINITY_DN9347_c0_g1_i1_2	0.0441494	Down
TRINITY_DN25223_c1_g5_i1_1	0.0432417	Up	TRINITY_DN9356_c0_g2_i1_3	0.0316471	Down
TRINITY_DN25235_c2_g1_i14_3	0.00332841	Up	TRINITY_DN936_c0_g1_i1_3	0.00556722	Down
TRINITY_DN25279_c2_g4_i1_1	0.0108382	Up	TRINITY_DN9396_c0_g1_i1_1	0.0476636	Down
TRINITY_DN25285_c0_g1_i22_1	0.031738	Up	TRINITY_DN9416_c0_g1_i1_3	0.000407639	Down
TRINITY_DN25295_c0_g1_i7_1	0.0102275	Up	TRINITY_DN9454_c0_g1_i1_2	0.0223789	Down
TRINITY_DN25298_c1_g1_i3_1	0.000583934	Up	TRINITY_DN9454_c0_g2_i1_2	0.00408654	Down
TRINITY_DN25299_c2_g2_i2_3	0.0020581	Up	TRINITY_DN946_c0_g1_i1_3	0.0474784	Down
TRINITY_DN252_c0_g1_i1_2	0.000271733	Up	TRINITY_DN9564_c0_g1_i1_3	0.00118354	Down
TRINITY_DN25303_c1_g1_i4_1	0.00111996	Up	TRINITY_DN9583_c0_g1_i1_2	0.0256737	Down
TRINITY_DN25313_c2_g3_i1_1	0.00902253	Up	TRINITY_DN9646_c0_g1_i1_2	0.0469191	Down
TRINITY_DN25318_c1_g2_i1_1	0.000178783	Up	TRINITY_DN9652_c0_g1_i1_2	0.00171968	Down
TRINITY_DN25324_c0_g1_i1_1	0.0163287	Up	TRINITY_DN9709_c0_g1_i1_2	0.0474784	Down
TRINITY_DN25333_c1_g1_i5_3	0.0132312	Up	TRINITY_DN9722_c0_g1_i2_3	0.00427419	Down
TRINITY_DN25358_c0_g1_i2_3	3.07431e-09	Up	TRINITY_DN9735_c0_g1_i1_2	0.0389744	Down
TRINITY_DN25382_c0_g1_i1_1	0.00528995	Up	TRINITY_DN973_c0_g1_i1_2	0.0232991	Down
TRINITY_DN25412_c0_g1_i1_1	0.0227241	Up	TRINITY_DN9795_c0_g2_i1_3	0.0493562	Down
TRINITY_DN25419_c0_g1_i2_3	0.013121	Up	TRINITY_DN9799_c0_g1_i1_2	0.0391726	Down
TRINITY_DN25421_c0_g1_i6_3	0.000330735	Up	TRINITY_DN9867_c0_g1_i1_3	0.0351235	Down
TRINITY_DN25421_c0_g2_i1_3	3.62361e-08	Up	TRINITY_DN9869_c0_g1_i1_2	0.00465587	Down
TRINITY_DN25421_c0_g4_i2_3	0.00787772	Up	TRINITY_DN9920_c0_g1_i1_2	0.0212872	Down
TRINITY_DN25438_c0_g1_i1_1	0.0432851	Up	TRINITY_DN9960_c0_g1_i1_2	0.0215953	Down
TRINITY_DN25444_c0_g1_i1_1	0.0108382	Up	TRINITY_DN9992_c0_g1_i1_2	0.00201965	Down
TRINITY_DN25451_c0_g1_i1_3	0.00366695	Up
TRINITY_DN25458_c0_g1_i4_3	2.22645e-11	Up
TRINITY_DN25481_c0_g1_i1_1	0.0166369	Up
TRINITY_DN25491_c0_g1_i1_1	0.0312497	Up
TRINITY_DN25495_c0_g1_i1_1	0.0283214	Up
TRINITY_DN25500_c0_g1_i1_1	0.0173175	Up
TRINITY_DN25518_c2_g1_i23_3	0.0194391	Up
TRINITY_DN25527_c3_g3_i1_3	0.0185237	Up
TRINITY_DN25540_c0_g1_i1_1	4.51047e-05	Up
TRINITY_DN25563_c0_g5_i1_3	0.0188658	Up
TRINITY_DN25596_c0_g1_i1_1	0.0166369	Up
TRINITY_DN25604_c0_g1_i1_1	0.00168075	Up
TRINITY_DN25605_c0_g1_i1_1	0.00753195	Up
TRINITY_DN25613_c0_g1_i1_1	0.0346216	Up
TRINITY_DN25614_c0_g1_i1_1	0.00753195	Up
TRINITY_DN25620_c5_g3_i1_3	0.0420546	Up
TRINITY_DN25622_c0_g4_i1_3	1.29751e-09	Up
TRINITY_DN25632_c0_g1_i1_1	9.43164e-05	Up
TRINITY_DN25633_c0_g1_i1_2	0.00375115	Up
TRINITY_DN25665_c0_g1_i1_1	0.0254006	Up
TRINITY_DN25686_c0_g1_i1_1	0.000418188	Up
TRINITY_DN25705_c2_g4_i1_3	0.0162243	Up
TRINITY_DN25714_c1_g2_i1_3	0.0405013	Up
TRINITY_DN25723_c0_g2_i1_3	1.68629e-05	Up
TRINITY_DN25734_c0_g1_i1_1	0.0130573	Up
TRINITY_DN25739_c1_g1_i4_3	0.014642	Up
TRINITY_DN25776_c0_g1_i1_3	0.000361722	Up
TRINITY_DN25795_c0_g1_i2_3	0.0292822	Up
TRINITY_DN25815_c0_g2_i1_3	0.0154574	Up
TRINITY_DN25829_c0_g1_i1_1	0.0346216	Up
TRINITY_DN25851_c1_g4_i1_3	0.0155621	Up
TRINITY_DN25868_c2_g1_i11_3	0.031084	Up
TRINITY_DN25871_c0_g1_i1_1	0.00140603	Up
TRINITY_DN25902_c0_g1_i1_3	0.00195808	Up
TRINITY_DN25920_c0_g1_i1_1	0.00666431	Up
TRINITY_DN25920_c0_g1_i1_3	0.0470115	Up
TRINITY_DN25923_c1_g6_i1_3	0.00102869	Up
TRINITY_DN25925_c1_g7_i1_3	0.0283214	Up
TRINITY_DN25933_c0_g1_i1_3	0.0227204	Up
TRINITY_DN25934_c0_g1_i1_1	6.40177e-06	Up
TRINITY_DN25969_c5_g1_i3_3	0.037333	Up
TRINITY_DN25976_c0_g1_i1_1	0.0158009	Up
TRINITY_DN25979_c1_g6_i1_3	0.0108382	Up
TRINITY_DN25984_c0_g1_i1_1	0.0334039	Up
TRINITY_DN25989_c0_g1_i1_1	4.48197e-05	Up
TRINITY_DN26001_c0_g2_i14_3	2.07569e-05	Up
TRINITY_DN26011_c0_g1_i9_3	9.34798e-08	Up
TRINITY_DN26019_c0_g2_i3_3	0.000303188	Up
TRINITY_DN26023_c0_g1_i1_1	0.00440305	Up
TRINITY_DN26024_c1_g3_i2_3	0.00613248	Up
TRINITY_DN26041_c0_g1_i1_3	0.0260992	Up
TRINITY_DN26054_c0_g1_i1_1	0.00630425	Up
TRINITY_DN26066_c0_g1_i1_3	0.00072032	Up
TRINITY_DN26069_c0_g1_i1_1	0.0465663	Up
TRINITY_DN26075_c0_g1_i2_3	0.0424447	Up
TRINITY_DN26096_c0_g1_i2_3	0.0115099	Up
TRINITY_DN26097_c0_g1_i1_1	0.00630425	Up
TRINITY_DN26110_c0_g1_i1_1	0.0116261	Up
TRINITY_DN26132_c0_g2_i1_3	0.0497681	Up
TRINITY_DN26162_c0_g1_i1_1	0.02667	Up
TRINITY_DN26170_c2_g3_i1_3	0.00480559	Up
TRINITY_DN26199_c1_g1_i3_3	0.0235985	Up
TRINITY_DN26214_c0_g2_i1_3	0.000484122	Up
TRINITY_DN26220_c0_g1_i1_1	0.0232353	Up
TRINITY_DN26231_c0_g1_i1_3	0.00536099	Up
TRINITY_DN26251_c0_g1_i1_1	0.0383719	Up
TRINITY_DN26259_c0_g1_i4_3	6.66293e-05	Up
TRINITY_DN26289_c0_g2_i1_3	0.0157769	Up
TRINITY_DN2629_c0_g1_i1_3	0.0306599	Up
TRINITY_DN26301_c1_g4_i1_3	0.0334687	Up
TRINITY_DN26307_c0_g1_i1_1	0.0432851	Up
TRINITY_DN26315_c0_g3_i1_3	0.00374297	Up
TRINITY_DN26323_c0_g1_i1_1	0.024987	Up
TRINITY_DN26332_c0_g1_i1_1	0.0164306	Up
TRINITY_DN26336_c0_g1_i1_1	0.0434772	Up
TRINITY_DN26358_c0_g1_i1_1	0.00444949	Up
TRINITY_DN26359_c1_g1_i1_3	0.0213819	Up
TRINITY_DN26360_c1_g1_i1_3	0.00648133	Up
TRINITY_DN26361_c0_g1_i1_1	0.00444949	Up
TRINITY_DN26364_c0_g1_i1_1	0.00375115	Up
TRINITY_DN26365_c0_g1_i1_1	0.0283214	Up
TRINITY_DN26369_c0_g1_i1_1	0.00164803	Up
TRINITY_DN26401_c0_g1_i1_1	0.020905	Up
TRINITY_DN26407_c0_g1_i1_1	0.0137521	Up
TRINITY_DN26436_c0_g1_i1_1	0.0232353	Up
TRINITY_DN26436_c0_g2_i2_3	0.00274255	Up
TRINITY_DN26437_c0_g1_i1_1	4.87482e-05	Up
TRINITY_DN26448_c0_g2_i2_3	0.0057312	Up
TRINITY_DN26454_c0_g1_i1_3	0.000365243	Up
TRINITY_DN26457_c0_g1_i1_1	0.0312497	Up
TRINITY_DN26473_c0_g1_i2_3	0.000912787	Up
TRINITY_DN26521_c1_g5_i1_3	0.0341323	Up
TRINITY_DN26544_c1_g2_i1_3	0.000627859	Up
TRINITY_DN26546_c0_g7_i1_3	0.000299425	Up
TRINITY_DN26549_c0_g1_i1_1	0.00444949	Up
TRINITY_DN26563_c0_g3_i1_3	0.0235384	Up
TRINITY_DN26572_c1_g4_i1_3	0.00164803	Up
TRINITY_DN26577_c0_g1_i1_1	0.0108382	Up
TRINITY_DN26587_c1_g2_i3_3	5.72846e-07	Up
TRINITY_DN26590_c0_g1_i1_2	3.67672e-05	Up
TRINITY_DN26601_c0_g1_i1_1	0.00140603	Up
TRINITY_DN26605_c1_g2_i1_3	1.61952e-05	Up
TRINITY_DN26619_c0_g1_i1_1	0.0424447	Up
TRINITY_DN26645_c0_g1_i1_1	0.00630425	Up
TRINITY_DN26651_c0_g1_i1_1	0.0341718	Up
TRINITY_DN26677_c0_g1_i1_1	0.0157769	Up
TRINITY_DN26677_c1_g3_i1_3	0.0191183	Up
TRINITY_DN26680_c0_g1_i1_1	0.0338637	Up
TRINITY_DN26688_c0_g1_i1_1	0.0194278	Up
TRINITY_DN26708_c0_g1_i1_3	0.0384104	Up
TRINITY_DN26718_c1_g1_i4_3	0.0224119	Up
TRINITY_DN26718_c2_g2_i2_3	0.0194742	Up
TRINITY_DN26762_c0_g1_i1_1	0.00193517	Up
TRINITY_DN26764_c0_g1_i1_1	0.0447444	Up
TRINITY_DN26769_c0_g1_i1_1	0.0346216	Up
TRINITY_DN26795_c0_g1_i6_3	1.35384e-05	Up
TRINITY_DN26811_c0_g1_i1_1	0.044029	Up
TRINITY_DN26826_c0_g1_i7_3	0.0452193	Up
TRINITY_DN26826_c0_g2_i4_3	4.01309e-05	Up
TRINITY_DN2682_c0_g1_i1_2	0.0315876	Up
TRINITY_DN26831_c0_g5_i1_3	0.00335826	Up
TRINITY_DN26847_c0_g1_i1_1	0.012827	Up
TRINITY_DN26849_c0_g1_i2_3	0.00902253	Up
TRINITY_DN26865_c0_g1_i1_1	0.00248421	Up
TRINITY_DN26878_c0_g1_i1_1	0.0063413	Up
TRINITY_DN26884_c0_g1_i1_1	0.000882061	Up
TRINITY_DN26894_c0_g1_i2_3	0.0255033	Up
TRINITY_DN26919_c0_g1_i1_1	0.00444949	Up
TRINITY_DN26942_c0_g1_i1_1	0.00164803	Up
TRINITY_DN2696_c0_g1_i1_1	0.0191034	Up
TRINITY_DN27002_c0_g1_i1_1	0.0318981	Up
TRINITY_DN27005_c0_g1_i1_1	0.0190218	Up
TRINITY_DN27007_c1_g3_i1_3	0.0190538	Up
TRINITY_DN27012_c0_g1_i1_1	0.0191183	Up
TRINITY_DN27044_c0_g1_i1_1	0.0053079	Up
TRINITY_DN27075_c0_g1_i1_1	0.0283214	Up
TRINITY_DN27089_c0_g1_i1_1	0.00010201	Up
TRINITY_DN2710_c0_g1_i1_1	0.0130573	Up
TRINITY_DN27123_c0_g1_i1_1	7.71238e-06	Up
TRINITY_DN27123_c0_g1_i2_3	0.0157348	Up
TRINITY_DN27128_c0_g1_i1_1	0.000484122	Up
TRINITY_DN27130_c0_g1_i1_1	4.85385e-05	Up
TRINITY_DN27138_c0_g1_i1_1	0.0489441	Up
TRINITY_DN27149_c0_g2_i1_3	0.0153357	Up
TRINITY_DN27156_c0_g1_i1_1	0.0448311	Up
TRINITY_DN27159_c0_g1_i1_1	0.0191183	Up
TRINITY_DN27167_c1_g2_i1_3	0.0235584	Up
TRINITY_DN27185_c0_g1_i1_1	0.00164803	Up
TRINITY_DN27189_c0_g1_i1_1	4.57405e-05	Up
TRINITY_DN27244_c0_g1_i1_3	0.0171113	Up
TRINITY_DN27244_c0_g2_i7_3	0.0251467	Up
TRINITY_DN27251_c0_g1_i1_1	6.25482e-05	Up
TRINITY_DN27273_c1_g6_i1_3	0.0232353	Up
TRINITY_DN27279_c2_g2_i5_3	0.0443053	Up
TRINITY_DN27290_c0_g1_i1_1	0.000633388	Up
TRINITY_DN27325_c0_g1_i1_1	0.00532429	Up
TRINITY_DN27330_c0_g1_i1_2	0.0431402	Up
TRINITY_DN27334_c0_g1_i1_1	0.000178783	Up
TRINITY_DN27344_c0_g1_i1_1	0.00444949	Up
TRINITY_DN27363_c0_g1_i1_1	0.000235986	Up
TRINITY_DN27368_c0_g1_i1_2	5.14343e-13	Up
TRINITY_DN27383_c0_g1_i1_1	0.00102869	Up
TRINITY_DN27388_c0_g1_i5_3	0.0309299	Up
TRINITY_DN27401_c0_g1_i1_1	0.0191183	Up
TRINITY_DN27405_c0_g1_i1_1	0.00332477	Up
TRINITY_DN27411_c0_g1_i1_1	0.0191183	Up
TRINITY_DN27421_c1_g1_i2_3	0.00227032	Up
TRINITY_DN27422_c0_g1_i1_1	0.0289516	Up
TRINITY_DN27435_c0_g1_i3_3	0.0155555	Up
TRINITY_DN27435_c0_g2_i1_3	0.0456482	Up
TRINITY_DN27438_c0_g2_i1_3	0.0229739	Up
TRINITY_DN27462_c0_g1_i1_1	0.0141763	Up
TRINITY_DN27476_c0_g1_i1_1	0.00902253	Up
TRINITY_DN27485_c1_g1_i2_3	0.0222299	Up
TRINITY_DN27490_c1_g7_i1_3	0.0131084	Up
TRINITY_DN27526_c0_g1_i1_1	0.0232353	Up
TRINITY_DN27531_c0_g1_i1_3	0.0100358	Up
TRINITY_DN27544_c1_g3_i2_3	0.0375703	Up
TRINITY_DN27557_c0_g1_i1_1	0.000684978	Up
TRINITY_DN27561_c0_g1_i5_3	0.0406224	Up
TRINITY_DN27576_c0_g1_i1_1	0.0327146	Up
TRINITY_DN27578_c0_g1_i4_3	6.76269e-05	Up
TRINITY_DN27579_c1_g1_i3_3	0.0260881	Up
TRINITY_DN27587_c0_g1_i1_1	0.00902253	Up
TRINITY_DN27588_c0_g1_i1_1	0.000651549	Up
TRINITY_DN27603_c0_g1_i1_1	0.0012326	Up
TRINITY_DN27611_c0_g3_i1_3	2.54905e-06	Up
TRINITY_DN27612_c0_g1_i1_1	0.0367442	Up
TRINITY_DN27622_c2_g3_i1_3	0.00330865	Up
TRINITY_DN27623_c0_g3_i1_3	0.00172869	Up
TRINITY_DN27623_c0_g6_i1_3	5.6436e-05	Up
TRINITY_DN27635_c2_g1_i1_3	9.84872e-07	Up
TRINITY_DN27639_c0_g2_i1_3	0.0283214	Up
TRINITY_DN27650_c0_g1_i1_1	0.0111478	Up
TRINITY_DN27662_c0_g1_i8_3	1.69443e-05	Up
TRINITY_DN27665_c0_g1_i1_1	0.0367442	Up
TRINITY_DN27669_c0_g7_i1_3	0.0256945	Up
TRINITY_DN27674_c0_g2_i3_3	0.0281279	Up
TRINITY_DN27682_c0_g1_i4_3	0.000376203	Up
TRINITY_DN27704_c0_g1_i1_3	0.0127565	Up
TRINITY_DN27724_c0_g1_i1_1	0.00444949	Up
TRINITY_DN27729_c0_g1_i2_3	0.0385706	Up
TRINITY_DN27746_c0_g1_i1_1	0.0232353	Up
TRINITY_DN27777_c0_g2_i1_3	0.0130388	Up
TRINITY_DN27782_c0_g1_i1_1	0.0424447	Up
TRINITY_DN27788_c0_g2_i1_3	0.028384	Up
TRINITY_DN27791_c0_g1_i4_3	0.000913134	Up
TRINITY_DN27794_c0_g3_i1_3	0.0285588	Up
TRINITY_DN27800_c0_g1_i1_1	0.00726418	Up
TRINITY_DN27801_c0_g1_i1_1	0.0191183	Up
TRINITY_DN27807_c0_g1_i1_1	0.00236463	Up
TRINITY_DN27807_c0_g4_i2_3	0.0497681	Up
TRINITY_DN27808_c0_g4_i1_3	0.0424447	Up
TRINITY_DN27815_c0_g1_i3_3	0.0153218	Up
TRINITY_DN27822_c0_g1_i1_1	0.0086749	Up
TRINITY_DN27843_c0_g1_i1_1	0.0292262	Up
TRINITY_DN27843_c2_g1_i4_3	0.00293785	Up
TRINITY_DN27880_c0_g1_i1_1	0.0191183	Up
TRINITY_DN27888_c0_g1_i1_1	0.039688	Up
TRINITY_DN27914_c0_g1_i2_3	0.0279921	Up
TRINITY_DN27917_c1_g1_i2_3	0.012165	Up
TRINITY_DN27925_c0_g1_i1_1	0.00140603	Up
TRINITY_DN27931_c0_g1_i1_1	0.0130573	Up
TRINITY_DN27937_c0_g2_i8_3	0.0283001	Up
TRINITY_DN27985_c1_g1_i13_3	0.0447785	Up
TRINITY_DN28001_c0_g3_i1_3	0.00701607	Up
TRINITY_DN28014_c0_g1_i1_1	0.00164803	Up
TRINITY_DN28017_c0_g5_i1_3	0.0176816	Up
TRINITY_DN28029_c0_g1_i1_1	0.0346216	Up
TRINITY_DN28048_c0_g1_i2_3	0.00487874	Up
TRINITY_DN28065_c1_g1_i1_3	0.0283214	Up
TRINITY_DN28065_c3_g7_i1_3	0.00140603	Up
TRINITY_DN28083_c0_g1_i1_1	0.0232353	Up
TRINITY_DN28087_c0_g1_i1_3	0.0086749	Up
TRINITY_DN28093_c0_g1_i2_3	0.0308038	Up
TRINITY_DN28100_c0_g2_i5_3	0.017095	Up
TRINITY_DN28104_c0_g1_i1_1	0.0140995	Up
TRINITY_DN28110_c0_g1_i1_1	0.00227658	Up
TRINITY_DN28123_c0_g1_i1_3	0.0232353	Up
TRINITY_DN28125_c0_g1_i5_3	0.0413721	Up
TRINITY_DN28127_c0_g1_i1_3	0.0359016	Up
TRINITY_DN28130_c0_g1_i1_1	0.0294796	Up
TRINITY_DN28136_c0_g3_i1_3	0.0424447	Up
TRINITY_DN28138_c0_g1_i1_1	0.0346216	Up
TRINITY_DN2814_c0_g1_i1_2	0.0194278	Up
TRINITY_DN28162_c0_g1_i7_3	0.0111138	Up
TRINITY_DN28167_c0_g1_i1_2	0.000651549	Up
TRINITY_DN28170_c0_g1_i1_1	0.0410897	Up
TRINITY_DN28180_c0_g1_i1_1	0.0346216	Up
TRINITY_DN28183_c1_g3_i1_3	0.0283214	Up
TRINITY_DN28210_c0_g1_i8_3	0.00342289	Up
TRINITY_DN28214_c0_g1_i7_3	0.0290538	Up
TRINITY_DN28215_c0_g1_i1_1	0.00630425	Up
TRINITY_DN28227_c0_g12_i1_3	0.00672805	Up
TRINITY_DN28227_c0_g3_i1_3	0.000421318	Up
TRINITY_DN28243_c1_g3_i1_3	0.0239746	Up
TRINITY_DN28257_c3_g3_i1_3	0.00792061	Up
TRINITY_DN28257_c3_g4_i2_3	0.00349531	Up
TRINITY_DN28285_c0_g1_i1_1	0.000418188	Up
TRINITY_DN28304_c1_g3_i2_3	0.0135756	Up
TRINITY_DN28311_c0_g1_i1_1	0.00316935	Up
TRINITY_DN28316_c0_g1_i1_1	0.0232353	Up
TRINITY_DN28320_c0_g1_i1_1	0.0157769	Up
TRINITY_DN28323_c1_g1_i14_3	0.036745	Up
TRINITY_DN28373_c0_g2_i1_3	0.0294796	Up
TRINITY_DN28378_c0_g1_i5_3	0.0227391	Up
TRINITY_DN28380_c1_g3_i2_3	0.0264892	Up
TRINITY_DN28392_c0_g1_i1_2	0.00753195	Up
TRINITY_DN28399_c1_g1_i13_3	0.0217955	Up
TRINITY_DN28400_c0_g1_i11_3	0.0307166	Up
TRINITY_DN28417_c1_g1_i11_3	0.00862795	Up
TRINITY_DN28429_c1_g4_i1_3	0.0191183	Up
TRINITY_DN28431_c1_g4_i1_3	0.00394068	Up
TRINITY_DN28446_c0_g1_i1_3	0.000415312	Up
TRINITY_DN28449_c0_g1_i1_1	0.00573685	Up
TRINITY_DN28460_c2_g1_i4_3	0.0132355	Up
TRINITY_DN28483_c0_g1_i1_1	0.00630425	Up
TRINITY_DN28517_c0_g1_i1_3	0.0108382	Up
TRINITY_DN28523_c0_g1_i1_1	0.00324112	Up
TRINITY_DN28524_c0_g1_i1_1	9.45265e-05	Up
TRINITY_DN28552_c0_g1_i1_1	0.00102869	Up
TRINITY_DN28557_c0_g1_i1_1	0.00528995	Up
TRINITY_DN28590_c0_g1_i1_1	0.0323365	Up
TRINITY_DN28603_c0_g1_i1_1	0.019572	Up
TRINITY_DN28613_c0_g1_i1_1	0.00289426	Up
TRINITY_DN28614_c0_g1_i1_1	0.000156818	Up
TRINITY_DN2861_c0_g1_i1_1	0.0438735	Up
TRINITY_DN28625_c0_g1_i1_1	0.00051929	Up
TRINITY_DN28630_c0_g1_i1_1	6.25482e-05	Up
TRINITY_DN2863_c0_g1_i1_1	0.0164306	Up
TRINITY_DN28670_c0_g1_i1_1	0.00102869	Up
TRINITY_DN28690_c0_g1_i1_1	0.00783963	Up
TRINITY_DN28701_c0_g1_i1_1	0.0157769	Up
TRINITY_DN2872_c0_g1_i1_1	0.0489441	Up
TRINITY_DN28755_c0_g1_i1_3	0.0157769	Up
TRINITY_DN28800_c0_g1_i1_1	0.0108382	Up
TRINITY_DN28819_c0_g1_i1_2	0.0130573	Up
TRINITY_DN28855_c0_g1_i1_1	0.0424447	Up
TRINITY_DN28860_c0_g1_i1_3	0.00158718	Up
TRINITY_DN28867_c0_g1_i1_1	0.000875605	Up
TRINITY_DN28870_c0_g1_i1_1	0.0470115	Up
TRINITY_DN28915_c0_g1_i1_3	0.0232353	Up
TRINITY_DN28957_c0_g1_i1_1	0.0130573	Up
TRINITY_DN28960_c0_g1_i1_3	0.00164803	Up
TRINITY_DN28976_c0_g1_i1_1	0.0346216	Up
TRINITY_DN28986_c0_g1_i1_3	0.0346216	Up
TRINITY_DN28989_c0_g1_i1_1	0.0232353	Up
TRINITY_DN28996_c0_g1_i1_3	0.0232353	Up
TRINITY_DN29003_c0_g1_i1_2	0.0183578	Up
TRINITY_DN29019_c0_g1_i1_1	0.0153357	Up
TRINITY_DN29021_c0_g1_i1_3	0.00218982	Up
TRINITY_DN29036_c0_g1_i1_3	9.98226e-08	Up
TRINITY_DN29056_c0_g1_i1_1	0.0424447	Up
TRINITY_DN29086_c0_g1_i1_3	0.0461112	Up
TRINITY_DN29105_c0_g1_i1_1	0.020905	Up
TRINITY_DN29108_c0_g1_i1_1	0.0424447	Up
TRINITY_DN29132_c0_g1_i1_1	2.26073e-06	Up
TRINITY_DN29140_c0_g1_i1_1	1.48979e-05	Up
TRINITY_DN29148_c0_g1_i1_1	0.0283214	Up
TRINITY_DN29196_c0_g1_i1_1	0.0191183	Up
TRINITY_DN29212_c0_g1_i1_1	3.4039e-06	Up
TRINITY_DN29216_c0_g1_i1_1	0.0228669	Up
TRINITY_DN29220_c0_g1_i1_1	0.0367442	Up
TRINITY_DN29232_c0_g1_i1_1	0.0191183	Up
TRINITY_DN29251_c0_g1_i1_1	5.51853e-05	Up
TRINITY_DN29275_c0_g1_i1_3	0.0140756	Up
TRINITY_DN29291_c0_g1_i1_1	0.00192223	Up
TRINITY_DN29310_c0_g1_i1_1	0.0191183	Up
TRINITY_DN29313_c0_g1_i1_3	0.00902253	Up
TRINITY_DN29363_c0_g1_i1_1	0.000492626	Up
TRINITY_DN29373_c0_g1_i1_3	0.0057202	Up
TRINITY_DN29378_c0_g1_i1_1	0.00102869	Up
TRINITY_DN29395_c0_g1_i1_3	0.0387057	Up
TRINITY_DN29407_c0_g1_i1_1	0.00332477	Up
TRINITY_DN29426_c0_g1_i1_3	0.0298396	Up
TRINITY_DN29436_c0_g1_i1_1	0.0497681	Up
TRINITY_DN29445_c0_g1_i1_3	0.0424447	Up
TRINITY_DN29447_c0_g1_i1_1	0.0171093	Up
TRINITY_DN29457_c0_g1_i1_1	0.0205337	Up
TRINITY_DN29470_c0_g1_i1_1	0.0346216	Up
TRINITY_DN29485_c0_g1_i1_1	6.25482e-05	Up
TRINITY_DN29486_c0_g1_i1_1	0.0232353	Up
TRINITY_DN29488_c0_g1_i1_1	0.0367442	Up
TRINITY_DN29499_c0_g1_i2_3	0.0184238	Up
TRINITY_DN2951_c0_g1_i1_1	0.00630425	Up
TRINITY_DN29631_c0_g1_i1_1	0.00602898	Up
TRINITY_DN29635_c0_g1_i1_1	0.0346216	Up
TRINITY_DN29654_c0_g1_i1_3	0.0264175	Up
TRINITY_DN29663_c0_g1_i1_1	0.00321315	Up
TRINITY_DN29707_c0_g1_i1_1	0.00715802	Up
TRINITY_DN29710_c0_g1_i1_1	0.012834	Up
TRINITY_DN29716_c0_g1_i1_1	0.0424447	Up
TRINITY_DN29719_c0_g1_i1_1	0.0108382	Up
TRINITY_DN29732_c0_g1_i1_1	0.00902253	Up
TRINITY_DN29740_c0_g1_i1_1	0.00902253	Up
TRINITY_DN29750_c0_g1_i1_1	0.00528995	Up
TRINITY_DN29755_c0_g1_i1_1	0.0313781	Up
TRINITY_DN29779_c0_g1_i1_3	0.038942	Up
TRINITY_DN29783_c0_g1_i1_3	0.018817	Up
TRINITY_DN29818_c0_g1_i1_1	0.0301912	Up
TRINITY_DN29835_c0_g1_i1_3	0.0346216	Up
TRINITY_DN29836_c0_g1_i1_1	0.0283214	Up
TRINITY_DN29843_c0_g1_i1_1	0.038942	Up
TRINITY_DN29866_c0_g1_i1_1	0.0346216	Up
TRINITY_DN29915_c0_g1_i1_3	0.0312497	Up
TRINITY_DN29927_c0_g1_i1_1	0.00590769	Up
TRINITY_DN29964_c0_g1_i1_3	0.0301912	Up
TRINITY_DN29972_c0_g1_i1_3	0.0424447	Up
TRINITY_DN30033_c0_g1_i1_3	0.0283214	Up
TRINITY_DN30036_c0_g1_i1_3	0.00227658	Up
TRINITY_DN30105_c0_g1_i1_3	0.00528995	Up
TRINITY_DN30137_c0_g1_i1_3	0.0424447	Up
TRINITY_DN30224_c0_g1_i1_3	0.0108382	Up
TRINITY_DN30366_c0_g1_i1_3	0.00192949	Up
TRINITY_DN30412_c0_g1_i1_3	0.0424447	Up
TRINITY_DN30431_c0_g1_i1_3	0.00630425	Up
TRINITY_DN30448_c0_g1_i1_3	0.0186923	Up
TRINITY_DN30572_c0_g1_i1_3	0.0209127	Up
TRINITY_DN30651_c0_g1_i1_3	0.0191183	Up
TRINITY_DN30725_c0_g1_i1_3	0.000484122	Up
TRINITY_DN30838_c0_g1_i1_3	0.0232353	Up
TRINITY_DN30839_c0_g1_i1_3	0.00268342	Up
TRINITY_DN30895_c0_g1_i1_3	0.0460395	Up
TRINITY_DN30905_c0_g1_i1_3	0.0191183	Up
TRINITY_DN31009_c0_g1_i1_3	0.0157769	Up
TRINITY_DN3100_c0_g1_i2_3	0.00225914	Up
TRINITY_DN31030_c0_g1_i1_3	0.0191183	Up
TRINITY_DN3105_c0_g1_i1_1	0.00366637	Up
TRINITY_DN31131_c0_g1_i1_3	0.00444949	Up
TRINITY_DN31205_c0_g1_i1_3	0.0158306	Up
TRINITY_DN31241_c0_g1_i1_3	0.0156689	Up
TRINITY_DN31280_c0_g1_i1_3	0.0130573	Up
TRINITY_DN3131_c0_g1_i1_3	0.0104394	Up
TRINITY_DN31718_c0_g1_i1_3	0.0212405	Up
TRINITY_DN31746_c0_g1_i1_3	0.0130573	Up
TRINITY_DN31798_c0_g1_i1_3	0.0191183	Up
TRINITY_DN31823_c0_g1_i1_3	0.00902253	Up
TRINITY_DN31839_c0_g1_i1_3	0.0444862	Up
TRINITY_DN31948_c0_g1_i1_3	0.022477	Up
TRINITY_DN32012_c0_g1_i1_3	0.0191183	Up
TRINITY_DN32048_c0_g1_i1_3	0.0424447	Up
TRINITY_DN32051_c0_g1_i1_3	0.00164803	Up
TRINITY_DN32080_c0_g1_i1_3	0.0238499	Up
TRINITY_DN3208_c0_g1_i1_1	0.0122582	Up
TRINITY_DN32123_c0_g1_i1_3	0.000811733	Up
TRINITY_DN32176_c0_g1_i1_3	0.0424447	Up
TRINITY_DN32218_c0_g1_i1_3	0.018907	Up
TRINITY_DN32221_c0_g1_i1_3	0.0283214	Up
TRINITY_DN32254_c0_g1_i1_3	0.0232353	Up
TRINITY_DN32360_c0_g1_i1_3	0.0150194	Up
TRINITY_DN3239_c0_g1_i1_3	0.000205234	Up
TRINITY_DN32435_c0_g1_i1_3	0.00126331	Up
TRINITY_DN32476_c0_g1_i1_3	0.00753195	Up
TRINITY_DN32503_c0_g1_i1_3	0.0338255	Up
TRINITY_DN32550_c0_g1_i1_3	0.0165866	Up
TRINITY_DN32580_c0_g1_i1_3	0.000484122	Up
TRINITY_DN32633_c0_g1_i1_3	0.0419279	Up
TRINITY_DN32649_c0_g1_i1_3	0.00761409	Up
TRINITY_DN32668_c0_g1_i1_3	0.0232353	Up
TRINITY_DN32732_c0_g1_i1_3	0.0489441	Up
TRINITY_DN32787_c0_g1_i1_3	0.0480834	Up
TRINITY_DN32844_c0_g1_i1_3	0.00375115	Up
TRINITY_DN3298_c0_g1_i1_1	0.0424447	Up
TRINITY_DN33013_c0_g1_i1_3	0.0132315	Up
TRINITY_DN33018_c0_g1_i1_3	0.00902253	Up
TRINITY_DN33053_c0_g1_i1_3	0.00375115	Up
TRINITY_DN33164_c0_g1_i1_3	0.0346216	Up
TRINITY_DN33292_c0_g1_i1_3	0.0377496	Up
TRINITY_DN33336_c0_g1_i1_3	0.0354963	Up
TRINITY_DN33340_c0_g1_i1_3	0.0190218	Up
TRINITY_DN33372_c0_g1_i1_3	0.0108382	Up
TRINITY_DN33379_c0_g1_i1_3	0.0334039	Up
TRINITY_DN33424_c0_g1_i1_3	0.0283214	Up
TRINITY_DN33426_c0_g1_i1_3	0.0321301	Up
TRINITY_DN33454_c0_g1_i1_3	0.0224119	Up
TRINITY_DN33471_c0_g1_i1_3	0.0190218	Up
TRINITY_DN33508_c0_g1_i1_3	0.00786324	Up
TRINITY_DN33589_c0_g1_i1_3	0.000651549	Up
TRINITY_DN33659_c0_g1_i1_3	0.010546	Up
TRINITY_DN33687_c0_g1_i1_3	0.00902253	Up
TRINITY_DN33777_c0_g1_i1_3	0.0266937	Up
TRINITY_DN33805_c0_g1_i1_3	0.00102869	Up
TRINITY_DN33821_c0_g1_i1_3	0.0305234	Up
TRINITY_DN33824_c0_g1_i1_3	0.0323365	Up
TRINITY_DN33878_c0_g1_i1_3	0.0424447	Up
TRINITY_DN33893_c0_g1_i1_3	0.0438735	Up
TRINITY_DN33894_c0_g1_i1_3	0.0241602	Up
TRINITY_DN33940_c0_g1_i1_3	0.00435597	Up
TRINITY_DN34052_c0_g1_i1_3	0.0108382	Up
TRINITY_DN34086_c0_g1_i1_3	0.00528995	Up
TRINITY_DN3408_c0_g1_i1_1	6.22016e-06	Up
TRINITY_DN34125_c0_g1_i1_3	0.0346216	Up
TRINITY_DN34159_c0_g1_i1_3	0.0470115	Up
TRINITY_DN34232_c0_g1_i1_3	0.0132266	Up
TRINITY_DN3432_c0_g2_i1_1	0.0256905	Up
TRINITY_DN3439_c0_g1_i1_3	0.0476371	Up
TRINITY_DN3455_c0_g1_i1_3	0.00630425	Up
TRINITY_DN3480_c0_g1_i1_1	0.0397679	Up
TRINITY_DN3481_c0_g1_i1_1	0.0232353	Up
TRINITY_DN3514_c0_g1_i1_1	0.0232353	Up
TRINITY_DN3514_c0_g2_i1_1	0.0102274	Up
TRINITY_DN3528_c0_g1_i1_1	0.00330091	Up
TRINITY_DN3547_c0_g1_i1_1	0.010546	Up
TRINITY_DN3580_c0_g1_i1_1	0.0294796	Up
TRINITY_DN3588_c0_g1_i1_1	0.0164306	Up
TRINITY_DN359_c0_g1_i1_1	0.0014712	Up
TRINITY_DN3602_c0_g1_i1_1	4.70787e-14	Up
TRINITY_DN3614_c0_g1_i1_2	0.0294796	Up
TRINITY_DN3621_c0_g1_i1_1	0.0157769	Up
TRINITY_DN3628_c0_g1_i1_1	0.0497681	Up
TRINITY_DN3659_c0_g1_i1_2	5.86778e-07	Up
TRINITY_DN3698_c0_g1_i1_3	0.0157769	Up
TRINITY_DN3701_c0_g1_i1_1	6.84502e-05	Up
TRINITY_DN3702_c0_g1_i1_2	0.00193517	Up
TRINITY_DN3730_c0_g1_i1_3	0.00685734	Up
TRINITY_DN373_c0_g1_i1_1	0.0396234	Up
TRINITY_DN3758_c0_g1_i1_2	0.0438735	Up
TRINITY_DN3773_c0_g1_i1_3	0.0245655	Up
TRINITY_DN3807_c0_g1_i1_1	0.00738594	Up
TRINITY_DN380_c0_g1_i1_1	0.0236185	Up
TRINITY_DN3828_c0_g1_i1_3	0.00630425	Up
TRINITY_DN3831_c0_g1_i2_2	0.0496765	Up
TRINITY_DN3872_c0_g1_i1_1	0.0213819	Up
TRINITY_DN3889_c0_g1_i1_1	0.00193517	Up
TRINITY_DN3896_c0_g1_i1_1	0.0130573	Up
TRINITY_DN3912_c0_g1_i1_1	0.0163387	Up
TRINITY_DN4073_c0_g1_i1_1	0.0130573	Up
TRINITY_DN4107_c0_g1_i1_1	0.0157769	Up
TRINITY_DN4141_c0_g1_i1_1	0.0283214	Up
TRINITY_DN4153_c0_g1_i1_1	0.0266248	Up
TRINITY_DN4166_c0_g1_i1_1	0.00870792	Up
TRINITY_DN4175_c0_g1_i1_3	0.000104561	Up
TRINITY_DN41_c0_g1_i1_1	0.00810279	Up
TRINITY_DN4248_c0_g1_i1_3	0.00010201	Up
TRINITY_DN4349_c0_g1_i1_3	0.00902253	Up
TRINITY_DN439_c0_g1_i1_2	0.0232353	Up
TRINITY_DN4429_c0_g1_i1_3	0.0453396	Up
TRINITY_DN4527_c0_g1_i1_1	0.0127116	Up
TRINITY_DN4613_c0_g1_i1_2	0.0102913	Up
TRINITY_DN461_c0_g1_i1_3	0.0424447	Up
TRINITY_DN4674_c0_g1_i2_3	0.0424447	Up
TRINITY_DN4688_c0_g1_i1_1	0.0174712	Up
TRINITY_DN4694_c0_g1_i1_1	0.0433337	Up
TRINITY_DN4744_c0_g1_i1_1	0.0143759	Up
TRINITY_DN4867_c0_g1_i1_1	0.0424447	Up
TRINITY_DN4874_c0_g1_i1_1	0.0289516	Up
TRINITY_DN5030_c0_g1_i1_1	0.0438735	Up
TRINITY_DN5071_c0_g1_i1_3	0.019572	Up
TRINITY_DN5104_c0_g1_i1_3	0.00592018	Up
TRINITY_DN5127_c0_g1_i1_1	0.00630425	Up
TRINITY_DN5170_c0_g1_i1_1	0.0232353	Up
TRINITY_DN5176_c0_g1_i2_1	0.0143134	Up
TRINITY_DN5184_c0_g1_i1_2	0.0200753	Up
TRINITY_DN5242_c0_g1_i1_1	0.000593381	Up
TRINITY_DN5326_c0_g1_i1_1	0.0156689	Up
TRINITY_DN5342_c0_g1_i1_3	0.0213394	Up
TRINITY_DN535_c0_g1_i1_1	0.0419279	Up
TRINITY_DN5416_c0_g1_i1_2	0.0488858	Up
TRINITY_DN5458_c0_g1_i1_3	0.0191183	Up
TRINITY_DN5470_c0_g1_i1_1	1.68598e-05	Up
TRINITY_DN5500_c0_g1_i1_3	0.0235384	Up
TRINITY_DN5560_c0_g1_i1_3	0.00902253	Up
TRINITY_DN5589_c0_g1_i1_3	0.00120164	Up
TRINITY_DN5610_c0_g1_i1_1	0.00753195	Up
TRINITY_DN5693_c0_g1_i1_3	0.0371869	Up
TRINITY_DN5721_c0_g1_i1_3	0.0425277	Up
TRINITY_DN5736_c0_g1_i1_3	0.0396234	Up
TRINITY_DN5816_c0_g1_i1_1	4.27562e-07	Up
TRINITY_DN5817_c0_g1_i1_1	0.000361722	Up
TRINITY_DN5829_c0_g2_i1_1	0.0194278	Up
TRINITY_DN5892_c0_g1_i1_3	0.0472597	Up
TRINITY_DN5899_c0_g1_i1_1	0.00696685	Up
TRINITY_DN5973_c0_g1_i1_1	0.00528995	Up
TRINITY_DN5976_c0_g2_i1_1	0.012834	Up
TRINITY_DN603_c0_g1_i1_1	1.51163e-05	Up
TRINITY_DN6041_c0_g1_i1_2	0.00233683	Up
TRINITY_DN6044_c0_g1_i1_1	0.00406863	Up
TRINITY_DN6074_c0_g1_i1_1	0.000420214	Up
TRINITY_DN6136_c0_g1_i1_1	0.0142696	Up
TRINITY_DN6170_c0_g1_i1_2	0.00902253	Up
TRINITY_DN6176_c0_g2_i1_1	0.000152627	Up
TRINITY_DN6178_c0_g1_i1_3	0.0232353	Up
TRINITY_DN6190_c0_g1_i1_1	0.0286634	Up
TRINITY_DN6207_c0_g1_i1_1	0.0216709	Up
TRINITY_DN629_c0_g1_i1_1	0.0431402	Up
TRINITY_DN6326_c0_g1_i1_1	0.00225144	Up
TRINITY_DN6334_c0_g1_i1_3	0.0438735	Up
TRINITY_DN6445_c0_g1_i1_1	0.00316935	Up
TRINITY_DN6554_c0_g2_i1_1	0.00680653	Up
TRINITY_DN6574_c0_g1_i1_1	0.0289516	Up
TRINITY_DN65_c0_g1_i1_1	0.0131808	Up
TRINITY_DN6620_c0_g1_i1_1	0.00490596	Up
TRINITY_DN6621_c0_g1_i1_1	0.00268342	Up
TRINITY_DN669_c0_g1_i1_3	0.00753195	Up
TRINITY_DN6729_c0_g1_i1_1	0.00268342	Up
TRINITY_DN6750_c0_g1_i1_1	0.00528995	Up
TRINITY_DN6773_c0_g1_i1_3	0.00535187	Up
TRINITY_DN6774_c0_g1_i1_1	0.00569436	Up
TRINITY_DN6787_c0_g1_i1_2	0.0420546	Up
TRINITY_DN6894_c0_g1_i1_1	0.00288758	Up
TRINITY_DN6917_c0_g1_i1_1	0.0443091	Up
TRINITY_DN6927_c0_g2_i1_1	0.0191183	Up
TRINITY_DN6931_c0_g1_i1_1	0.0265979	Up
TRINITY_DN6995_c0_g1_i1_3	0.000418188	Up
TRINITY_DN7038_c0_g2_i1_1	0.0346216	Up
TRINITY_DN7071_c0_g1_i1_3	0.0121376	Up
TRINITY_DN7093_c0_g1_i2_1	0.00650788	Up
TRINITY_DN7103_c0_g1_i1_1	0.0191183	Up
TRINITY_DN7118_c0_g1_i1_3	0.0133671	Up
TRINITY_DN7139_c0_g1_i1_3	0.0131022	Up
TRINITY_DN7159_c0_g1_i1_3	0.0132266	Up
TRINITY_DN7265_c0_g1_i1_1	0.00630425	Up
TRINITY_DN7309_c0_g1_i1_3	0.00133672	Up
TRINITY_DN7364_c0_g1_i1_1	0.0108382	Up
TRINITY_DN7377_c0_g1_i1_2	0.00866985	Up
TRINITY_DN737_c0_g1_i1_1	0.0283214	Up
TRINITY_DN7387_c0_g1_i1_1	0.00316935	Up
TRINITY_DN738_c0_g1_i1_1	0.00996819	Up
TRINITY_DN7396_c0_g1_i2_3	0.0480502	Up
TRINITY_DN7428_c0_g1_i1_1	0.00264154	Up
TRINITY_DN7428_c0_g2_i1_1	0.00695275	Up
TRINITY_DN7447_c0_g1_i2_1	0.0309996	Up
TRINITY_DN7544_c0_g1_i2_1	1.08912e-05	Up
TRINITY_DN7552_c0_g1_i1_1	0.00609013	Up
TRINITY_DN7563_c0_g1_i2_1	0.00490749	Up
TRINITY_DN7603_c0_g1_i1_1	0.0157769	Up
TRINITY_DN7630_c0_g1_i1_3	0.00664159	Up
TRINITY_DN7645_c0_g1_i1_1	0.000396372	Up
TRINITY_DN7646_c0_g1_i1_1	0.0179308	Up
TRINITY_DN7673_c0_g1_i1_1	0.0418815	Up
TRINITY_DN7686_c0_g1_i1_3	0.0374139	Up
TRINITY_DN7741_c0_g1_i1_1	0.0238499	Up
TRINITY_DN7760_c0_g1_i1_3	0.00731097	Up
TRINITY_DN7769_c0_g2_i1_1	0.00444949	Up
TRINITY_DN7772_c0_g1_i2_3	0.000136315	Up
TRINITY_DN777_c0_g1_i1_3	0.0217053	Up
TRINITY_DN7781_c0_g2_i1_1	0.0052557	Up
TRINITY_DN7792_c0_g1_i1_3	0.00955848	Up
TRINITY_DN7796_c0_g2_i1_1	0.000313305	Up
TRINITY_DN7812_c0_g1_i1_1	0.000271733	Up
TRINITY_DN7850_c0_g1_i1_1	0.000704756	Up
TRINITY_DN7889_c0_g1_i1_1	0.00193517	Up
TRINITY_DN7903_c0_g1_i1_3	5.74203e-05	Up
TRINITY_DN7908_c0_g1_i1_1	0.010051	Up
TRINITY_DN7924_c0_g1_i1_1	0.00760094	Up
TRINITY_DN7951_c0_g1_i1_1	0.000235986	Up
TRINITY_DN7987_c0_g1_i1_1	0.000882061	Up
TRINITY_DN801_c0_g1_i1_1	0.0288077	Up
TRINITY_DN8022_c0_g1_i1_1	0.0232353	Up
TRINITY_DN8078_c0_g1_i1_2	0.000882061	Up
TRINITY_DN8125_c0_g2_i1_3	0.0424447	Up
TRINITY_DN8149_c0_g1_i1_1	0.0216709	Up
TRINITY_DN8247_c0_g1_i1_1	0.000701081	Up
TRINITY_DN8258_c0_g1_i1_1	5.58002e-06	Up
TRINITY_DN8299_c0_g1_i1_1	4.86739e-12	Up
TRINITY_DN8349_c0_g1_i1_1	0.0156689	Up
TRINITY_DN8359_c0_g1_i1_1	0.0130573	Up
TRINITY_DN8505_c0_g1_i1_2	0.0404973	Up
TRINITY_DN8512_c0_g1_i1_2	0.0336234	Up
TRINITY_DN8519_c0_g1_i1_3	1.27831e-11	Up
TRINITY_DN8541_c0_g1_i1_2	0.00316935	Up
TRINITY_DN8547_c0_g1_i1_1	0.00753195	Up
TRINITY_DN8548_c0_g1_i1_1	0.0443957	Up
TRINITY_DN8570_c0_g2_i1_1	0.0346216	Up
TRINITY_DN8614_c0_g1_i1_3	0.00666431	Up
TRINITY_DN8630_c0_g1_i1_3	0.00526632	Up
TRINITY_DN8643_c1_g1_i1_3	0.000484122	Up
TRINITY_DN868_c0_g1_i1_2	0.00329243	Up
TRINITY_DN8694_c0_g1_i1_3	0.000630314	Up
TRINITY_DN8708_c0_g1_i1_1	0.0350272	Up
TRINITY_DN8717_c0_g1_i2_1	0.0186162	Up
TRINITY_DN874_c0_g1_i1_1	0.0191183	Up
TRINITY_DN8775_c0_g1_i1_1	8.00721e-10	Up
TRINITY_DN8785_c0_g1_i1_3	5.76336e-05	Up
TRINITY_DN8795_c0_g1_i1_1	0.0346216	Up
TRINITY_DN8800_c0_g1_i1_2	0.0334221	Up
TRINITY_DN8825_c0_g1_i1_1	0.0139867	Up
TRINITY_DN883_c0_g1_i1_3	0.0190218	Up
TRINITY_DN8888_c0_g1_i1_1	0.0302462	Up
TRINITY_DN88_c0_g1_i1_3	0.0191183	Up
TRINITY_DN8959_c0_g1_i1_1	0.000418188	Up
TRINITY_DN897_c0_g1_i1_1	0.0383719	Up
TRINITY_DN9000_c0_g1_i1_3	0.0130573	Up
TRINITY_DN9041_c0_g1_i1_1	0.012796	Up
TRINITY_DN9057_c0_g1_i1_3	0.00444949	Up
TRINITY_DN9063_c0_g1_i1_1	0.0133793	Up
TRINITY_DN9083_c0_g1_i1_3	0.0419279	Up
TRINITY_DN9122_c0_g1_i1_1	0.00120164	Up
TRINITY_DN9138_c0_g1_i1_1	0.0108382	Up
TRINITY_DN915_c0_g1_i1_3	0.038942	Up
TRINITY_DN9161_c0_g1_i1_1	0.0459298	Up
TRINITY_DN9168_c0_g1_i1_1	2.20248e-05	Up
TRINITY_DN916_c0_g1_i1_1	0.00630425	Up
TRINITY_DN9213_c0_g1_i1_3	0.0185301	Up
TRINITY_DN9221_c0_g1_i1_1	0.0345391	Up
TRINITY_DN9282_c0_g1_i1_3	0.0419279	Up
TRINITY_DN9337_c0_g1_i1_1	0.0266482	Up
TRINITY_DN9345_c0_g1_i1_1	8.59682e-06	Up
TRINITY_DN9360_c0_g1_i1_3	0.0115025	Up
TRINITY_DN9371_c0_g1_i1_1	0.00672805	Up
TRINITY_DN9373_c0_g1_i1_1	0.000344709	Up
TRINITY_DN9381_c0_g1_i1_1	0.000779545	Up
TRINITY_DN9413_c0_g1_i1_1	0.02115	Up
TRINITY_DN9451_c0_g1_i2_1	1.102e-08	Up
TRINITY_DN9471_c0_g1_i1_3	0.0283214	Up
TRINITY_DN9507_c0_g2_i1_1	0.0112426	Up
TRINITY_DN9528_c0_g1_i1_1	0.00261774	Up
TRINITY_DN9536_c0_g1_i1_3	0.01733	Up
TRINITY_DN9586_c0_g1_i1_3	0.00535187	Up
TRINITY_DN9611_c0_g1_i2_1	0.0187945	Up
TRINITY_DN9664_c0_g1_i1_3	0.00227658	Up
TRINITY_DN9666_c0_g1_i1_1	0.00654654	Up
TRINITY_DN9701_c0_g1_i1_1	0.0157166	Up
TRINITY_DN9711_c0_g1_i1_3	0.00382381	Up
TRINITY_DN9724_c0_g1_i1_1	0.0245655	Up
TRINITY_DN9724_c0_g1_i1_2	0.000704756	Up
TRINITY_DN9792_c0_g1_i1_3	0.0346216	Up
TRINITY_DN9819_c0_g2_i1_1	0.0278381	Up
TRINITY_DN982_c0_g1_i1_3	0.0377037	Up
TRINITY_DN9857_c0_g1_i1_1	0.000568947	Up
TRINITY_DN9878_c0_g1_i1_3	0.0191183	Up
TRINITY_DN9879_c0_g1_i1_1	0.0276557	Up
TRINITY_DN9887_c0_g2_i1_1	0.00254567	Up
TRINITY_DN9891_c0_g2_i1_1	0.0334039	Up
TRINITY_DN9937_c0_g1_i1_2	0.0341242	Up
TRINITY_DN9959_c0_g1_i1_3	0.0142696	Up
TRINITY_DN9978_c0_g1_i1_2	0.00810986	Up
TRINITY_DN9986_c0_g1_i1_1	0.0283214	Up

## Sheet: BS2 vs. BS3
Supplementary table S1. Up- and down-regulated differentially expressed genes in four comparative groups of samples
Genes ID	p-value	Regulation	Genes ID	p-value	Regulation
TRINITY_DN10110_c0_g1_i1_3	4.69723e-05	Up	TRINITY_DN10060_c0_g1_i1_3	0.00102061	Down
TRINITY_DN10130_c0_g1_i1_2	7.43696e-06	Up	TRINITY_DN10100_c0_g1_i1_3	0.0331129	Down
TRINITY_DN10198_c0_g2_i1_2	0.018835	Up	TRINITY_DN10146_c0_g1_i1_3	0.0419552	Down
TRINITY_DN10199_c0_g2_i1_2	0.0326278	Up	TRINITY_DN1020_c0_g1_i1_3	0.00236135	Down
TRINITY_DN10209_c0_g1_i2_2	0.00745213	Up	TRINITY_DN10215_c0_g1_i1_3	0.0365519	Down
TRINITY_DN10238_c0_g1_i2_2	0.0015705	Up	TRINITY_DN10223_c0_g1_i1_3	4.42331e-05	Down
TRINITY_DN10250_c0_g1_i1_1	0.0022014	Up	TRINITY_DN10251_c1_g1_i1_3	0.0351481	Down
TRINITY_DN10268_c0_g1_i1_1	8.04513e-06	Up	TRINITY_DN10260_c0_g1_i1_3	0.00761195	Down
TRINITY_DN10289_c0_g1_i1_1	0.000620796	Up	TRINITY_DN1026_c0_g1_i1_3	0.0209257	Down
TRINITY_DN10327_c0_g1_i1_2	0.0031456	Up	TRINITY_DN10276_c0_g1_i1_1	0.000213114	Down
TRINITY_DN10446_c0_g1_i1_1	0.0151448	Up	TRINITY_DN10379_c0_g2_i1_3	0.0497395	Down
TRINITY_DN10464_c0_g1_i1_2	0.00463701	Up	TRINITY_DN10435_c0_g1_i1_3	0.00680518	Down
TRINITY_DN10554_c0_g1_i1_1	0.0455956	Up	TRINITY_DN10492_c0_g1_i1_2	0.0454309	Down
TRINITY_DN10563_c0_g1_i1_1	1.5066e-07	Up	TRINITY_DN10530_c0_g1_i1_2	0.0155417	Down
TRINITY_DN10575_c0_g1_i2_2	0.0197841	Up	TRINITY_DN10552_c0_g1_i2_3	0.00272858	Down
TRINITY_DN1058_c0_g1_i1_2	0.000376098	Up	TRINITY_DN10627_c0_g1_i1_1	3.02712e-05	Down
TRINITY_DN10601_c0_g1_i1_2	0.000327557	Up	TRINITY_DN10669_c0_g1_i1_3	0.00836295	Down
TRINITY_DN10636_c0_g1_i1_1	0.0296829	Up	TRINITY_DN10703_c0_g1_i2_3	0.0359478	Down
TRINITY_DN10682_c0_g1_i1_2	0.000149823	Up	TRINITY_DN10770_c0_g1_i3_3	0.000465493	Down
TRINITY_DN10697_c0_g1_i1_2	1.78873e-05	Up	TRINITY_DN10807_c0_g1_i1_3	0.000601801	Down
TRINITY_DN10699_c0_g1_i2_3	0.00317236	Up	TRINITY_DN10828_c0_g1_i1_3	0.0151095	Down
TRINITY_DN10709_c0_g1_i1_2	0.0262291	Up	TRINITY_DN10841_c0_g1_i1_3	0.0149659	Down
TRINITY_DN10732_c0_g1_i1_3	0.000784984	Up	TRINITY_DN10846_c0_g1_i1_1	0.000106572	Down
TRINITY_DN10732_c0_g3_i1_3	0.0257602	Up	TRINITY_DN10847_c0_g1_i1_3	0.0419552	Down
TRINITY_DN10749_c0_g1_i1_2	0.00050666	Up	TRINITY_DN10866_c0_g1_i1_3	0.0457365	Down
TRINITY_DN10874_c0_g1_i1_3	0.00148443	Up	TRINITY_DN10872_c0_g1_i1_1	0.00640118	Down
TRINITY_DN10879_c0_g1_i1_2	0.0399895	Up	TRINITY_DN10877_c0_g1_i1_3	0.0272023	Down
TRINITY_DN10883_c0_g1_i1_2	0.00165702	Up	TRINITY_DN10912_c1_g1_i1_2	0.000552987	Down
TRINITY_DN10916_c0_g1_i1_1	0.00285817	Up	TRINITY_DN10926_c0_g1_i1_3	0.0171385	Down
TRINITY_DN10926_c0_g1_i1_2	0.0178914	Up	TRINITY_DN10971_c0_g1_i1_3	0.0465191	Down
TRINITY_DN10962_c0_g1_i1_2	0.0497299	Up	TRINITY_DN11027_c0_g1_i1_3	0.0149659	Down
TRINITY_DN10969_c0_g1_i2_2	0.00635004	Up	TRINITY_DN11056_c0_g1_i1_1	0.0474047	Down
TRINITY_DN11014_c0_g1_i2_3	4.2204e-05	Up	TRINITY_DN11066_c0_g1_i1_3	0.00365973	Down
TRINITY_DN11016_c0_g1_i1_2	0.0168925	Up	TRINITY_DN11066_c1_g1_i1_3	0.0295064	Down
TRINITY_DN11042_c0_g1_i1_2	0.0107189	Up	TRINITY_DN11079_c0_g1_i2_2	0.0323721	Down
TRINITY_DN11042_c0_g2_i1_2	0.0113674	Up	TRINITY_DN11090_c0_g1_i1_3	5.67364e-05	Down
TRINITY_DN11052_c0_g1_i1_2	0.0378542	Up	TRINITY_DN11107_c0_g1_i1_3	0.00117003	Down
TRINITY_DN11064_c0_g1_i1_2	0.0211748	Up	TRINITY_DN11161_c0_g1_i2_1	0.0193378	Down
TRINITY_DN11103_c0_g1_i1_2	0.000373596	Up	TRINITY_DN11189_c0_g1_i1_3	0.028182	Down
TRINITY_DN11107_c0_g1_i1_2	1.17738e-06	Up	TRINITY_DN11234_c0_g1_i1_3	0.00575423	Down
TRINITY_DN11117_c0_g1_i1_2	0.00141166	Up	TRINITY_DN11276_c0_g1_i1_3	0.00154339	Down
TRINITY_DN11126_c0_g1_i1_3	0.000133677	Up	TRINITY_DN11278_c0_g2_i1_3	0.0248223	Down
TRINITY_DN11131_c0_g1_i2_1	0.00258549	Up	TRINITY_DN11287_c0_g1_i1_3	0.0107609	Down
TRINITY_DN1114_c0_g1_i1_2	0.0335601	Up	TRINITY_DN11301_c0_g1_i2_3	0.0304312	Down
TRINITY_DN11166_c0_g1_i1_3	0.000913391	Up	TRINITY_DN11306_c0_g1_i1_2	0.0165216	Down
TRINITY_DN11253_c0_g1_i1_2	0.0448871	Up	TRINITY_DN11309_c0_g1_i1_2	0.0195716	Down
TRINITY_DN11256_c0_g1_i2_3	0.0119246	Up	TRINITY_DN11356_c0_g1_i1_3	0.000114436	Down
TRINITY_DN11298_c0_g1_i1_3	0.0284976	Up	TRINITY_DN11364_c0_g1_i1_3	0.00671462	Down
TRINITY_DN11325_c0_g2_i1_1	0.0252248	Up	TRINITY_DN11383_c0_g1_i1_3	0.00575423	Down
TRINITY_DN11416_c0_g1_i1_2	0.0217941	Up	TRINITY_DN11394_c0_g1_i1_1	0.0453936	Down
TRINITY_DN11417_c0_g1_i2_2	0.0446711	Up	TRINITY_DN11424_c0_g1_i1_2	0.00102999	Down
TRINITY_DN11425_c0_g1_i1_1	0.0145934	Up	TRINITY_DN11434_c0_g1_i1_3	0.046699	Down
TRINITY_DN11427_c0_g1_i1_3	0.000303422	Up	TRINITY_DN11462_c0_g1_i3_1	0.0194783	Down
TRINITY_DN1142_c0_g1_i1_2	0.0296436	Up	TRINITY_DN11500_c0_g1_i1_3	0.000238175	Down
TRINITY_DN11478_c0_g1_i1_1	0.0037228	Up	TRINITY_DN11535_c0_g1_i1_3	0.0245239	Down
TRINITY_DN11511_c0_g1_i1_3	0.0435486	Up	TRINITY_DN11563_c0_g1_i1_3	0.0106213	Down
TRINITY_DN11585_c0_g1_i1_2	0.0257121	Up	TRINITY_DN11565_c0_g1_i1_1	0.0419552	Down
TRINITY_DN11616_c0_g1_i1_2	0.0304888	Up	TRINITY_DN11589_c0_g1_i1_1	0.0427754	Down
TRINITY_DN11640_c0_g1_i1_2	0.0121203	Up	TRINITY_DN11601_c0_g1_i1_1	0.0205861	Down
TRINITY_DN11706_c0_g1_i1_1	0.000590112	Up	TRINITY_DN11632_c0_g1_i1_1	0.00149147	Down
TRINITY_DN11726_c0_g1_i1_3	0.0189256	Up	TRINITY_DN11667_c0_g2_i1_2	0.022628	Down
TRINITY_DN11743_c0_g1_i1_1	0.0197974	Up	TRINITY_DN11707_c0_g1_i1_3	0.00830472	Down
TRINITY_DN11753_c0_g1_i1_3	0.0263974	Up	TRINITY_DN11724_c0_g1_i1_1	0.0104456	Down
TRINITY_DN11772_c0_g1_i1_1	0.0059106	Up	TRINITY_DN1183_c0_g1_i1_3	0.0261353	Down
TRINITY_DN11781_c0_g1_i1_2	0.0090795	Up	TRINITY_DN1183_c0_g2_i1_3	0.000139475	Down
TRINITY_DN11832_c0_g1_i1_3	1.24585e-09	Up	TRINITY_DN11860_c1_g1_i1_3	0.00576396	Down
TRINITY_DN11850_c0_g1_i1_2	1.87909e-05	Up	TRINITY_DN11899_c0_g2_i1_1	0.0209257	Down
TRINITY_DN11854_c0_g1_i1_2	0.00133575	Up	TRINITY_DN11904_c0_g2_i1_3	0.000245188	Down
TRINITY_DN11861_c0_g1_i1_2	0.00105997	Up	TRINITY_DN11941_c0_g1_i2_2	0.0349094	Down
TRINITY_DN11908_c0_g1_i1_2	0.0367261	Up	TRINITY_DN11985_c0_g1_i1_1	0.0324825	Down
TRINITY_DN11951_c0_g1_i2_1	1.20288e-07	Up	TRINITY_DN12012_c0_g2_i1_1	0.0209257	Down
TRINITY_DN11968_c0_g1_i1_1	0.0367977	Up	TRINITY_DN12033_c0_g1_i1_3	0.0118867	Down
TRINITY_DN12038_c0_g1_i1_2	0.00269261	Up	TRINITY_DN12047_c0_g1_i1_2	0.0141389	Down
TRINITY_DN12038_c1_g1_i1_1	0.0482778	Up	TRINITY_DN12072_c0_g1_i1_3	0.00014757	Down
TRINITY_DN12039_c0_g1_i1_1	0.0271323	Up	TRINITY_DN12190_c0_g1_i1_3	0.0261515	Down
TRINITY_DN12055_c0_g1_i1_2	0.00523331	Up	TRINITY_DN12201_c0_g1_i1_1	0.0307116	Down
TRINITY_DN12131_c0_g1_i1_1	0.0416304	Up	TRINITY_DN12241_c0_g1_i1_3	0.000446972	Down
TRINITY_DN12204_c0_g1_i1_3	0.0419663	Up	TRINITY_DN12246_c0_g1_i1_1	0.000344508	Down
TRINITY_DN12219_c0_g1_i2_2	0.00465308	Up	TRINITY_DN12279_c0_g1_i1_2	6.2052e-07	Down
TRINITY_DN1224_c0_g1_i1_2	0.00173819	Up	TRINITY_DN12548_c0_g1_i1_1	0.00530281	Down
TRINITY_DN12284_c0_g2_i1_2	0.0176234	Up	TRINITY_DN12568_c0_g1_i1_3	0.0164175	Down
TRINITY_DN12287_c0_g1_i1_1	0.0337596	Up	TRINITY_DN12607_c0_g1_i1_1	0.0236482	Down
TRINITY_DN12303_c0_g1_i1_2	0.0222512	Up	TRINITY_DN12634_c0_g2_i1_3	0.018388	Down
TRINITY_DN12309_c0_g1_i1_2	0.00131045	Up	TRINITY_DN12653_c0_g1_i1_3	0.0439551	Down
TRINITY_DN12332_c0_g2_i1_2	0.00163889	Up	TRINITY_DN12656_c0_g1_i1_2	0.0125731	Down
TRINITY_DN12336_c0_g2_i1_3	0.0498036	Up	TRINITY_DN12661_c0_g1_i1_3	0.00117003	Down
TRINITY_DN12337_c0_g1_i2_3	0.0211621	Up	TRINITY_DN12704_c0_g1_i3_1	0.00609759	Down
TRINITY_DN12344_c0_g1_i2_2	0.00170206	Up	TRINITY_DN12710_c0_g3_i1_3	0.0209257	Down
TRINITY_DN12350_c0_g1_i1_1	0.00585618	Up	TRINITY_DN12711_c0_g1_i1_1	0.00103212	Down
TRINITY_DN12351_c0_g2_i1_2	0.000227025	Up	TRINITY_DN12776_c0_g1_i3_2	0.00229288	Down
TRINITY_DN12374_c0_g1_i1_2	0.0278208	Up	TRINITY_DN1277_c0_g1_i1_3	0.00494008	Down
TRINITY_DN1244_c0_g1_i1_2	0.0102439	Up	TRINITY_DN12806_c0_g1_i1_3	6.70395e-06	Down
TRINITY_DN12458_c0_g1_i1_2	0.034978	Up	TRINITY_DN12818_c0_g1_i1_1	0.00250127	Down
TRINITY_DN1245_c0_g1_i1_2	0.00346457	Up	TRINITY_DN12882_c0_g1_i1_3	0.0245626	Down
TRINITY_DN12491_c1_g1_i1_2	0.0452522	Up	TRINITY_DN12923_c0_g1_i1_3	0.0322368	Down
TRINITY_DN12493_c0_g1_i1_2	0.00655572	Up	TRINITY_DN12948_c0_g1_i1_1	0.0344078	Down
TRINITY_DN12515_c0_g1_i2_1	0.000265818	Up	TRINITY_DN12968_c0_g1_i2_3	0.00204646	Down
TRINITY_DN12572_c0_g1_i1_3	0.000472577	Up	TRINITY_DN12978_c0_g1_i1_3	0.0126964	Down
TRINITY_DN12617_c0_g1_i1_2	1.68512e-05	Up	TRINITY_DN13055_c0_g1_i1_1	0.0131212	Down
TRINITY_DN12629_c0_g1_i1_1	0.0206835	Up	TRINITY_DN13069_c0_g1_i2_2	0.0143238	Down
TRINITY_DN12677_c0_g1_i1_2	7.92222e-06	Up	TRINITY_DN13097_c0_g1_i1_3	0.0174805	Down
TRINITY_DN12716_c0_g2_i2_2	0.00937206	Up	TRINITY_DN13123_c0_g1_i1_1	0.0373712	Down
TRINITY_DN12988_c0_g1_i1_2	0.000237308	Up	TRINITY_DN13134_c0_g1_i1_3	0.0344046	Down
TRINITY_DN13019_c0_g1_i1_3	0.0239832	Up	TRINITY_DN13165_c0_g1_i1_3	0.0209257	Down
TRINITY_DN13032_c0_g1_i2_2	0.0476879	Up	TRINITY_DN13166_c0_g1_i2_1	0.0176244	Down
TRINITY_DN13064_c0_g1_i2_3	0.0137026	Up	TRINITY_DN13179_c0_g1_i1_3	5.51825e-05	Down
TRINITY_DN13154_c0_g1_i2_2	0.00617598	Up	TRINITY_DN13200_c0_g2_i1_3	0.00204646	Down
TRINITY_DN1315_c0_g1_i1_3	0.00229849	Up	TRINITY_DN13247_c0_g1_i1_3	0.0120647	Down
TRINITY_DN13168_c0_g1_i1_2	1.61044e-05	Up	TRINITY_DN13261_c0_g1_i1_1	0.0342909	Down
TRINITY_DN1321_c0_g1_i1_2	0.0174352	Up	TRINITY_DN13261_c0_g1_i2_2	0.0280463	Down
TRINITY_DN1323_c0_g2_i1_2	0.0410924	Up	TRINITY_DN13265_c0_g1_i1_3	0.0342216	Down
TRINITY_DN13241_c0_g1_i2_2	0.0203644	Up	TRINITY_DN13293_c0_g2_i1_1	0.0132619	Down
TRINITY_DN13279_c0_g1_i1_1	0.013953	Up	TRINITY_DN13323_c0_g1_i1_3	0.00551523	Down
TRINITY_DN13280_c0_g1_i1_3	0.0354384	Up	TRINITY_DN13334_c0_g1_i3_1	0.0230819	Down
TRINITY_DN13281_c0_g1_i1_2	0.00125281	Up	TRINITY_DN13353_c0_g1_i1_2	0.00292918	Down
TRINITY_DN13317_c0_g1_i1_3	0.000349435	Up	TRINITY_DN13363_c0_g1_i1_3	1.62138e-07	Down
TRINITY_DN13321_c0_g1_i1_3	0.000229433	Up	TRINITY_DN13364_c0_g1_i1_1	0.0248223	Down
TRINITY_DN13328_c0_g1_i1_2	3.52659e-06	Up	TRINITY_DN1336_c0_g1_i1_3	0.0289636	Down
TRINITY_DN13360_c0_g1_i1_2	8.45069e-05	Up	TRINITY_DN13410_c0_g1_i2_3	0.00042124	Down
TRINITY_DN13361_c0_g1_i1_1	0.00419871	Up	TRINITY_DN13427_c0_g1_i1_3	0.0301959	Down
TRINITY_DN13398_c0_g1_i1_1	5.25754e-05	Up	TRINITY_DN13430_c0_g2_i1_1	4.91019e-05	Down
TRINITY_DN13413_c0_g1_i1_2	0.000525823	Up	TRINITY_DN13435_c0_g1_i2_1	3.50611e-05	Down
TRINITY_DN13439_c0_g2_i1_2	0.00265812	Up	TRINITY_DN13435_c1_g1_i1_1	0.0198741	Down
TRINITY_DN13497_c0_g1_i1_1	0.0221628	Up	TRINITY_DN13450_c0_g1_i1_2	0.0114466	Down
TRINITY_DN13518_c0_g1_i1_2	0.0337591	Up	TRINITY_DN13459_c0_g1_i1_3	0.00168776	Down
TRINITY_DN13540_c0_g3_i1_2	0.017723	Up	TRINITY_DN13465_c0_g1_i2_3	0.0321859	Down
TRINITY_DN13549_c0_g1_i1_2	0.0224288	Up	TRINITY_DN13481_c0_g1_i1_3	0.0154319	Down
TRINITY_DN13552_c0_g1_i2_2	0.00535538	Up	TRINITY_DN13485_c0_g1_i2_3	0.00351764	Down
TRINITY_DN13576_c0_g1_i1_2	0.0116345	Up	TRINITY_DN13513_c0_g1_i1_2	0.0428156	Down
TRINITY_DN13613_c0_g1_i1_1	0.0110376	Up	TRINITY_DN13570_c0_g1_i2_3	0.0381923	Down
TRINITY_DN13663_c0_g1_i2_2	0.000686878	Up	TRINITY_DN13618_c0_g1_i1_3	0.0248223	Down
TRINITY_DN13681_c0_g1_i1_2	0.00943166	Up	TRINITY_DN13628_c0_g1_i1_3	0.0351481	Down
TRINITY_DN13681_c0_g2_i1_2	0.00389553	Up	TRINITY_DN13640_c0_g1_i1_3	0.026265	Down
TRINITY_DN13682_c0_g2_i1_1	0.0221297	Up	TRINITY_DN13660_c0_g1_i1_3	0.0179356	Down
TRINITY_DN1368_c0_g1_i1_2	0.022	Up	TRINITY_DN13673_c0_g1_i1_1	3.93173e-09	Down
TRINITY_DN13696_c0_g1_i1_2	0.000162876	Up	TRINITY_DN13696_c0_g1_i3_3	0.0188792	Down
TRINITY_DN13782_c0_g1_i2_2	0.00111077	Up	TRINITY_DN13703_c0_g1_i3_3	1.54079e-07	Down
TRINITY_DN13789_c0_g1_i2_2	0.01994	Up	TRINITY_DN13722_c0_g2_i1_1	0.0107935	Down
TRINITY_DN13792_c0_g1_i1_3	0.00572776	Up	TRINITY_DN13735_c0_g1_i1_3	0.0194783	Down
TRINITY_DN13799_c0_g1_i1_2	0.0472089	Up	TRINITY_DN13744_c0_g1_i1_3	0.00695848	Down
TRINITY_DN13834_c0_g2_i1_1	0.00665333	Up	TRINITY_DN13754_c0_g1_i1_3	0.0409063	Down
TRINITY_DN13855_c0_g1_i4_3	0.00551906	Up	TRINITY_DN13775_c0_g1_i2_2	0.0338358	Down
TRINITY_DN13894_c0_g1_i2_3	0.0189226	Up	TRINITY_DN13798_c0_g1_i1_3	0.0149659	Down
TRINITY_DN13914_c0_g1_i1_2	0.0115131	Up	TRINITY_DN13812_c0_g1_i1_3	0.00266108	Down
TRINITY_DN13968_c0_g1_i1_2	0.00301958	Up	TRINITY_DN13831_c0_g1_i1_1	0.0436415	Down
TRINITY_DN13978_c0_g1_i1_1	0.0119387	Up	TRINITY_DN13897_c0_g1_i1_3	0.00490889	Down
TRINITY_DN13_c0_g1_i2_2	3.67438e-05	Up	TRINITY_DN13940_c0_g1_i1_3	0.0108875	Down
TRINITY_DN14072_c0_g1_i1_2	9.17154e-07	Up	TRINITY_DN13943_c0_g1_i1_1	0.0322681	Down
TRINITY_DN14095_c0_g1_i2_2	0.0194713	Up	TRINITY_DN13974_c0_g2_i1_3	0.0351481	Down
TRINITY_DN140_c0_g1_i1_1	0.0335601	Up	TRINITY_DN1399_c0_g1_i1_3	0.0176781	Down
TRINITY_DN14119_c0_g1_i1_2	0.0159296	Up	TRINITY_DN14035_c0_g1_i1_3	0.0183678	Down
TRINITY_DN14125_c0_g1_i1_1	0.0213536	Up	TRINITY_DN14062_c0_g1_i1_3	0.00391117	Down
TRINITY_DN14147_c0_g1_i3_2	0.00179719	Up	TRINITY_DN14067_c0_g1_i4_2	0.00270142	Down
TRINITY_DN14149_c0_g1_i2_2	0.000701869	Up	TRINITY_DN14079_c1_g3_i1_2	0.00394772	Down
TRINITY_DN14154_c0_g1_i1_3	0.0155518	Up	TRINITY_DN14093_c0_g1_i1_3	0.0267676	Down
TRINITY_DN14156_c0_g2_i1_3	0.0341976	Up	TRINITY_DN14106_c0_g2_i1_3	0.0248223	Down
TRINITY_DN14166_c0_g4_i1_1	0.022	Up	TRINITY_DN14114_c0_g2_i1_3	0.00958296	Down
TRINITY_DN14171_c0_g1_i2_2	0.0433716	Up	TRINITY_DN14120_c0_g1_i1_1	0.00755836	Down
TRINITY_DN14195_c0_g1_i1_3	0.000984592	Up	TRINITY_DN14134_c0_g1_i1_3	0.0223625	Down
TRINITY_DN14198_c0_g1_i1_1	0.0105412	Up	TRINITY_DN14151_c0_g1_i1_3	0.0407593	Down
TRINITY_DN14206_c0_g1_i1_2	0.00495621	Up	TRINITY_DN14216_c0_g1_i1_2	0.0329217	Down
TRINITY_DN14218_c0_g1_i2_1	0.0130848	Up	TRINITY_DN14242_c0_g2_i1_3	0.00177602	Down
TRINITY_DN1422_c0_g1_i1_2	0.000626467	Up	TRINITY_DN14261_c0_g1_i1_2	0.00405692	Down
TRINITY_DN14370_c0_g1_i1_1	0.0279874	Up	TRINITY_DN14275_c0_g1_i1_3	0.0018468	Down
TRINITY_DN14439_c0_g1_i1_2	0.00798722	Up	TRINITY_DN14285_c0_g1_i1_3	0.0143048	Down
TRINITY_DN14478_c0_g1_i2_2	0.0215336	Up	TRINITY_DN14307_c0_g1_i1_2	0.00778269	Down
TRINITY_DN14507_c0_g1_i1_2	0.000579691	Up	TRINITY_DN14314_c0_g1_i1_1	0.0263153	Down
TRINITY_DN14508_c0_g1_i1_3	0.0398119	Up	TRINITY_DN14314_c1_g1_i1_1	0.0126964	Down
TRINITY_DN14539_c0_g1_i1_2	0.0350737	Up	TRINITY_DN14356_c0_g1_i1_3	0.0323086	Down
TRINITY_DN14553_c0_g1_i1_2	0.0313223	Up	TRINITY_DN14362_c0_g1_i1_3	9.42049e-06	Down
TRINITY_DN1457_c0_g1_i1_3	0.0378987	Up	TRINITY_DN14453_c0_g1_i1_3	0.042623	Down
TRINITY_DN14612_c0_g1_i2_2	0.00713047	Up	TRINITY_DN14459_c0_g1_i1_3	0.0213726	Down
TRINITY_DN14613_c0_g1_i1_3	5.12654e-05	Up	TRINITY_DN14475_c0_g1_i1_1	0.0456337	Down
TRINITY_DN14623_c0_g1_i1_2	0.0130231	Up	TRINITY_DN1447_c0_g2_i1_1	0.0126964	Down
TRINITY_DN14627_c0_g2_i1_2	0.0215876	Up	TRINITY_DN14586_c0_g1_i1_1	0.00403205	Down
TRINITY_DN14691_c0_g1_i1_2	0.000493876	Up	TRINITY_DN14664_c0_g1_i1_1	0.00254276	Down
TRINITY_DN14763_c0_g1_i2_2	0.00218803	Up	TRINITY_DN14666_c0_g2_i1_3	0.0126964	Down
TRINITY_DN14809_c0_g1_i1_2	8.67144e-05	Up	TRINITY_DN14675_c0_g3_i1_3	0.0342216	Down
TRINITY_DN14822_c0_g1_i2_2	0.0178914	Up	TRINITY_DN14679_c0_g1_i1_3	0.0111241	Down
TRINITY_DN14833_c0_g1_i1_1	0.0337324	Up	TRINITY_DN14699_c0_g1_i1_3	0.00224124	Down
TRINITY_DN1483_c0_g1_i1_3	0.00186637	Up	TRINITY_DN14727_c0_g1_i1_3	0.00031431	Down
TRINITY_DN14864_c0_g1_i1_2	0.0112454	Up	TRINITY_DN14788_c0_g1_i1_1	0.000666588	Down
TRINITY_DN1490_c0_g1_i1_3	0.0144525	Up	TRINITY_DN14793_c0_g1_i2_3	0.0353139	Down
TRINITY_DN14932_c0_g1_i4_2	4.78714e-06	Up	TRINITY_DN14809_c0_g1_i1_1	0.0176781	Down
TRINITY_DN14942_c0_g1_i1_3	0.0478813	Up	TRINITY_DN14875_c0_g1_i3_2	9.67462e-05	Down
TRINITY_DN14943_c0_g1_i1_2	7.20935e-05	Up	TRINITY_DN14917_c0_g1_i1_2	0.00306211	Down
TRINITY_DN15026_c0_g2_i1_2	0.0343061	Up	TRINITY_DN14918_c0_g1_i1_3	0.00575423	Down
TRINITY_DN15047_c0_g1_i1_2	5.09924e-07	Up	TRINITY_DN14947_c0_g1_i1_1	4.32833e-08	Down
TRINITY_DN15066_c0_g1_i1_3	0.00206821	Up	TRINITY_DN14962_c0_g1_i1_3	0.0166144	Down
TRINITY_DN15089_c0_g1_i1_2	0.0297499	Up	TRINITY_DN15004_c0_g1_i1_3	0.0479311	Down
TRINITY_DN15154_c0_g1_i1_2	0.0337743	Up	TRINITY_DN15005_c0_g1_i1_3	0.0155784	Down
TRINITY_DN15194_c0_g1_i2_1	1.96735e-07	Up	TRINITY_DN15018_c0_g1_i1_3	0.00101886	Down
TRINITY_DN15196_c0_g1_i1_2	0.0376378	Up	TRINITY_DN15035_c0_g2_i1_2	0.0289636	Down
TRINITY_DN15206_c0_g1_i1_2	0.000454475	Up	TRINITY_DN15040_c0_g1_i4_1	0.0411388	Down
TRINITY_DN1521_c0_g1_i1_2	0.0142953	Up	TRINITY_DN15044_c0_g1_i2_3	4.8938e-06	Down
TRINITY_DN15237_c0_g1_i4_2	0.000353382	Up	TRINITY_DN15058_c0_g1_i2_3	0.0466979	Down
TRINITY_DN15238_c0_g1_i1_3	0.000557743	Up	TRINITY_DN15062_c0_g1_i2_3	0.0266648	Down
TRINITY_DN15241_c0_g2_i1_1	0.0479781	Up	TRINITY_DN15130_c0_g1_i1_3	1.24158e-05	Down
TRINITY_DN15250_c0_g1_i1_1	0.0314749	Up	TRINITY_DN15160_c0_g1_i1_3	0.00711786	Down
TRINITY_DN15268_c0_g1_i1_2	0.021997	Up	TRINITY_DN15177_c0_g1_i1_3	0.0424939	Down
TRINITY_DN15319_c0_g1_i1_3	7.72995e-05	Up	TRINITY_DN15212_c0_g1_i1_3	0.0426247	Down
TRINITY_DN1534_c0_g1_i1_3	0.000787986	Up	TRINITY_DN15254_c0_g2_i1_3	0.00392992	Down
TRINITY_DN15359_c0_g1_i1_2	0.0276893	Up	TRINITY_DN15281_c0_g2_i1_3	0.0246786	Down
TRINITY_DN15386_c0_g1_i1_3	0.000114855	Up	TRINITY_DN15282_c0_g1_i1_3	0.034911	Down
TRINITY_DN15431_c0_g1_i3_2	0.000636995	Up	TRINITY_DN15329_c0_g1_i2_1	0.0428156	Down
TRINITY_DN15446_c0_g1_i1_2	0.0480347	Up	TRINITY_DN15332_c0_g1_i1_2	0.000342273	Down
TRINITY_DN15464_c0_g1_i1_2	0.0151242	Up	TRINITY_DN15343_c1_g1_i2_2	3.6699e-06	Down
TRINITY_DN15478_c0_g1_i4_2	0.0344835	Up	TRINITY_DN15398_c0_g2_i1_3	0.0145197	Down
TRINITY_DN15522_c0_g1_i1_2	0.0485362	Up	TRINITY_DN15427_c0_g1_i1_3	0.0115745	Down
TRINITY_DN1556_c0_g1_i1_1	0.00364587	Up	TRINITY_DN15428_c0_g1_i3_3	0.0196781	Down
TRINITY_DN15579_c0_g2_i3_1	0.0271198	Up	TRINITY_DN1543_c0_g1_i1_3	0.00785001	Down
TRINITY_DN15595_c0_g1_i1_2	1.37263e-05	Up	TRINITY_DN15449_c0_g1_i1_3	0.00087818	Down
TRINITY_DN15614_c0_g1_i1_2	3.27414e-05	Up	TRINITY_DN15456_c0_g3_i1_3	0.0406479	Down
TRINITY_DN15628_c0_g1_i3_2	0.0288759	Up	TRINITY_DN15493_c1_g1_i2_2	0.0384014	Down
TRINITY_DN15688_c0_g1_i2_2	0.0217393	Up	TRINITY_DN15529_c0_g1_i1_3	0.0371303	Down
TRINITY_DN15704_c0_g1_i1_2	0.000966077	Up	TRINITY_DN15558_c0_g2_i1_3	0.0425428	Down
TRINITY_DN1570_c0_g1_i1_2	0.000929616	Up	TRINITY_DN15580_c0_g3_i1_3	0.0186964	Down
TRINITY_DN15746_c0_g2_i1_2	0.023526	Up	TRINITY_DN15633_c0_g1_i1_3	0.0360121	Down
TRINITY_DN1582_c0_g1_i1_1	0.00712241	Up	TRINITY_DN15676_c0_g1_i1_3	0.0465191	Down
TRINITY_DN15851_c0_g1_i2_3	0.000421504	Up	TRINITY_DN15678_c0_g1_i1_3	0.0264489	Down
TRINITY_DN15870_c0_g1_i1_3	0.00226707	Up	TRINITY_DN15684_c0_g1_i1_3	0.000290914	Down
TRINITY_DN15900_c0_g1_i1_2	0.019303	Up	TRINITY_DN15719_c0_g1_i1_3	0.00204646	Down
TRINITY_DN15982_c0_g1_i2_2	0.0184943	Up	TRINITY_DN15748_c0_g1_i1_3	0.0253963	Down
TRINITY_DN15991_c0_g1_i1_2	0.0283618	Up	TRINITY_DN15832_c0_g1_i1_3	0.0408592	Down
TRINITY_DN16065_c0_g1_i1_2	0.0126784	Up	TRINITY_DN15847_c0_g1_i1_3	0.0306779	Down
TRINITY_DN16088_c0_g1_i1_1	0.01237	Up	TRINITY_DN15876_c0_g1_i1_3	6.8352e-05	Down
TRINITY_DN16090_c0_g1_i1_2	0.0294054	Up	TRINITY_DN15876_c0_g2_i1_3	0.00618652	Down
TRINITY_DN16103_c0_g1_i1_2	0.00186616	Up	TRINITY_DN15911_c0_g1_i1_3	0.0239231	Down
TRINITY_DN16103_c0_g1_i1_3	0.0130426	Up	TRINITY_DN15941_c0_g1_i1_1	5.71408e-05	Down
TRINITY_DN16105_c0_g1_i4_1	0.0157918	Up	TRINITY_DN15977_c0_g1_i1_2	0.00212964	Down
TRINITY_DN16110_c0_g1_i1_3	0.00894426	Up	TRINITY_DN15999_c0_g1_i2_1	0.0066305	Down
TRINITY_DN16168_c0_g1_i1_2	0.00366587	Up	TRINITY_DN16007_c0_g1_i1_3	0.011844	Down
TRINITY_DN16190_c0_g1_i2_2	0.0451622	Up	TRINITY_DN16063_c0_g1_i1_3	0.018732	Down
TRINITY_DN16221_c0_g1_i2_3	0.0126582	Up	TRINITY_DN16088_c0_g1_i4_3	0.0141845	Down
TRINITY_DN1625_c0_g1_i1_1	0.0495472	Up	TRINITY_DN16105_c0_g1_i1_3	0.02436	Down
TRINITY_DN16277_c0_g1_i1_2	0.0303887	Up	TRINITY_DN16110_c0_g1_i2_1	0.000235455	Down
TRINITY_DN16287_c0_g1_i1_3	0.0369065	Up	TRINITY_DN16204_c0_g1_i1_3	0.000147958	Down
TRINITY_DN16298_c0_g1_i1_3	0.0445594	Up	TRINITY_DN16204_c0_g2_i1_3	0.0214211	Down
TRINITY_DN16314_c0_g1_i1_3	0.0213588	Up	TRINITY_DN16241_c0_g1_i2_3	0.00989683	Down
TRINITY_DN16336_c0_g1_i2_3	1.16341e-05	Up	TRINITY_DN16304_c0_g1_i2_3	0.00219585	Down
TRINITY_DN16378_c0_g1_i1_2	0.00426366	Up	TRINITY_DN16387_c2_g1_i1_2	0.0496354	Down
TRINITY_DN16441_c0_g1_i2_3	0.020741	Up	TRINITY_DN16401_c0_g1_i1_3	0.0221327	Down
TRINITY_DN16488_c0_g1_i2_1	0.00274592	Up	TRINITY_DN16442_c0_g1_i1_3	0.0266329	Down
TRINITY_DN16489_c0_g1_i1_3	0.000501531	Up	TRINITY_DN16446_c0_g1_i1_3	0.00214838	Down
TRINITY_DN16509_c0_g1_i1_3	0.0022625	Up	TRINITY_DN16446_c0_g2_i1_3	0.0032279	Down
TRINITY_DN16514_c0_g1_i1_3	1.61798e-07	Up	TRINITY_DN16468_c0_g1_i2_1	0.00395878	Down
TRINITY_DN16556_c0_g1_i1_2	7.71438e-09	Up	TRINITY_DN16486_c0_g1_i1_1	0.0225218	Down
TRINITY_DN16588_c0_g1_i2_3	0.00739987	Up	TRINITY_DN16500_c0_g1_i1_3	0.0137875	Down
TRINITY_DN16624_c0_g2_i1_2	0.00705689	Up	TRINITY_DN16518_c0_g1_i2_3	2.55956e-05	Down
TRINITY_DN16660_c0_g1_i1_3	0.0414314	Up	TRINITY_DN16553_c0_g1_i1_2	0.00993752	Down
TRINITY_DN16661_c1_g3_i2_2	0.00611424	Up	TRINITY_DN16555_c0_g1_i1_3	2.05926e-05	Down
TRINITY_DN16682_c0_g1_i2_2	0.0200464	Up	TRINITY_DN16582_c0_g1_i1_3	0.027335	Down
TRINITY_DN16756_c0_g1_i1_2	0.000870427	Up	TRINITY_DN16626_c0_g1_i1_3	0.0176781	Down
TRINITY_DN16786_c0_g1_i1_2	0.0374538	Up	TRINITY_DN16626_c0_g2_i1_3	0.0091954	Down
TRINITY_DN16792_c0_g1_i1_2	0.0451072	Up	TRINITY_DN16669_c0_g1_i1_3	0.000245188	Down
TRINITY_DN1680_c0_g1_i1_3	0.00066878	Up	TRINITY_DN16677_c0_g1_i1_3	0.00904656	Down
TRINITY_DN16837_c0_g1_i5_2	0.0486043	Up	TRINITY_DN16694_c0_g1_i1_3	0.00287197	Down
TRINITY_DN16932_c0_g1_i3_3	0.00174181	Up	TRINITY_DN16694_c0_g2_i2_3	0.0451921	Down
TRINITY_DN16937_c0_g1_i1_2	0.0240749	Up	TRINITY_DN16717_c0_g1_i2_1	0.00423978	Down
TRINITY_DN1693_c0_g1_i1_2	0.000681501	Up	TRINITY_DN16725_c0_g1_i2_3	0.0134693	Down
TRINITY_DN16961_c0_g2_i1_2	1.23384e-05	Up	TRINITY_DN16742_c0_g1_i1_1	0.0293637	Down
TRINITY_DN16995_c0_g1_i1_2	0.0209539	Up	TRINITY_DN16746_c0_g1_i1_3	0.000152348	Down
TRINITY_DN17011_c0_g1_i1_1	0.0155497	Up	TRINITY_DN16770_c0_g1_i3_1	0.0183671	Down
TRINITY_DN17062_c0_g1_i1_2	6.47254e-05	Up	TRINITY_DN16793_c0_g1_i1_3	0.00046524	Down
TRINITY_DN17111_c0_g2_i2_3	0.031903	Up	TRINITY_DN16820_c0_g1_i5_1	0.0025672	Down
TRINITY_DN17114_c0_g1_i1_2	0.0255756	Up	TRINITY_DN16841_c0_g3_i3_2	0.0187485	Down
TRINITY_DN17141_c0_g3_i1_3	0.0262768	Up	TRINITY_DN16852_c0_g1_i2_2	0.00068541	Down
TRINITY_DN17168_c0_g1_i1_2	0.000101808	Up	TRINITY_DN16955_c0_g1_i3_1	1.87452e-08	Down
TRINITY_DN17172_c0_g2_i1_2	7.56551e-06	Up	TRINITY_DN16973_c0_g1_i1_3	0.045856	Down
TRINITY_DN17181_c0_g1_i1_1	0.00717185	Up	TRINITY_DN17004_c0_g1_i2_3	0.0259047	Down
TRINITY_DN17183_c0_g1_i2_1	1.76625e-09	Up	TRINITY_DN17013_c0_g2_i1_2	0.0263153	Down
TRINITY_DN17201_c0_g1_i1_2	0.0315643	Up	TRINITY_DN17017_c0_g2_i1_2	0.000192171	Down
TRINITY_DN17226_c0_g1_i1_2	0.0177872	Up	TRINITY_DN17050_c0_g2_i1_3	0.0474051	Down
TRINITY_DN17245_c0_g1_i1_1	0.000188809	Up	TRINITY_DN17054_c0_g1_i1_2	0.000120401	Down
TRINITY_DN17245_c0_g2_i1_2	0.0129408	Up	TRINITY_DN17073_c0_g1_i4_3	0.0369008	Down
TRINITY_DN17250_c0_g1_i4_2	1.46556e-06	Up	TRINITY_DN17080_c0_g3_i1_1	0.0297801	Down
TRINITY_DN1725_c0_g1_i1_2	0.0055071	Up	TRINITY_DN17083_c0_g1_i1_3	0.0130579	Down
TRINITY_DN17301_c0_g2_i2_3	0.00878218	Up	TRINITY_DN17092_c0_g3_i1_3	0.0475877	Down
TRINITY_DN17314_c0_g2_i2_2	0.00123405	Up	TRINITY_DN17130_c0_g1_i1_3	0.00309594	Down
TRINITY_DN17354_c0_g1_i3_1	0.0101801	Up	TRINITY_DN17141_c0_g1_i1_3	0.0306883	Down
TRINITY_DN17357_c0_g1_i4_2	2.56208e-06	Up	TRINITY_DN17173_c0_g3_i1_3	0.0168824	Down
TRINITY_DN17374_c0_g1_i1_3	0.0387545	Up	TRINITY_DN17191_c0_g2_i1_1	0.020217	Down
TRINITY_DN17387_c0_g1_i1_3	0.0419647	Up	TRINITY_DN1720_c0_g1_i1_2	0.00391189	Down
TRINITY_DN17394_c0_g1_i3_2	0.013621	Up	TRINITY_DN17234_c0_g1_i2_3	0.0389119	Down
TRINITY_DN1740_c0_g1_i1_2	0.0202893	Up	TRINITY_DN17256_c0_g1_i1_3	0.0126964	Down
TRINITY_DN17412_c0_g1_i5_3	0.0109417	Up	TRINITY_DN17268_c0_g1_i1_1	0.020551	Down
TRINITY_DN17413_c0_g1_i1_3	6.38756e-05	Up	TRINITY_DN17271_c0_g1_i2_3	0.0193973	Down
TRINITY_DN17416_c0_g1_i1_2	0.0283322	Up	TRINITY_DN17277_c0_g1_i2_2	0.025461	Down
TRINITY_DN17418_c0_g1_i1_1	0.0475161	Up	TRINITY_DN17298_c0_g1_i1_1	0.00072493	Down
TRINITY_DN17428_c0_g1_i2_2	0.0080186	Up	TRINITY_DN17311_c0_g1_i4_3	0.0051586	Down
TRINITY_DN1742_c0_g1_i1_3	0.0238829	Up	TRINITY_DN17336_c0_g1_i2_2	0.0371469	Down
TRINITY_DN17431_c0_g2_i1_1	0.0211748	Up	TRINITY_DN17379_c0_g1_i2_2	0.00168558	Down
TRINITY_DN17494_c0_g2_i1_1	3.13749e-05	Up	TRINITY_DN17415_c0_g1_i2_3	5.11906e-05	Down
TRINITY_DN17527_c0_g1_i1_2	0.045796	Up	TRINITY_DN17425_c0_g1_i2_2	0.0022602	Down
TRINITY_DN17534_c0_g1_i3_3	0.00214821	Up	TRINITY_DN17484_c0_g1_i1_3	0.00150942	Down
TRINITY_DN17541_c0_g2_i1_1	0.0187909	Up	TRINITY_DN17528_c0_g2_i1_3	0.0408147	Down
TRINITY_DN17600_c0_g1_i1_3	0.0384982	Up	TRINITY_DN17533_c0_g1_i1_1	0.00186227	Down
TRINITY_DN17605_c0_g1_i1_2	0.00250869	Up	TRINITY_DN17618_c0_g1_i1_3	6.53266e-05	Down
TRINITY_DN17607_c0_g1_i1_1	0.000652739	Up	TRINITY_DN17686_c0_g1_i2_1	0.000724866	Down
TRINITY_DN17632_c0_g1_i2_2	0.0463966	Up	TRINITY_DN17690_c0_g1_i1_3	0.0453517	Down
TRINITY_DN17667_c0_g1_i1_1	0.0144843	Up	TRINITY_DN17704_c0_g3_i1_1	0.0344351	Down
TRINITY_DN17689_c0_g4_i2_2	0.0175745	Up	TRINITY_DN17729_c0_g1_i2_3	0.0284394	Down
TRINITY_DN17690_c0_g1_i2_1	0.00137852	Up	TRINITY_DN17767_c0_g1_i1_3	5.33392e-07	Down
TRINITY_DN17723_c0_g1_i1_2	0.0469612	Up	TRINITY_DN17771_c0_g1_i1_1	0.00755176	Down
TRINITY_DN17744_c0_g1_i3_1	0.000630434	Up	TRINITY_DN17784_c0_g1_i1_2	1.46549e-06	Down
TRINITY_DN17759_c0_g1_i2_1	0.00389943	Up	TRINITY_DN17812_c0_g1_i1_3	0.00075643	Down
TRINITY_DN1780_c0_g1_i1_2	0.048999	Up	TRINITY_DN17845_c0_g1_i2_2	0.00482197	Down
TRINITY_DN17837_c0_g2_i2_1	0.000483158	Up	TRINITY_DN17859_c0_g2_i3_3	0.0272711	Down
TRINITY_DN17847_c0_g1_i1_2	0.0138909	Up	TRINITY_DN17887_c1_g2_i1_3	0.0381923	Down
TRINITY_DN17878_c0_g1_i1_3	0.0436527	Up	TRINITY_DN17937_c0_g1_i2_3	0.0428387	Down
TRINITY_DN17911_c0_g1_i1_2	0.0183068	Up	TRINITY_DN17940_c0_g1_i1_3	0.0282266	Down
TRINITY_DN17928_c0_g1_i2_3	0.000754659	Up	TRINITY_DN17941_c0_g1_i1_1	0.00154339	Down
TRINITY_DN17940_c0_g2_i1_2	0.0266599	Up	TRINITY_DN17941_c0_g2_i1_1	0.0226375	Down
TRINITY_DN18034_c0_g1_i6_2	0.00221214	Up	TRINITY_DN17953_c0_g1_i1_1	0.000710381	Down
TRINITY_DN18059_c0_g2_i2_2	0.00266299	Up	TRINITY_DN17980_c0_g2_i1_1	0.0301596	Down
TRINITY_DN18105_c0_g1_i1_3	0.0461501	Up	TRINITY_DN17995_c0_g1_i1_3	0.0211492	Down
TRINITY_DN18112_c0_g1_i1_1	0.00155674	Up	TRINITY_DN18015_c0_g1_i2_1	0.00622032	Down
TRINITY_DN18119_c0_g1_i8_2	0.00834556	Up	TRINITY_DN18016_c0_g1_i1_3	0.00026866	Down
TRINITY_DN18123_c0_g1_i1_3	0.0231372	Up	TRINITY_DN18017_c0_g2_i1_1	0.0187778	Down
TRINITY_DN18160_c0_g1_i1_2	0.00781629	Up	TRINITY_DN18029_c0_g1_i1_2	1.71566e-07	Down
TRINITY_DN18168_c0_g1_i1_3	0.0188454	Up	TRINITY_DN18055_c0_g1_i4_3	0.00553828	Down
TRINITY_DN18197_c0_g1_i1_3	0.0264893	Up	TRINITY_DN18065_c0_g1_i1_2	0.0135956	Down
TRINITY_DN18220_c0_g1_i2_2	2.7745e-05	Up	TRINITY_DN18070_c0_g1_i1_3	0.0189386	Down
TRINITY_DN18229_c0_g2_i3_2	0.0109269	Up	TRINITY_DN18088_c0_g1_i1_2	0.00494538	Down
TRINITY_DN18239_c0_g1_i1_3	0.0173669	Up	TRINITY_DN18105_c0_g1_i2_2	0.000798765	Down
TRINITY_DN18275_c0_g1_i1_2	0.0209634	Up	TRINITY_DN18115_c0_g1_i1_2	0.00716703	Down
TRINITY_DN18296_c0_g1_i2_2	0.0221779	Up	TRINITY_DN18116_c2_g1_i1_1	0.00067765	Down
TRINITY_DN18303_c0_g1_i1_2	0.00130833	Up	TRINITY_DN18134_c1_g1_i5_2	0.0290569	Down
TRINITY_DN18354_c0_g1_i3_3	0.0336906	Up	TRINITY_DN18137_c0_g1_i3_1	0.0255457	Down
TRINITY_DN18372_c0_g1_i1_2	0.0262479	Up	TRINITY_DN18162_c0_g3_i1_3	0.0425428	Down
TRINITY_DN18376_c0_g1_i1_1	1.55886e-05	Up	TRINITY_DN18168_c0_g1_i2_1	0.000990718	Down
TRINITY_DN18396_c0_g1_i1_2	0.0314697	Up	TRINITY_DN18177_c1_g1_i1_3	0.0288199	Down
TRINITY_DN18415_c0_g1_i10_1	9.29767e-05	Up	TRINITY_DN18186_c0_g1_i4_2	0.00744646	Down
TRINITY_DN18424_c0_g1_i1_2	0.00595507	Up	TRINITY_DN18187_c0_g2_i1_3	0.000257038	Down
TRINITY_DN18430_c0_g1_i1_3	0.0122294	Up	TRINITY_DN18219_c0_g1_i1_3	0.00701056	Down
TRINITY_DN18437_c0_g1_i2_2	0.0180572	Up	TRINITY_DN18222_c0_g1_i1_3	0.0032225	Down
TRINITY_DN18453_c0_g1_i3_2	0.0031995	Up	TRINITY_DN18224_c0_g1_i6_2	0.00130167	Down
TRINITY_DN18457_c0_g1_i2_2	0.0399035	Up	TRINITY_DN18254_c0_g1_i3_1	0.0381306	Down
TRINITY_DN18477_c0_g1_i1_2	2.15788e-05	Up	TRINITY_DN18328_c0_g1_i1_3	0.0324981	Down
TRINITY_DN18522_c0_g1_i1_3	0.0080527	Up	TRINITY_DN18331_c0_g1_i1_3	0.000380532	Down
TRINITY_DN18600_c0_g2_i1_3	0.0237679	Up	TRINITY_DN18374_c0_g1_i5_2	0.0477113	Down
TRINITY_DN18636_c0_g1_i3_1	0.00830922	Up	TRINITY_DN18391_c0_g1_i2_3	0.033814	Down
TRINITY_DN18677_c0_g1_i2_1	4.49438e-05	Up	TRINITY_DN18397_c0_g1_i1_3	0.015792	Down
TRINITY_DN1867_c0_g1_i1_2	0.0282604	Up	TRINITY_DN1841_c0_g1_i1_2	0.0199331	Down
TRINITY_DN18685_c0_g2_i2_2	0.0223937	Up	TRINITY_DN18438_c0_g1_i2_3	0.00829174	Down
TRINITY_DN18687_c0_g2_i1_2	0.0445577	Up	TRINITY_DN18467_c0_g1_i2_3	0.0162143	Down
TRINITY_DN186_c0_g1_i1_2	0.0112812	Up	TRINITY_DN18570_c0_g1_i1_3	0.0352131	Down
TRINITY_DN18712_c0_g1_i1_1	0.00301219	Up	TRINITY_DN18606_c0_g1_i1_3	0.00461428	Down
TRINITY_DN18731_c0_g4_i1_2	0.000237421	Up	TRINITY_DN18610_c0_g1_i1_1	0.0266648	Down
TRINITY_DN18740_c0_g1_i2_3	0.00383133	Up	TRINITY_DN18610_c0_g2_i1_1	0.0321237	Down
TRINITY_DN1874_c0_g1_i1_2	2.79449e-05	Up	TRINITY_DN18620_c0_g1_i1_3	0.0319852	Down
TRINITY_DN18768_c0_g1_i2_2	0.00705003	Up	TRINITY_DN18635_c0_g2_i1_3	0.0179684	Down
TRINITY_DN18842_c1_g2_i4_2	0.011657	Up	TRINITY_DN18635_c0_g3_i1_3	0.0248223	Down
TRINITY_DN18870_c0_g1_i1_3	0.0451972	Up	TRINITY_DN18655_c0_g1_i1_3	0.0390793	Down
TRINITY_DN18879_c2_g1_i2_2	0.00204297	Up	TRINITY_DN18669_c0_g2_i3_3	0.00468262	Down
TRINITY_DN1888_c0_g1_i1_2	0.008061	Up	TRINITY_DN18681_c1_g1_i1_1	0.000232242	Down
TRINITY_DN18970_c0_g1_i9_2	0.000906612	Up	TRINITY_DN18712_c0_g1_i3_3	0.0177038	Down
TRINITY_DN18975_c0_g1_i1_1	0.0219615	Up	TRINITY_DN18739_c1_g1_i1_3	0.000217921	Down
TRINITY_DN18981_c0_g1_i2_2	0.0175843	Up	TRINITY_DN18759_c0_g1_i1_3	0.0279853	Down
TRINITY_DN18989_c0_g1_i2_2	0.00119258	Up	TRINITY_DN18790_c1_g1_i3_2	0.00278267	Down
TRINITY_DN18992_c0_g3_i1_2	0.0456138	Up	TRINITY_DN18807_c0_g1_i4_1	0.0168657	Down
TRINITY_DN19037_c1_g1_i2_3	0.0453543	Up	TRINITY_DN1887_c0_g1_i1_3	0.000151292	Down
TRINITY_DN19087_c0_g1_i2_2	0.0459127	Up	TRINITY_DN18883_c0_g1_i2_2	0.0360271	Down
TRINITY_DN19092_c0_g1_i3_1	0.00155026	Up	TRINITY_DN18900_c0_g1_i1_3	0.0435	Down
TRINITY_DN19113_c0_g1_i1_1	0.00083515	Up	TRINITY_DN18901_c0_g1_i2_3	0.0416237	Down
TRINITY_DN19134_c0_g1_i2_2	0.000617975	Up	TRINITY_DN18919_c0_g1_i1_2	0.000127696	Down
TRINITY_DN19150_c0_g1_i2_2	0.0366189	Up	TRINITY_DN18921_c0_g1_i1_3	0.0146612	Down
TRINITY_DN19182_c0_g1_i1_1	0.0382758	Up	TRINITY_DN18937_c0_g1_i1_2	0.0370972	Down
TRINITY_DN19208_c0_g1_i1_3	0.049536	Up	TRINITY_DN18948_c0_g1_i1_2	0.000944411	Down
TRINITY_DN19320_c0_g1_i1_3	0.00741551	Up	TRINITY_DN18964_c0_g1_i3_3	0.00925669	Down
TRINITY_DN19374_c0_g1_i1_1	0.0345372	Up	TRINITY_DN18965_c0_g1_i1_3	0.00893232	Down
TRINITY_DN19378_c1_g1_i1_1	0.00360009	Up	TRINITY_DN19009_c0_g1_i1_3	0.0304312	Down
TRINITY_DN19381_c0_g1_i1_2	0.0179518	Up	TRINITY_DN19039_c0_g1_i1_1	1.76755e-05	Down
TRINITY_DN19395_c1_g1_i1_1	0.0209447	Up	TRINITY_DN19055_c0_g1_i1_3	7.02553e-06	Down
TRINITY_DN19397_c0_g2_i1_1	0.031921	Up	TRINITY_DN19067_c0_g1_i1_3	0.000915022	Down
TRINITY_DN19399_c1_g2_i1_3	0.0163746	Up	TRINITY_DN19096_c0_g1_i2_2	0.00906104	Down
TRINITY_DN19399_c1_g3_i1_3	0.0217941	Up	TRINITY_DN19124_c0_g1_i4_2	0.0223855	Down
TRINITY_DN19403_c0_g1_i2_3	0.0192035	Up	TRINITY_DN19127_c0_g1_i2_1	0.024338	Down
TRINITY_DN19426_c0_g1_i1_1	5.59175e-05	Up	TRINITY_DN19157_c0_g1_i1_3	1.62285e-08	Down
TRINITY_DN19437_c0_g1_i4_3	0.0237442	Up	TRINITY_DN19165_c0_g1_i1_1	0.00892513	Down
TRINITY_DN19476_c0_g1_i1_2	0.0111025	Up	TRINITY_DN19193_c0_g1_i4_3	0.00111525	Down
TRINITY_DN19480_c0_g1_i2_2	0.00258309	Up	TRINITY_DN19218_c0_g2_i1_3	0.00117003	Down
TRINITY_DN19520_c0_g3_i2_2	0.00494075	Up	TRINITY_DN1924_c0_g1_i1_3	0.000581544	Down
TRINITY_DN19538_c0_g1_i1_2	0.00333415	Up	TRINITY_DN19269_c0_g1_i2_1	0.00686118	Down
TRINITY_DN19644_c0_g1_i1_3	0.000461966	Up	TRINITY_DN19318_c0_g1_i1_3	0.00494008	Down
TRINITY_DN19669_c0_g2_i3_2	0.000503907	Up	TRINITY_DN19319_c0_g1_i1_3	1.70044e-05	Down
TRINITY_DN19669_c0_g3_i1_2	2.4749e-05	Up	TRINITY_DN19343_c0_g1_i3_3	0.000292282	Down
TRINITY_DN19697_c0_g1_i1_3	0.0334545	Up	TRINITY_DN19373_c0_g2_i1_3	0.0344046	Down
TRINITY_DN19757_c2_g1_i3_2	0.0469212	Up	TRINITY_DN19401_c0_g2_i2_3	0.0406479	Down
TRINITY_DN19779_c0_g1_i1_2	0.0114954	Up	TRINITY_DN19428_c0_g1_i1_1	0.00596434	Down
TRINITY_DN19828_c0_g1_i1_3	0.0354227	Up	TRINITY_DN19429_c0_g2_i1_3	0.0434335	Down
TRINITY_DN19842_c0_g1_i1_2	0.00251992	Up	TRINITY_DN19431_c0_g2_i1_3	0.0306883	Down
TRINITY_DN19865_c0_g1_i1_1	0.00150253	Up	TRINITY_DN19474_c0_g1_i1_3	0.0308781	Down
TRINITY_DN19906_c0_g2_i1_2	0.00545094	Up	TRINITY_DN19489_c1_g1_i3_2	4.22163e-05	Down
TRINITY_DN19909_c0_g1_i4_2	0.0455468	Up	TRINITY_DN19513_c0_g1_i1_1	0.00445695	Down
TRINITY_DN19948_c0_g1_i1_2	0.0248306	Up	TRINITY_DN19607_c0_g2_i1_3	0.0276697	Down
TRINITY_DN19976_c1_g1_i1_3	0.0165987	Up	TRINITY_DN19649_c0_g1_i1_2	8.30932e-06	Down
TRINITY_DN19986_c0_g1_i3_3	0.00372376	Up	TRINITY_DN19695_c0_g1_i1_3	0.0147964	Down
TRINITY_DN19988_c0_g2_i2_2	0.0011496	Up	TRINITY_DN19726_c0_g1_i1_3	0.0236361	Down
TRINITY_DN19988_c0_g3_i1_2	0.022	Up	TRINITY_DN19757_c0_g1_i1_3	0.00951138	Down
TRINITY_DN19988_c0_g4_i2_2	0.00289625	Up	TRINITY_DN1979_c0_g1_i1_3	0.00494008	Down
TRINITY_DN20007_c0_g3_i1_3	0.0083897	Up	TRINITY_DN19824_c0_g1_i1_3	0.000579615	Down
TRINITY_DN20064_c0_g1_i1_2	0.00819875	Up	TRINITY_DN19872_c0_g1_i1_3	7.48042e-05	Down
TRINITY_DN2006_c0_g1_i1_2	0.000449365	Up	TRINITY_DN19902_c0_g1_i1_3	0.0114181	Down
TRINITY_DN2007_c0_g1_i1_2	2.16546e-06	Up	TRINITY_DN19903_c0_g1_i1_1	0.0318413	Down
TRINITY_DN20110_c0_g1_i5_2	0.0436635	Up	TRINITY_DN19909_c1_g1_i1_1	0.0394226	Down
TRINITY_DN20115_c0_g1_i1_1	0.00149384	Up	TRINITY_DN19924_c0_g2_i6_1	0.0145197	Down
TRINITY_DN20119_c0_g3_i1_3	0.0270617	Up	TRINITY_DN19940_c0_g1_i6_1	0.00321848	Down
TRINITY_DN20163_c0_g1_i1_2	3.12993e-07	Up	TRINITY_DN19943_c0_g1_i1_1	8.36703e-05	Down
TRINITY_DN20243_c0_g1_i3_3	0.0263421	Up	TRINITY_DN19958_c0_g1_i3_3	0.047701	Down
TRINITY_DN20254_c0_g1_i2_2	0.0110259	Up	TRINITY_DN19992_c0_g1_i4_1	0.00149852	Down
TRINITY_DN20258_c0_g2_i1_2	8.81776e-05	Up	TRINITY_DN19997_c0_g1_i1_2	0.00503513	Down
TRINITY_DN20290_c0_g1_i2_3	0.0232712	Up	TRINITY_DN20000_c0_g1_i2_3	0.0371887	Down
TRINITY_DN20310_c0_g1_i1_2	0.00171405	Up	TRINITY_DN20014_c0_g1_i3_3	0.00227413	Down
TRINITY_DN20310_c0_g2_i1_2	0.0291081	Up	TRINITY_DN20032_c0_g1_i1_1	0.016007	Down
TRINITY_DN20325_c0_g1_i2_2	0.0147891	Up	TRINITY_DN20078_c0_g1_i2_3	9.2556e-05	Down
TRINITY_DN20329_c0_g6_i1_2	0.0151999	Up	TRINITY_DN20165_c0_g3_i1_3	0.0107935	Down
TRINITY_DN20338_c0_g1_i2_1	3.18612e-05	Up	TRINITY_DN20175_c0_g1_i5_3	0.0447425	Down
TRINITY_DN20374_c0_g2_i1_2	4.14624e-05	Up	TRINITY_DN20228_c0_g9_i2_2	0.0374007	Down
TRINITY_DN20376_c0_g2_i1_2	0.00640729	Up	TRINITY_DN20229_c0_g1_i2_3	1.65627e-06	Down
TRINITY_DN20396_c1_g2_i3_2	0.0180698	Up	TRINITY_DN20266_c0_g1_i1_2	0.00187627	Down
TRINITY_DN20410_c0_g1_i4_1	0.00153853	Up	TRINITY_DN20329_c0_g2_i5_2	0.00158952	Down
TRINITY_DN20416_c0_g1_i1_1	0.00448783	Up	TRINITY_DN20337_c1_g2_i1_3	0.0124745	Down
TRINITY_DN20425_c0_g2_i1_3	0.0285418	Up	TRINITY_DN20350_c3_g1_i1_2	0.000316624	Down
TRINITY_DN20431_c0_g4_i1_1	0.00616763	Up	TRINITY_DN20350_c3_g2_i3_2	0.0352064	Down
TRINITY_DN20443_c0_g1_i1_3	0.00100541	Up	TRINITY_DN20365_c0_g1_i3_2	0.00151977	Down
TRINITY_DN20481_c0_g1_i1_1	0.0229541	Up	TRINITY_DN20391_c0_g1_i1_1	3.65188e-07	Down
TRINITY_DN20481_c0_g1_i2_2	0.0287153	Up	TRINITY_DN20401_c0_g1_i1_1	0.0192519	Down
TRINITY_DN20492_c0_g2_i3_2	2.55766e-05	Up	TRINITY_DN20411_c0_g1_i1_1	9.35e-06	Down
TRINITY_DN20515_c0_g2_i3_1	0.000731693	Up	TRINITY_DN20414_c0_g1_i1_2	3.65464e-06	Down
TRINITY_DN20515_c0_g4_i1_1	0.000293154	Up	TRINITY_DN20416_c0_g1_i8_3	0.0138237	Down
TRINITY_DN20528_c0_g1_i1_2	0.0300735	Up	TRINITY_DN20437_c2_g3_i1_1	0.0325942	Down
TRINITY_DN20562_c0_g1_i1_1	0.000795594	Up	TRINITY_DN20449_c0_g1_i1_1	0.00375097	Down
TRINITY_DN20584_c0_g1_i2_2	0.0147701	Up	TRINITY_DN20461_c0_g1_i3_2	0.0299956	Down
TRINITY_DN20634_c0_g2_i1_2	0.039436	Up	TRINITY_DN20468_c0_g1_i2_3	0.0124919	Down
TRINITY_DN20639_c0_g1_i2_3	0.00601069	Up	TRINITY_DN20505_c0_g1_i1_1	0.0164889	Down
TRINITY_DN20639_c0_g3_i1_1	0.0139978	Up	TRINITY_DN20576_c6_g1_i1_1	0.00280523	Down
TRINITY_DN20659_c0_g1_i5_2	0.00828176	Up	TRINITY_DN20597_c0_g1_i1_1	0.0497709	Down
TRINITY_DN20707_c0_g1_i4_1	0.00195267	Up	TRINITY_DN20620_c0_g2_i1_3	0.0126964	Down
TRINITY_DN20713_c0_g3_i1_2	0.00415332	Up	TRINITY_DN20632_c0_g1_i1_3	0.0107935	Down
TRINITY_DN20722_c0_g2_i1_2	0.0221297	Up	TRINITY_DN20648_c0_g2_i1_3	0.0323429	Down
TRINITY_DN20739_c0_g1_i2_2	0.0292641	Up	TRINITY_DN20648_c0_g3_i1_3	0.0454452	Down
TRINITY_DN20741_c1_g1_i4_2	0.00578465	Up	TRINITY_DN20659_c0_g1_i1_3	0.0306883	Down
TRINITY_DN20757_c0_g1_i2_1	0.0300062	Up	TRINITY_DN20691_c0_g1_i2_3	0.00523517	Down
TRINITY_DN20764_c0_g1_i2_1	0.000863337	Up	TRINITY_DN20699_c0_g1_i3_1	0.0286893	Down
TRINITY_DN20790_c0_g1_i3_3	3.0869e-05	Up	TRINITY_DN20712_c0_g3_i1_2	0.00494008	Down
TRINITY_DN20831_c1_g2_i5_2	0.000403395	Up	TRINITY_DN20747_c1_g2_i1_2	0.023472	Down
TRINITY_DN20831_c1_g3_i1_2	0.00084985	Up	TRINITY_DN20749_c0_g1_i1_3	0.0261353	Down
TRINITY_DN20843_c0_g1_i3_2	0.000470518	Up	TRINITY_DN2076_c0_g1_i1_3	0.0176781	Down
TRINITY_DN20848_c0_g1_i1_3	0.0260029	Up	TRINITY_DN2076_c0_g1_i2_1	0.0149659	Down
TRINITY_DN20852_c1_g2_i1_2	0.00330553	Up	TRINITY_DN20779_c0_g1_i6_1	0.0487483	Down
TRINITY_DN20859_c0_g1_i1_2	0.00348038	Up	TRINITY_DN20814_c0_g1_i5_1	4.2896e-05	Down
TRINITY_DN20889_c3_g3_i2_2	0.0180519	Up	TRINITY_DN20831_c1_g7_i1_2	0.000366422	Down
TRINITY_DN20915_c1_g1_i1_2	0.022	Up	TRINITY_DN20841_c0_g3_i1_3	0.019929	Down
TRINITY_DN20923_c0_g1_i1_1	0.0130031	Up	TRINITY_DN2084_c0_g1_i1_3	0.0430236	Down
TRINITY_DN20923_c0_g2_i10_1	0.0210244	Up	TRINITY_DN20864_c2_g1_i1_1	0.0355614	Down
TRINITY_DN20932_c0_g3_i1_2	0.0391611	Up	TRINITY_DN20876_c0_g1_i3_2	0.00180308	Down
TRINITY_DN20935_c0_g1_i2_1	0.0309273	Up	TRINITY_DN20876_c0_g2_i1_2	0.00458357	Down
TRINITY_DN20940_c0_g1_i1_3	0.0170918	Up	TRINITY_DN20925_c0_g1_i4_3	0.00734156	Down
TRINITY_DN20944_c0_g1_i2_2	0.00595193	Up	TRINITY_DN20957_c0_g1_i8_1	0.00959425	Down
TRINITY_DN20945_c0_g1_i1_3	0.0423819	Up	TRINITY_DN20997_c0_g1_i3_3	1.44209e-06	Down
TRINITY_DN20945_c0_g1_i5_2	0.00471678	Up	TRINITY_DN21023_c2_g3_i1_2	0.000535596	Down
TRINITY_DN20945_c0_g2_i1_2	0.00161723	Up	TRINITY_DN21063_c0_g1_i6_3	0.0339425	Down
TRINITY_DN20957_c0_g3_i2_1	0.00993575	Up	TRINITY_DN21164_c0_g1_i1_3	0.00869294	Down
TRINITY_DN20964_c0_g1_i1_3	0.0389742	Up	TRINITY_DN21187_c0_g1_i2_3	2.31819e-07	Down
TRINITY_DN20970_c1_g3_i2_1	0.0204301	Up	TRINITY_DN21204_c0_g2_i2_3	0.00264893	Down
TRINITY_DN20970_c1_g4_i1_1	0.022	Up	TRINITY_DN21232_c0_g1_i4_1	0.00852178	Down
TRINITY_DN2098_c0_g1_i1_2	0.0419647	Up	TRINITY_DN21264_c0_g1_i2_1	0.0310887	Down
TRINITY_DN20992_c1_g2_i2_3	0.00506899	Up	TRINITY_DN21293_c0_g1_i4_1	0.0195993	Down
TRINITY_DN21050_c0_g1_i1_1	0.000202548	Up	TRINITY_DN21294_c0_g1_i2_1	0.0341382	Down
TRINITY_DN21066_c0_g1_i10_2	2.66458e-05	Up	TRINITY_DN21356_c0_g4_i1_2	0.0380405	Down
TRINITY_DN21079_c0_g1_i1_2	0.00434752	Up	TRINITY_DN21359_c0_g1_i1_2	0.00366376	Down
TRINITY_DN21187_c0_g1_i1_1	0.0439053	Up	TRINITY_DN21378_c1_g1_i10_2	7.22922e-05	Down
TRINITY_DN21223_c0_g1_i1_1	0.006212	Up	TRINITY_DN2142_c0_g1_i1_3	0.0419552	Down
TRINITY_DN21230_c0_g1_i1_3	0.0198769	Up	TRINITY_DN21453_c0_g1_i1_2	0.0211758	Down
TRINITY_DN21230_c0_g2_i1_3	0.0481415	Up	TRINITY_DN21455_c0_g1_i1_3	0.00191315	Down
TRINITY_DN21236_c2_g7_i1_1	0.0480347	Up	TRINITY_DN21469_c1_g2_i1_3	0.0439551	Down
TRINITY_DN21236_c3_g2_i2_2	0.0135834	Up	TRINITY_DN21476_c0_g1_i1_2	0.0464087	Down
TRINITY_DN21237_c0_g2_i1_1	0.0362231	Up	TRINITY_DN21482_c0_g1_i1_3	0.0231356	Down
TRINITY_DN21244_c0_g1_i4_2	0.000692853	Up	TRINITY_DN21494_c0_g1_i1_1	0.0315875	Down
TRINITY_DN21267_c0_g3_i1_2	0.0161292	Up	TRINITY_DN21499_c0_g1_i1_3	0.0015663	Down
TRINITY_DN21269_c0_g1_i1_1	0.00150101	Up	TRINITY_DN21530_c2_g1_i2_2	0.0194332	Down
TRINITY_DN21280_c0_g1_i1_2	0.0194578	Up	TRINITY_DN21562_c0_g1_i1_3	0.0469456	Down
TRINITY_DN21289_c0_g1_i2_1	2.92558e-05	Up	TRINITY_DN21572_c1_g1_i1_3	6.52943e-05	Down
TRINITY_DN21305_c0_g2_i1_1	0.0311553	Up	TRINITY_DN21644_c1_g2_i1_1	0.023305	Down
TRINITY_DN21322_c0_g1_i1_3	0.0397872	Up	TRINITY_DN21644_c1_g3_i1_1	0.0178339	Down
TRINITY_DN21324_c0_g1_i2_2	0.0269048	Up	TRINITY_DN2166_c0_g1_i1_3	0.0212214	Down
TRINITY_DN21354_c0_g1_i13_1	0.0170545	Up	TRINITY_DN21682_c0_g1_i1_3	0.00663922	Down
TRINITY_DN21365_c0_g1_i1_2	0.000458654	Up	TRINITY_DN21684_c0_g1_i3_3	0.000972723	Down
TRINITY_DN21366_c0_g1_i2_2	0.0390394	Up	TRINITY_DN21684_c2_g1_i4_2	0.00157777	Down
TRINITY_DN21379_c1_g3_i3_2	0.0108789	Up	TRINITY_DN21687_c1_g6_i1_2	0.0471948	Down
TRINITY_DN21387_c0_g1_i1_2	0.00843942	Up	TRINITY_DN21706_c0_g1_i1_3	0.000779309	Down
TRINITY_DN21401_c0_g2_i3_1	5.61487e-05	Up	TRINITY_DN21713_c0_g1_i1_2	0.0032343	Down
TRINITY_DN21423_c0_g1_i4_3	0.00443217	Up	TRINITY_DN21719_c0_g2_i1_1	0.00516183	Down
TRINITY_DN21424_c0_g1_i4_3	0.0141965	Up	TRINITY_DN21725_c0_g1_i1_3	0.0342216	Down
TRINITY_DN21452_c0_g1_i1_3	0.0311881	Up	TRINITY_DN21774_c0_g2_i1_1	0.0448028	Down
TRINITY_DN21466_c0_g1_i1_3	0.0378707	Up	TRINITY_DN2180_c0_g1_i1_1	0.042623	Down
TRINITY_DN21475_c0_g1_i2_2	0.0237743	Up	TRINITY_DN21824_c3_g3_i6_2	0.00922556	Down
TRINITY_DN21481_c0_g1_i2_2	0.028794	Up	TRINITY_DN21830_c0_g1_i3_3	0.0361283	Down
TRINITY_DN21486_c0_g3_i2_2	0.00116194	Up	TRINITY_DN21831_c0_g1_i1_3	0.0109699	Down
TRINITY_DN21486_c0_g5_i4_2	0.0027152	Up	TRINITY_DN21846_c0_g2_i5_3	0.041385	Down
TRINITY_DN21514_c0_g2_i1_1	0.000149592	Up	TRINITY_DN21848_c1_g3_i2_1	3.53921e-10	Down
TRINITY_DN21525_c3_g6_i1_2	3.18351e-05	Up	TRINITY_DN21875_c0_g8_i1_1	0.036909	Down
TRINITY_DN21539_c0_g1_i2_2	0.0343902	Up	TRINITY_DN21884_c0_g1_i1_2	0.021342	Down
TRINITY_DN21539_c0_g2_i1_2	0.0360383	Up	TRINITY_DN2189_c0_g1_i1_3	0.0345455	Down
TRINITY_DN21555_c2_g1_i5_2	0.0403533	Up	TRINITY_DN21904_c0_g2_i1_3	2.643e-05	Down
TRINITY_DN21582_c0_g1_i1_1	0.0248329	Up	TRINITY_DN21906_c1_g1_i1_2	0.00453554	Down
TRINITY_DN21582_c0_g1_i4_3	0.0187758	Up	TRINITY_DN21935_c0_g1_i5_2	0.00994463	Down
TRINITY_DN21623_c0_g2_i2_3	0.0002644	Up	TRINITY_DN21936_c0_g1_i5_3	0.0331898	Down
TRINITY_DN21624_c0_g1_i1_2	0.0266947	Up	TRINITY_DN21936_c0_g5_i1_3	0.00671462	Down
TRINITY_DN21633_c0_g1_i1_2	1.72542e-06	Up	TRINITY_DN21943_c1_g1_i7_1	0.0125619	Down
TRINITY_DN21638_c0_g1_i1_2	0.0349615	Up	TRINITY_DN21967_c0_g1_i1_3	0.00116241	Down
TRINITY_DN21641_c0_g1_i2_1	0.011327	Up	TRINITY_DN21975_c1_g3_i1_2	0.00173409	Down
TRINITY_DN21669_c0_g1_i1_3	0.0156258	Up	TRINITY_DN21989_c0_g2_i1_1	0.00671462	Down
TRINITY_DN21678_c0_g1_i1_3	0.0145934	Up	TRINITY_DN22033_c1_g3_i3_1	0.0144719	Down
TRINITY_DN216_c0_g1_i1_1	0.00775009	Up	TRINITY_DN22035_c1_g1_i9_1	0.00876959	Down
TRINITY_DN21701_c0_g1_i5_2	0.00491932	Up	TRINITY_DN22057_c0_g2_i1_3	0.00236135	Down
TRINITY_DN21703_c0_g2_i1_1	0.00278423	Up	TRINITY_DN22074_c0_g1_i1_3	0.0395197	Down
TRINITY_DN21723_c0_g1_i5_2	0.0203251	Up	TRINITY_DN22098_c0_g1_i3_3	0.0183545	Down
TRINITY_DN21764_c0_g1_i6_2	0.0181695	Up	TRINITY_DN22107_c0_g2_i1_1	0.0260387	Down
TRINITY_DN21766_c0_g1_i10_1	0.017723	Up	TRINITY_DN22142_c0_g1_i4_1	0.00924146	Down
TRINITY_DN21770_c0_g3_i2_1	0.00541014	Up	TRINITY_DN22162_c0_g1_i1_3	0.000981309	Down
TRINITY_DN2180_c0_g1_i1_2	0.000125733	Up	TRINITY_DN22167_c0_g2_i1_3	0.000215614	Down
TRINITY_DN21819_c0_g1_i1_3	0.0132034	Up	TRINITY_DN22174_c0_g1_i2_3	0.00885004	Down
TRINITY_DN21824_c0_g5_i1_3	0.0449782	Up	TRINITY_DN22234_c4_g3_i7_1	0.00454227	Down
TRINITY_DN21826_c0_g1_i1_2	0.000863042	Up	TRINITY_DN22273_c0_g1_i8_1	0.0402159	Down
TRINITY_DN21826_c0_g2_i1_2	0.0023439	Up	TRINITY_DN22276_c0_g2_i20_2	0.00313084	Down
TRINITY_DN21835_c0_g2_i1_1	0.012371	Up	TRINITY_DN22302_c2_g1_i1_1	0.0166831	Down
TRINITY_DN21856_c0_g1_i1_3	0.00181004	Up	TRINITY_DN22321_c0_g1_i5_1	0.0386547	Down
TRINITY_DN21858_c0_g1_i2_2	0.00488133	Up	TRINITY_DN22330_c0_g3_i1_2	0.0253963	Down
TRINITY_DN21873_c0_g1_i1_2	0.000416931	Up	TRINITY_DN22338_c0_g3_i1_2	0.0264637	Down
TRINITY_DN21878_c1_g2_i10_2	0.0226828	Up	TRINITY_DN22356_c0_g1_i1_2	0.00889111	Down
TRINITY_DN21906_c0_g1_i3_1	0.000269675	Up	TRINITY_DN22358_c0_g1_i2_3	0.00966451	Down
TRINITY_DN21906_c2_g1_i3_2	0.00425562	Up	TRINITY_DN22409_c0_g1_i6_2	0.0019303	Down
TRINITY_DN21924_c0_g1_i3_2	0.018793	Up	TRINITY_DN22426_c0_g1_i1_1	0.00190093	Down
TRINITY_DN21924_c0_g2_i1_2	0.013699	Up	TRINITY_DN22426_c0_g2_i1_1	0.00177448	Down
TRINITY_DN21942_c0_g5_i1_3	0.0459468	Up	TRINITY_DN22457_c0_g1_i1_2	0.000407847	Down
TRINITY_DN21951_c0_g2_i2_3	0.0286218	Up	TRINITY_DN22461_c0_g1_i1_1	0.0139231	Down
TRINITY_DN21971_c0_g1_i6_1	1.58593e-05	Up	TRINITY_DN22470_c0_g2_i1_3	0.00575423	Down
TRINITY_DN21973_c0_g1_i2_2	0.00235619	Up	TRINITY_DN22474_c0_g1_i3_1	1.17597e-06	Down
TRINITY_DN21987_c0_g1_i1_3	0.0134623	Up	TRINITY_DN22474_c0_g2_i1_1	0.00911579	Down
TRINITY_DN22024_c0_g1_i1_2	2.85415e-13	Up	TRINITY_DN2247_c0_g1_i1_3	0.00785001	Down
TRINITY_DN22024_c0_g2_i1_2	0.00214491	Up	TRINITY_DN22486_c0_g1_i6_3	0.0161943	Down
TRINITY_DN22038_c0_g1_i1_1	1.67875e-05	Up	TRINITY_DN22507_c3_g2_i2_2	0.0472432	Down
TRINITY_DN22048_c0_g1_i1_3	0.0298489	Up	TRINITY_DN22513_c2_g1_i1_3	0.00785001	Down
TRINITY_DN22067_c0_g2_i1_2	0.0199085	Up	TRINITY_DN22535_c1_g2_i1_3	0.0176781	Down
TRINITY_DN22075_c3_g6_i1_1	0.0345084	Up	TRINITY_DN22546_c1_g2_i1_2	0.0149659	Down
TRINITY_DN22077_c0_g1_i1_2	0.00186637	Up	TRINITY_DN22549_c0_g1_i1_1	0.00207965	Down
TRINITY_DN22099_c0_g1_i1_2	0.00168818	Up	TRINITY_DN22557_c0_g1_i1_3	0.0135157	Down
TRINITY_DN22110_c1_g1_i1_1	0.028373	Up	TRINITY_DN22558_c0_g1_i1_1	0.0113235	Down
TRINITY_DN22110_c1_g2_i1_1	0.0362195	Up	TRINITY_DN22571_c0_g2_i1_1	0.00233683	Down
TRINITY_DN22120_c0_g1_i32_3	0.0384921	Up	TRINITY_DN22574_c0_g2_i1_2	0.0295099	Down
TRINITY_DN22142_c0_g2_i3_3	0.0459603	Up	TRINITY_DN22590_c0_g1_i1_1	0.00204646	Down
TRINITY_DN22143_c0_g1_i1_2	0.0210564	Up	TRINITY_DN22602_c0_g2_i1_3	0.00260648	Down
TRINITY_DN22157_c1_g1_i2_3	0.000730134	Up	TRINITY_DN22610_c0_g1_i1_1	0.0091954	Down
TRINITY_DN22160_c1_g4_i1_2	0.0334671	Up	TRINITY_DN22637_c0_g1_i1_1	0.0148077	Down
TRINITY_DN22189_c0_g1_i1_1	1.2186e-05	Up	TRINITY_DN22637_c0_g2_i4_1	0.00340223	Down
TRINITY_DN22189_c0_g3_i1_1	6.24121e-05	Up	TRINITY_DN22638_c0_g1_i1_1	0.0255645	Down
TRINITY_DN22199_c1_g2_i4_2	2.10029e-06	Up	TRINITY_DN22642_c0_g1_i2_1	0.00167693	Down
TRINITY_DN22199_c1_g3_i1_2	2.84498e-05	Up	TRINITY_DN22654_c0_g1_i3_3	0.0167496	Down
TRINITY_DN2220_c0_g1_i1_2	0.00308635	Up	TRINITY_DN22682_c0_g1_i1_1	0.0352475	Down
TRINITY_DN22216_c5_g1_i2_2	0.00480436	Up	TRINITY_DN22694_c0_g1_i9_1	0.00314695	Down
TRINITY_DN22232_c4_g2_i1_1	0.00710059	Up	TRINITY_DN22704_c0_g1_i19_1	0.000614934	Down
TRINITY_DN22234_c3_g1_i1_1	0.000523213	Up	TRINITY_DN22704_c0_g3_i2_1	2.45271e-06	Down
TRINITY_DN22236_c0_g1_i1_3	0.0380952	Up	TRINITY_DN22722_c0_g1_i8_1	0.0249055	Down
TRINITY_DN22280_c1_g1_i1_2	3.19869e-09	Up	TRINITY_DN22735_c3_g1_i1_1	0.000524309	Down
TRINITY_DN22290_c0_g6_i1_2	0.0145914	Up	TRINITY_DN22742_c2_g3_i1_1	0.0312144	Down
TRINITY_DN22301_c0_g1_i1_3	0.0184478	Up	TRINITY_DN22751_c0_g1_i1_1	0.00686393	Down
TRINITY_DN22313_c0_g2_i1_2	0.0469405	Up	TRINITY_DN22760_c0_g2_i1_3	0.0187565	Down
TRINITY_DN2235_c0_g1_i1_2	0.0184862	Up	TRINITY_DN22798_c0_g1_i1_3	2.55871e-05	Down
TRINITY_DN22363_c0_g1_i1_2	0.00156803	Up	TRINITY_DN22803_c0_g1_i1_3	0.00154339	Down
TRINITY_DN2238_c0_g1_i1_2	0.0156342	Up	TRINITY_DN22806_c0_g1_i1_3	0.0199552	Down
TRINITY_DN22396_c0_g1_i3_2	0.0308388	Up	TRINITY_DN22832_c3_g2_i1_3	0.0214149	Down
TRINITY_DN22396_c0_g2_i1_2	0.00997914	Up	TRINITY_DN22837_c0_g1_i10_2	0.0261658	Down
TRINITY_DN22401_c2_g2_i3_2	0.0313368	Up	TRINITY_DN22839_c0_g3_i3_1	0.0112646	Down
TRINITY_DN22412_c1_g2_i1_2	0.00115968	Up	TRINITY_DN22893_c1_g3_i1_1	9.5911e-06	Down
TRINITY_DN22443_c1_g3_i2_3	0.0183517	Up	TRINITY_DN22958_c0_g1_i2_1	0.000151292	Down
TRINITY_DN22460_c0_g1_i2_3	0.0167355	Up	TRINITY_DN22958_c0_g1_i3_3	0.0205615	Down
TRINITY_DN22496_c0_g1_i3_1	0.0190168	Up	TRINITY_DN22965_c0_g1_i4_1	0.0271303	Down
TRINITY_DN22498_c0_g1_i1_2	0.0181748	Up	TRINITY_DN22997_c0_g2_i1_1	0.0174939	Down
TRINITY_DN22511_c0_g1_i2_3	0.0358127	Up	TRINITY_DN23037_c0_g1_i2_1	0.000453477	Down
TRINITY_DN22521_c0_g1_i2_3	0.0319727	Up	TRINITY_DN23041_c0_g3_i1_3	0.0263906	Down
TRINITY_DN22540_c0_g3_i2_2	1.6661e-06	Up	TRINITY_DN23046_c0_g1_i1_3	0.00216736	Down
TRINITY_DN22600_c1_g1_i1_2	0.023526	Up	TRINITY_DN23052_c0_g1_i9_2	0.0122721	Down
TRINITY_DN22601_c0_g1_i2_1	0.0349321	Up	TRINITY_DN23052_c1_g2_i2_2	0.0479758	Down
TRINITY_DN22611_c0_g1_i4_3	0.039705	Up	TRINITY_DN23054_c0_g1_i18_1	0.000104442	Down
TRINITY_DN22647_c0_g1_i1_3	0.0142503	Up	TRINITY_DN23054_c0_g6_i1_2	0.0419552	Down
TRINITY_DN22677_c1_g2_i3_2	0.016092	Up	TRINITY_DN23057_c0_g2_i1_2	0.00638739	Down
TRINITY_DN22703_c0_g1_i3_3	0.028781	Up	TRINITY_DN23058_c0_g6_i1_3	0.00199131	Down
TRINITY_DN22711_c0_g1_i2_2	0.0170635	Up	TRINITY_DN23059_c0_g1_i1_3	0.0497705	Down
TRINITY_DN22714_c4_g1_i3_1	0.0465725	Up	TRINITY_DN23086_c1_g1_i3_2	0.000301195	Down
TRINITY_DN22715_c0_g1_i1_3	0.000674268	Up	TRINITY_DN23087_c0_g1_i1_3	0.000499658	Down
TRINITY_DN22737_c0_g1_i8_2	0.0160232	Up	TRINITY_DN23124_c0_g1_i10_2	0.00440653	Down
TRINITY_DN22740_c0_g1_i1_1	0.0213234	Up	TRINITY_DN23126_c0_g2_i3_3	4.99027e-06	Down
TRINITY_DN22764_c4_g2_i1_1	0.0331224	Up	TRINITY_DN23129_c1_g3_i1_3	0.00340052	Down
TRINITY_DN22800_c0_g1_i2_3	0.0200856	Up	TRINITY_DN23135_c1_g1_i6_3	0.000690498	Down
TRINITY_DN22827_c0_g1_i1_2	0.0165946	Up	TRINITY_DN23139_c0_g1_i3_1	0.023562	Down
TRINITY_DN22827_c0_g2_i2_2	0.0100663	Up	TRINITY_DN23142_c0_g1_i1_3	0.0160563	Down
TRINITY_DN22831_c1_g2_i2_3	0.0157477	Up	TRINITY_DN23142_c0_g3_i2_3	0.0182469	Down
TRINITY_DN22831_c1_g7_i1_3	0.0184339	Up	TRINITY_DN23181_c0_g1_i1_3	0.0136489	Down
TRINITY_DN22844_c0_g1_i2_3	0.0292429	Up	TRINITY_DN23181_c0_g1_i8_2	0.0338529	Down
TRINITY_DN22849_c1_g1_i3_2	4.68707e-08	Up	TRINITY_DN23212_c2_g6_i1_3	0.0176781	Down
TRINITY_DN22849_c1_g3_i1_2	0.000101646	Up	TRINITY_DN23220_c0_g1_i2_2	0.0164727	Down
TRINITY_DN22868_c2_g2_i1_2	0.0452618	Up	TRINITY_DN23227_c0_g2_i1_3	0.0248223	Down
TRINITY_DN22898_c0_g2_i1_3	0.0016194	Up	TRINITY_DN23231_c0_g1_i1_3	0.0145213	Down
TRINITY_DN22916_c1_g3_i1_2	0.000308222	Up	TRINITY_DN23253_c0_g1_i3_3	0.021496	Down
TRINITY_DN22950_c2_g1_i1_2	0.00094065	Up	TRINITY_DN23254_c4_g4_i3_2	0.0448887	Down
TRINITY_DN22952_c0_g1_i1_3	0.00607628	Up	TRINITY_DN23278_c0_g1_i9_2	0.0406861	Down
TRINITY_DN22964_c0_g1_i3_1	0.0171416	Up	TRINITY_DN2327_c0_g2_i1_3	0.00494008	Down
TRINITY_DN22970_c0_g1_i1_2	0.0355981	Up	TRINITY_DN23284_c0_g3_i1_2	0.0178851	Down
TRINITY_DN2298_c0_g1_i1_2	0.000505297	Up	TRINITY_DN23304_c0_g3_i1_3	0.00783812	Down
TRINITY_DN23046_c0_g2_i2_3	2.41121e-10	Up	TRINITY_DN23317_c1_g6_i1_1	0.0247172	Down
TRINITY_DN23054_c0_g3_i1_1	0.00784664	Up	TRINITY_DN23318_c1_g2_i2_2	0.0246861	Down
TRINITY_DN23057_c0_g3_i1_2	0.00556387	Up	TRINITY_DN23318_c1_g3_i6_2	0.0358573	Down
TRINITY_DN23070_c0_g1_i5_2	1.64123e-06	Up	TRINITY_DN23347_c4_g4_i4_3	0.0491224	Down
TRINITY_DN23072_c2_g1_i2_2	8.87843e-06	Up	TRINITY_DN23359_c0_g1_i1_3	5.38558e-07	Down
TRINITY_DN23077_c0_g1_i1_1	0.0101654	Up	TRINITY_DN23369_c0_g1_i7_3	0.0288199	Down
TRINITY_DN23103_c0_g1_i4_3	0.0386022	Up	TRINITY_DN23381_c0_g1_i1_1	0.00177005	Down
TRINITY_DN23113_c0_g1_i7_2	0.00964816	Up	TRINITY_DN23381_c0_g2_i10_1	1.33174e-06	Down
TRINITY_DN23113_c0_g2_i1_2	0.048999	Up	TRINITY_DN23389_c1_g3_i1_2	0.03406	Down
TRINITY_DN23162_c0_g1_i2_2	0.000148417	Up	TRINITY_DN23407_c0_g2_i2_2	0.000494492	Down
TRINITY_DN23167_c0_g1_i12_1	0.0204261	Up	TRINITY_DN23414_c0_g1_i2_3	0.0058794	Down
TRINITY_DN23195_c2_g2_i2_2	0.00963521	Up	TRINITY_DN23418_c1_g1_i1_3	0.00328386	Down
TRINITY_DN23200_c0_g2_i5_3	0.00385255	Up	TRINITY_DN23424_c0_g4_i2_1	0.000321138	Down
TRINITY_DN23232_c0_g1_i1_3	0.0153104	Up	TRINITY_DN23453_c1_g1_i4_3	2.50071e-09	Down
TRINITY_DN23244_c0_g3_i1_2	0.0182723	Up	TRINITY_DN23475_c0_g1_i1_3	0.0124253	Down
TRINITY_DN23250_c0_g1_i3_3	0.0258831	Up	TRINITY_DN23486_c0_g1_i1_3	0.0342216	Down
TRINITY_DN23256_c0_g1_i5_2	0.0047217	Up	TRINITY_DN23503_c0_g1_i2_3	0.0491963	Down
TRINITY_DN23280_c0_g1_i1_2	0.0168242	Up	TRINITY_DN23530_c1_g1_i1_2	0.00671462	Down
TRINITY_DN23286_c0_g6_i1_2	0.00380684	Up	TRINITY_DN23530_c1_g2_i2_2	5.92904e-07	Down
TRINITY_DN23349_c0_g1_i1_2	0.000779209	Up	TRINITY_DN23530_c1_g4_i1_2	0.000460457	Down
TRINITY_DN23369_c0_g3_i1_3	0.0099987	Up	TRINITY_DN23536_c0_g1_i2_3	0.0451919	Down
TRINITY_DN23401_c0_g1_i4_3	1.48165e-06	Up	TRINITY_DN23536_c4_g4_i1_1	2.20632e-08	Down
TRINITY_DN23401_c0_g2_i4_3	0.00106961	Up	TRINITY_DN23536_c4_g5_i1_1	6.77822e-09	Down
TRINITY_DN23431_c0_g1_i1_2	0.00423935	Up	TRINITY_DN2353_c0_g1_i1_3	0.00671462	Down
TRINITY_DN23450_c1_g2_i2_1	0.0122178	Up	TRINITY_DN23545_c0_g2_i1_3	0.0379897	Down
TRINITY_DN23472_c0_g3_i2_2	0.0357764	Up	TRINITY_DN23583_c0_g1_i1_3	0.00650332	Down
TRINITY_DN23484_c0_g1_i1_2	0.0149694	Up	TRINITY_DN23583_c1_g1_i1_3	0.0216802	Down
TRINITY_DN23494_c0_g1_i7_3	7.61729e-05	Up	TRINITY_DN23590_c2_g1_i2_2	0.0302644	Down
TRINITY_DN23497_c0_g2_i3_2	0.00261869	Up	TRINITY_DN23595_c0_g2_i1_3	0.0117698	Down
TRINITY_DN23506_c0_g1_i1_1	0.00905311	Up	TRINITY_DN23605_c0_g4_i1_1	0.00148181	Down
TRINITY_DN23515_c0_g3_i1_2	0.00500951	Up	TRINITY_DN23608_c0_g1_i4_3	0.0208331	Down
TRINITY_DN23517_c1_g1_i1_2	0.0484255	Up	TRINITY_DN23632_c0_g1_i2_3	0.0061496	Down
TRINITY_DN23527_c1_g1_i3_2	0.0268544	Up	TRINITY_DN23633_c0_g2_i1_3	0.00494008	Down
TRINITY_DN23532_c1_g1_i1_1	0.035719	Up	TRINITY_DN23641_c0_g2_i9_1	0.000516946	Down
TRINITY_DN23550_c0_g2_i1_2	0.00059961	Up	TRINITY_DN23641_c1_g1_i2_2	0.0167459	Down
TRINITY_DN2355_c0_g1_i1_2	0.0426889	Up	TRINITY_DN23675_c1_g1_i1_3	7.93591e-07	Down
TRINITY_DN2357_c0_g1_i1_2	0.00274802	Up	TRINITY_DN23681_c0_g1_i7_2	0.0217841	Down
TRINITY_DN23622_c0_g1_i4_1	0.00350532	Up	TRINITY_DN23683_c0_g2_i2_3	0.00144089	Down
TRINITY_DN23634_c2_g5_i2_2	0.00883802	Up	TRINITY_DN23704_c0_g8_i1_1	0.00301767	Down
TRINITY_DN23640_c0_g2_i1_2	0.00562092	Up	TRINITY_DN23709_c0_g1_i4_1	0.0187166	Down
TRINITY_DN23640_c0_g3_i2_2	6.09183e-10	Up	TRINITY_DN23731_c0_g2_i1_2	0.045179	Down
TRINITY_DN23642_c0_g1_i4_2	0.00154009	Up	TRINITY_DN23773_c0_g6_i1_2	0.00854541	Down
TRINITY_DN23648_c1_g1_i9_2	0.0150855	Up	TRINITY_DN23797_c0_g2_i1_3	0.0101955	Down
TRINITY_DN23675_c1_g2_i13_2	0.0434674	Up	TRINITY_DN23799_c0_g2_i4_2	8.29988e-05	Down
TRINITY_DN23675_c1_g4_i1_2	0.00882093	Up	TRINITY_DN23814_c0_g1_i1_1	0.00946552	Down
TRINITY_DN23678_c0_g1_i1_3	0.0112394	Up	TRINITY_DN23817_c0_g3_i1_3	0.0251379	Down
TRINITY_DN23680_c0_g3_i1_1	5.72103e-05	Up	TRINITY_DN23819_c0_g1_i1_3	0.00671462	Down
TRINITY_DN23686_c4_g1_i1_2	0.000138711	Up	TRINITY_DN23820_c0_g1_i1_3	0.00343359	Down
TRINITY_DN23709_c1_g1_i3_1	0.0271332	Up	TRINITY_DN23823_c0_g1_i12_3	0.0496325	Down
TRINITY_DN23709_c1_g2_i2_1	0.00457066	Up	TRINITY_DN23832_c0_g1_i4_1	0.0260789	Down
TRINITY_DN23712_c0_g4_i2_2	0.0262355	Up	TRINITY_DN23837_c0_g1_i7_1	0.0156247	Down
TRINITY_DN23712_c0_g5_i1_2	0.0377637	Up	TRINITY_DN23845_c1_g1_i7_2	0.00162786	Down
TRINITY_DN23733_c0_g1_i6_3	0.0105953	Up	TRINITY_DN23853_c1_g3_i1_1	0.0351481	Down
TRINITY_DN23737_c1_g1_i1_2	0.00740088	Up	TRINITY_DN23879_c0_g4_i2_1	0.0123116	Down
TRINITY_DN23741_c0_g1_i1_3	0.000391763	Up	TRINITY_DN23888_c0_g1_i3_3	0.0252649	Down
TRINITY_DN23754_c0_g1_i3_3	0.0107997	Up	TRINITY_DN23907_c0_g3_i7_2	0.00772836	Down
TRINITY_DN23761_c0_g3_i2_2	0.0295355	Up	TRINITY_DN23921_c1_g8_i1_3	0.000891323	Down
TRINITY_DN23764_c0_g6_i3_2	0.0440506	Up	TRINITY_DN23922_c0_g4_i1_1	9.35837e-07	Down
TRINITY_DN23784_c0_g2_i1_2	0.0107704	Up	TRINITY_DN23929_c0_g1_i4_3	0.000526259	Down
TRINITY_DN23784_c2_g1_i3_1	0.0368978	Up	TRINITY_DN23930_c0_g4_i2_3	0.00785001	Down
TRINITY_DN23788_c0_g1_i1_1	1.39138e-10	Up	TRINITY_DN23932_c0_g3_i1_3	0.0248223	Down
TRINITY_DN23796_c0_g2_i1_1	0.000357556	Up	TRINITY_DN23939_c0_g1_i1_3	0.00362012	Down
TRINITY_DN23804_c0_g1_i2_1	0.00084149	Up	TRINITY_DN23956_c0_g1_i2_3	2.05939e-05	Down
TRINITY_DN23821_c0_g1_i2_3	0.00498693	Up	TRINITY_DN23964_c0_g1_i10_2	0.00616586	Down
TRINITY_DN23824_c0_g2_i1_2	0.00333931	Up	TRINITY_DN24005_c2_g2_i2_3	0.0331898	Down
TRINITY_DN23834_c0_g5_i1_2	0.0297249	Up	TRINITY_DN24018_c0_g1_i1_3	0.0221357	Down
TRINITY_DN23846_c0_g1_i1_2	0.0279216	Up	TRINITY_DN24028_c0_g1_i4_2	0.0261441	Down
TRINITY_DN23846_c0_g2_i5_2	0.0304719	Up	TRINITY_DN24083_c0_g1_i2_2	0.0105367	Down
TRINITY_DN23855_c0_g1_i2_2	0.0420502	Up	TRINITY_DN24090_c1_g2_i8_1	0.0372001	Down
TRINITY_DN23870_c0_g2_i1_3	0.0491749	Up	TRINITY_DN24129_c1_g1_i5_3	0.0114753	Down
TRINITY_DN23875_c0_g2_i1_3	0.00145458	Up	TRINITY_DN24140_c2_g1_i4_3	0.000253178	Down
TRINITY_DN23886_c0_g1_i4_1	0.0388654	Up	TRINITY_DN24141_c1_g4_i1_1	0.0268523	Down
TRINITY_DN23888_c0_g1_i2_1	0.0241248	Up	TRINITY_DN24142_c0_g5_i1_3	0.0416463	Down
TRINITY_DN23898_c1_g4_i1_1	2.92106e-05	Up	TRINITY_DN24146_c4_g1_i3_2	3.06601e-06	Down
TRINITY_DN23898_c2_g2_i1_1	0.0299354	Up	TRINITY_DN24156_c3_g1_i7_1	0.00140724	Down
TRINITY_DN23901_c0_g1_i1_2	0.000719352	Up	TRINITY_DN24159_c4_g1_i4_1	0.00867215	Down
TRINITY_DN23918_c0_g1_i2_2	0.00722812	Up	TRINITY_DN24159_c4_g6_i2_1	0.0420923	Down
TRINITY_DN23928_c4_g1_i1_2	0.0262031	Up	TRINITY_DN24161_c0_g4_i1_3	0.0275342	Down
TRINITY_DN23933_c0_g1_i1_2	0.00635056	Up	TRINITY_DN24181_c0_g1_i5_2	0.0460739	Down
TRINITY_DN23935_c0_g1_i1_1	0.00206273	Up	TRINITY_DN24194_c2_g1_i1_3	0.0248223	Down
TRINITY_DN23943_c4_g2_i1_1	0.011364	Up	TRINITY_DN24200_c1_g1_i6_1	0.00780417	Down
TRINITY_DN23957_c0_g1_i3_3	0.0169859	Up	TRINITY_DN24202_c0_g1_i1_3	0.0201014	Down
TRINITY_DN24019_c0_g2_i1_2	0.0299776	Up	TRINITY_DN24202_c0_g2_i1_3	0.00627087	Down
TRINITY_DN24023_c0_g1_i2_3	0.0412385	Up	TRINITY_DN24205_c1_g1_i3_2	0.0101018	Down
TRINITY_DN24027_c0_g1_i1_2	0.0118977	Up	TRINITY_DN24209_c0_g1_i1_3	4.81031e-06	Down
TRINITY_DN24050_c0_g1_i2_3	0.0223526	Up	TRINITY_DN24215_c0_g1_i1_3	0.0279735	Down
TRINITY_DN24066_c0_g1_i1_1	0.0236165	Up	TRINITY_DN24223_c1_g5_i9_2	0.0239346	Down
TRINITY_DN24070_c0_g1_i6_1	1.92403e-05	Up	TRINITY_DN24236_c0_g1_i6_3	0.000250108	Down
TRINITY_DN24070_c0_g2_i2_1	0.008061	Up	TRINITY_DN24243_c0_g2_i1_1	0.0107595	Down
TRINITY_DN24070_c0_g4_i1_1	0.0152373	Up	TRINITY_DN24246_c1_g2_i2_3	2.22e-06	Down
TRINITY_DN24081_c0_g1_i3_2	0.0381039	Up	TRINITY_DN24256_c0_g1_i3_2	0.0218801	Down
TRINITY_DN24081_c0_g2_i1_2	0.00809338	Up	TRINITY_DN24263_c1_g1_i3_1	4.6533e-05	Down
TRINITY_DN24081_c0_g3_i1_2	0.0315569	Up	TRINITY_DN24283_c0_g1_i2_3	0.0352064	Down
TRINITY_DN24092_c3_g3_i1_3	0.040924	Up	TRINITY_DN24284_c1_g2_i1_3	0.0126964	Down
TRINITY_DN24106_c0_g1_i4_3	0.00991933	Up	TRINITY_DN24304_c0_g4_i1_3	0.0120621	Down
TRINITY_DN24119_c0_g1_i1_2	0.00276819	Up	TRINITY_DN24338_c1_g1_i1_3	0.0345319	Down
TRINITY_DN24119_c0_g2_i2_2	0.011446	Up	TRINITY_DN24374_c0_g1_i2_3	0.00485398	Down
TRINITY_DN24139_c0_g2_i2_3	0.0114304	Up	TRINITY_DN24380_c1_g1_i2_2	0.0334877	Down
TRINITY_DN24151_c0_g1_i3_1	0.006395	Up	TRINITY_DN24380_c3_g1_i2_3	1.43017e-05	Down
TRINITY_DN24158_c0_g1_i2_3	7.19247e-05	Up	TRINITY_DN24393_c0_g1_i1_2	0.0202415	Down
TRINITY_DN24162_c0_g1_i8_1	0.000121278	Up	TRINITY_DN24410_c1_g4_i1_3	0.0416263	Down
TRINITY_DN24175_c0_g1_i1_1	0.0164323	Up	TRINITY_DN24420_c0_g2_i2_1	0.0149545	Down
TRINITY_DN24177_c0_g4_i1_2	0.0194913	Up	TRINITY_DN24423_c0_g2_i4_3	0.00613529	Down
TRINITY_DN24179_c0_g1_i4_2	3.03086e-10	Up	TRINITY_DN2445_c0_g1_i1_3	0.0248223	Down
TRINITY_DN24179_c0_g2_i1_2	0.00128408	Up	TRINITY_DN24460_c0_g1_i1_3	0.00245257	Down
TRINITY_DN24204_c1_g2_i1_2	0.0233679	Up	TRINITY_DN24472_c0_g2_i3_3	0.0137519	Down
TRINITY_DN24239_c1_g1_i1_1	0.0290015	Up	TRINITY_DN24495_c1_g9_i1_3	0.0295064	Down
TRINITY_DN2423_c0_g1_i1_2	0.0436105	Up	TRINITY_DN24512_c2_g1_i10_2	0.0182481	Down
TRINITY_DN24255_c0_g1_i1_1	3.45684e-06	Up	TRINITY_DN24513_c0_g1_i4_2	2.04005e-05	Down
TRINITY_DN24255_c0_g1_i8_2	0.000713297	Up	TRINITY_DN24524_c2_g2_i1_3	0.0471435	Down
TRINITY_DN24261_c0_g2_i1_1	0.00568145	Up	TRINITY_DN24547_c1_g2_i1_3	0.0272562	Down
TRINITY_DN24263_c0_g1_i7_1	0.0011414	Up	TRINITY_DN24547_c1_g5_i1_3	0.0294477	Down
TRINITY_DN24267_c0_g2_i2_3	0.0122106	Up	TRINITY_DN24548_c0_g2_i1_3	0.0221622	Down
TRINITY_DN24291_c2_g1_i8_3	0.0486176	Up	TRINITY_DN24566_c0_g1_i1_3	0.0090577	Down
TRINITY_DN24297_c0_g1_i2_2	0.00709879	Up	TRINITY_DN24566_c0_g3_i1_3	0.000882343	Down
TRINITY_DN24315_c0_g4_i1_2	0.00165234	Up	TRINITY_DN24578_c0_g1_i5_2	0.03311	Down
TRINITY_DN24322_c1_g3_i1_2	0.039737	Up	TRINITY_DN245_c0_g1_i1_3	0.0424652	Down
TRINITY_DN24340_c0_g5_i1_2	1.29967e-08	Up	TRINITY_DN24609_c1_g5_i1_2	0.0160864	Down
TRINITY_DN24353_c0_g2_i1_2	0.00875842	Up	TRINITY_DN24615_c1_g1_i14_1	0.00279583	Down
TRINITY_DN24353_c0_g3_i1_2	0.0041734	Up	TRINITY_DN24625_c2_g6_i2_1	0.0306211	Down
TRINITY_DN24355_c0_g1_i1_1	0.00982171	Up	TRINITY_DN24639_c0_g1_i12_1	0.0232926	Down
TRINITY_DN24362_c2_g8_i1_2	0.00979566	Up	TRINITY_DN24641_c0_g4_i1_1	0.00549488	Down
TRINITY_DN24373_c0_g2_i1_2	0.0195936	Up	TRINITY_DN24653_c0_g2_i6_1	0.0484791	Down
TRINITY_DN24383_c0_g1_i1_3	0.0200931	Up	TRINITY_DN24656_c2_g3_i1_3	0.0176781	Down
TRINITY_DN24391_c0_g1_i18_1	0.0284233	Up	TRINITY_DN24669_c1_g1_i1_3	1.12217e-07	Down
TRINITY_DN24393_c0_g3_i2_3	0.041442	Up	TRINITY_DN2466_c0_g1_i1_1	0.00785001	Down
TRINITY_DN24399_c1_g2_i2_3	0.00151097	Up	TRINITY_DN24672_c0_g2_i1_1	0.0093171	Down
TRINITY_DN24400_c0_g2_i4_3	0.0331283	Up	TRINITY_DN24677_c2_g1_i2_2	0.0345862	Down
TRINITY_DN24408_c0_g2_i1_1	0.00547755	Up	TRINITY_DN24698_c0_g7_i1_1	3.60619e-05	Down
TRINITY_DN24408_c1_g1_i1_2	0.0127677	Up	TRINITY_DN24708_c0_g1_i1_3	0.0111791	Down
TRINITY_DN24412_c1_g1_i1_2	0.0231372	Up	TRINITY_DN24713_c0_g1_i1_3	5.51182e-07	Down
TRINITY_DN24413_c4_g2_i2_2	1.8466e-05	Up	TRINITY_DN24713_c0_g2_i2_3	2.07598e-07	Down
TRINITY_DN24422_c0_g2_i2_3	0.0093085	Up	TRINITY_DN24716_c0_g1_i1_3	0.0450395	Down
TRINITY_DN24435_c2_g2_i8_2	2.90704e-05	Up	TRINITY_DN24727_c1_g5_i2_3	0.0416508	Down
TRINITY_DN24440_c1_g2_i2_1	0.00897299	Up	TRINITY_DN24727_c1_g6_i1_3	0.0254711	Down
TRINITY_DN24449_c0_g2_i3_2	0.0200358	Up	TRINITY_DN24769_c0_g1_i6_1	0.00385456	Down
TRINITY_DN24450_c0_g1_i1_3	0.00819458	Up	TRINITY_DN24780_c0_g1_i16_2	1.32481e-05	Down
TRINITY_DN24464_c0_g1_i1_1	0.00047971	Up	TRINITY_DN24798_c1_g3_i1_2	0.0345349	Down
TRINITY_DN24471_c2_g1_i4_2	1.45677e-06	Up	TRINITY_DN24798_c1_g6_i1_2	0.0381819	Down
TRINITY_DN24476_c1_g2_i1_3	0.0405254	Up	TRINITY_DN24807_c0_g1_i5_3	0.00991435	Down
TRINITY_DN24496_c0_g1_i3_1	1.36204e-07	Up	TRINITY_DN24812_c1_g1_i9_1	0.000149839	Down
TRINITY_DN24510_c0_g1_i1_3	7.90474e-05	Up	TRINITY_DN24843_c1_g1_i1_1	0.00717826	Down
TRINITY_DN24518_c0_g3_i1_2	0.0189306	Up	TRINITY_DN24852_c1_g8_i1_3	0.0194332	Down
TRINITY_DN24523_c0_g4_i1_2	0.00259568	Up	TRINITY_DN24863_c6_g1_i7_3	0.000724988	Down
TRINITY_DN24529_c0_g2_i1_1	0.0498036	Up	TRINITY_DN24866_c0_g2_i1_3	0.0419552	Down
TRINITY_DN24534_c0_g1_i2_3	0.0183349	Up	TRINITY_DN24870_c0_g1_i3_2	0.0145897	Down
TRINITY_DN24546_c0_g3_i1_1	0.0073205	Up	TRINITY_DN24884_c0_g1_i12_1	0.0131404	Down
TRINITY_DN24566_c3_g1_i3_1	0.00141257	Up	TRINITY_DN24884_c0_g2_i5_1	0.0350192	Down
TRINITY_DN24567_c0_g5_i1_2	0.0145432	Up	TRINITY_DN24901_c5_g2_i3_3	0.0463161	Down
TRINITY_DN24617_c0_g6_i1_1	0.0365543	Up	TRINITY_DN24909_c0_g1_i1_3	6.36836e-05	Down
TRINITY_DN24636_c0_g2_i1_2	0.0427261	Up	TRINITY_DN24914_c3_g2_i2_1	0.00824799	Down
TRINITY_DN24652_c4_g5_i1_2	0.00811832	Up	TRINITY_DN24937_c2_g3_i2_3	0.0245239	Down
TRINITY_DN24658_c0_g6_i1_1	0.00477849	Up	TRINITY_DN24960_c1_g1_i5_1	0.0117866	Down
TRINITY_DN24684_c1_g1_i2_1	0.0102683	Up	TRINITY_DN24974_c0_g1_i1_3	0.00431896	Down
TRINITY_DN24689_c0_g1_i2_2	0.0146815	Up	TRINITY_DN24974_c0_g2_i6_3	1.59131e-06	Down
TRINITY_DN24690_c0_g4_i1_3	0.0038032	Up	TRINITY_DN24985_c0_g1_i4_3	1.25041e-05	Down
TRINITY_DN24705_c0_g1_i4_1	0.00474745	Up	TRINITY_DN25000_c0_g6_i1_3	0.0426538	Down
TRINITY_DN24723_c4_g2_i1_2	0.0119354	Up	TRINITY_DN25008_c0_g1_i2_3	0.0371788	Down
TRINITY_DN24735_c0_g1_i9_2	0.017275	Up	TRINITY_DN25008_c0_g1_i5_1	0.0105312	Down
TRINITY_DN24782_c0_g1_i3_3	0.0150187	Up	TRINITY_DN25049_c0_g2_i12_3	0.0409174	Down
TRINITY_DN24783_c0_g1_i1_3	0.0117039	Up	TRINITY_DN25049_c0_g2_i1_2	3.10699e-07	Down
TRINITY_DN24798_c1_g4_i1_2	0.00305495	Up	TRINITY_DN25057_c0_g2_i2_2	0.00449639	Down
TRINITY_DN24801_c0_g2_i4_2	0.00220881	Up	TRINITY_DN25079_c0_g6_i1_3	0.000119614	Down
TRINITY_DN24801_c0_g5_i1_2	0.00527893	Up	TRINITY_DN25085_c0_g1_i2_1	0.028759	Down
TRINITY_DN24806_c0_g1_i4_3	0.00342023	Up	TRINITY_DN25092_c0_g3_i3_3	0.0180617	Down
TRINITY_DN24806_c0_g2_i2_3	0.00976792	Up	TRINITY_DN2509_c0_g1_i1_2	0.0171385	Down
TRINITY_DN24810_c1_g1_i20_2	0.00214426	Up	TRINITY_DN25117_c0_g1_i1_3	0.0199331	Down
TRINITY_DN24810_c1_g3_i1_2	0.00674622	Up	TRINITY_DN25128_c0_g2_i1_1	0.0459996	Down
TRINITY_DN24823_c0_g1_i4_3	0.00100297	Up	TRINITY_DN25129_c3_g7_i2_3	0.0091954	Down
TRINITY_DN24825_c0_g1_i5_1	0.00765542	Up	TRINITY_DN25139_c1_g1_i3_3	0.000974771	Down
TRINITY_DN24825_c0_g2_i2_1	1.24182e-07	Up	TRINITY_DN25139_c3_g2_i10_1	0.0430139	Down
TRINITY_DN24829_c0_g3_i2_3	0.00118788	Up	TRINITY_DN25145_c0_g1_i1_3	0.00708505	Down
TRINITY_DN24835_c0_g1_i3_2	0.0148357	Up	TRINITY_DN25150_c2_g4_i2_1	0.0235855	Down
TRINITY_DN24846_c2_g1_i2_3	0.0367997	Up	TRINITY_DN25189_c0_g1_i1_1	0.0217338	Down
TRINITY_DN24848_c0_g1_i3_2	0.0320311	Up	TRINITY_DN25211_c1_g3_i1_3	0.0273719	Down
TRINITY_DN2484_c0_g1_i1_2	0.0490379	Up	TRINITY_DN25218_c0_g2_i2_1	0.0259119	Down
TRINITY_DN24855_c1_g1_i2_3	0.0483344	Up	TRINITY_DN25252_c2_g1_i14_3	0.00911986	Down
TRINITY_DN24877_c0_g1_i6_2	0.0034663	Up	TRINITY_DN25277_c1_g2_i4_3	0.0306361	Down
TRINITY_DN24879_c2_g1_i11_2	0.0433066	Up	TRINITY_DN25285_c0_g1_i22_1	0.0123735	Down
TRINITY_DN24880_c0_g1_i2_2	1.79688e-05	Up	TRINITY_DN25298_c1_g1_i3_1	0.0223124	Down
TRINITY_DN24889_c1_g2_i1_2	0.0380952	Up	TRINITY_DN25298_c1_g2_i16_1	0.0395774	Down
TRINITY_DN24894_c1_g1_i1_2	0.010509	Up	TRINITY_DN25299_c2_g2_i2_3	1.59131e-07	Down
TRINITY_DN24899_c1_g1_i8_3	0.0324455	Up	TRINITY_DN25303_c1_g1_i4_1	0.0297801	Down
TRINITY_DN24907_c1_g2_i4_1	0.0207991	Up	TRINITY_DN25305_c0_g1_i1_1	0.0323086	Down
TRINITY_DN24909_c1_g1_i13_2	0.0252621	Up	TRINITY_DN25307_c0_g1_i1_3	0.0139986	Down
TRINITY_DN24913_c0_g1_i5_2	0.0179469	Up	TRINITY_DN25314_c0_g1_i12_1	0.0113404	Down
TRINITY_DN24927_c0_g2_i1_2	0.030685	Up	TRINITY_DN25333_c1_g1_i5_3	0.00349763	Down
TRINITY_DN24931_c0_g3_i1_2	9.1879e-07	Up	TRINITY_DN25356_c0_g1_i10_3	0.0247763	Down
TRINITY_DN24933_c0_g1_i3_3	0.0325381	Up	TRINITY_DN25358_c0_g1_i2_3	0.0197309	Down
TRINITY_DN24971_c0_g2_i2_3	0.00254532	Up	TRINITY_DN25363_c1_g5_i1_3	0.00236135	Down
TRINITY_DN24981_c1_g1_i7_2	0.0312052	Up	TRINITY_DN25382_c0_g1_i1_1	0.000597721	Down
TRINITY_DN24981_c1_g2_i1_2	0.000308053	Up	TRINITY_DN25387_c0_g1_i1_1	0.0048923	Down
TRINITY_DN24981_c1_g3_i1_2	0.00339515	Up	TRINITY_DN25389_c0_g1_i1_3	0.0367238	Down
TRINITY_DN24996_c0_g1_i1_2	0.00111855	Up	TRINITY_DN25392_c1_g3_i1_3	0.0449671	Down
TRINITY_DN24_c0_g1_i1_3	0.0416304	Up	TRINITY_DN25396_c0_g1_i1_2	0.046699	Down
TRINITY_DN25002_c1_g1_i1_2	0.0173521	Up	TRINITY_DN25410_c1_g1_i1_3	0.0335816	Down
TRINITY_DN25011_c1_g3_i1_2	0.00979566	Up	TRINITY_DN25410_c3_g6_i1_3	0.0122795	Down
TRINITY_DN25012_c0_g2_i2_2	0.00418588	Up	TRINITY_DN25421_c0_g1_i6_3	0.0319946	Down
TRINITY_DN25039_c0_g2_i1_2	3.62691e-05	Up	TRINITY_DN25423_c0_g1_i2_3	0.0143105	Down
TRINITY_DN25046_c0_g3_i1_3	0.0192794	Up	TRINITY_DN25433_c0_g2_i1_3	0.0295361	Down
TRINITY_DN25062_c2_g1_i1_2	0.0190473	Up	TRINITY_DN25439_c0_g1_i1_3	0.028182	Down
TRINITY_DN25062_c2_g5_i1_2	0.000142099	Up	TRINITY_DN25446_c0_g6_i1_3	0.0353447	Down
TRINITY_DN25090_c0_g1_i6_1	0.0020411	Up	TRINITY_DN25448_c0_g1_i1_3	0.0187263	Down
TRINITY_DN25090_c3_g1_i3_2	0.0326212	Up	TRINITY_DN25449_c0_g1_i1_1	0.00365973	Down
TRINITY_DN25097_c4_g1_i1_2	0.0294996	Up	TRINITY_DN25451_c0_g1_i1_3	0.00388431	Down
TRINITY_DN25099_c2_g6_i1_2	0.0178914	Up	TRINITY_DN25489_c0_g1_i6_3	0.0237784	Down
TRINITY_DN25126_c0_g2_i1_3	0.0225195	Up	TRINITY_DN25501_c0_g1_i4_3	0.044719	Down
TRINITY_DN25126_c0_g3_i1_3	0.0199687	Up	TRINITY_DN25549_c0_g3_i1_3	0.00204646	Down
TRINITY_DN25132_c0_g1_i1_2	0.0145934	Up	TRINITY_DN25550_c0_g3_i1_3	0.00631023	Down
TRINITY_DN25143_c2_g5_i1_3	0.00411216	Up	TRINITY_DN25561_c0_g2_i1_3	0.0381923	Down
TRINITY_DN25144_c0_g1_i1_2	0.0038032	Up	TRINITY_DN25582_c0_g1_i5_3	0.00847827	Down
TRINITY_DN25163_c0_g1_i1_2	0.000606951	Up	TRINITY_DN25583_c0_g2_i1_3	0.00891686	Down
TRINITY_DN25181_c0_g1_i1_2	0.0310304	Up	TRINITY_DN25597_c0_g1_i1_1	0.0165664	Down
TRINITY_DN25184_c0_g1_i1_2	0.000467991	Up	TRINITY_DN25610_c0_g1_i2_3	3.7773e-07	Down
TRINITY_DN25185_c0_g1_i1_3	0.0324182	Up	TRINITY_DN25620_c5_g3_i1_3	0.00134483	Down
TRINITY_DN25190_c0_g1_i5_1	0.0269625	Up	TRINITY_DN25665_c0_g1_i1_1	0.0486622	Down
TRINITY_DN25211_c0_g1_i4_1	4.02983e-05	Up	TRINITY_DN25681_c2_g4_i1_3	0.0414826	Down
TRINITY_DN25223_c1_g4_i1_1	0.0104684	Up	TRINITY_DN25686_c0_g1_i1_1	0.0351481	Down
TRINITY_DN25238_c0_g4_i1_1	0.0249284	Up	TRINITY_DN25723_c0_g2_i1_3	0.000165932	Down
TRINITY_DN25264_c0_g1_i1_2	0.0416304	Up	TRINITY_DN25726_c0_g2_i9_3	0.00152719	Down
TRINITY_DN25266_c0_g1_i1_2	0.0281393	Up	TRINITY_DN25727_c2_g1_i2_3	0.00102061	Down
TRINITY_DN25272_c0_g2_i1_1	0.0367977	Up	TRINITY_DN25747_c3_g8_i1_3	0.00117003	Down
TRINITY_DN25302_c0_g1_i6_3	0.0183973	Up	TRINITY_DN25776_c0_g1_i1_3	0.00315761	Down
TRINITY_DN25308_c0_g1_i1_3	0.0403106	Up	TRINITY_DN25811_c0_g1_i1_2	0.0345438	Down
TRINITY_DN25324_c2_g6_i1_1	0.00314834	Up	TRINITY_DN25811_c6_g6_i1_3	0.046044	Down
TRINITY_DN25348_c0_g1_i1_2	0.00329168	Up	TRINITY_DN25815_c0_g2_i1_3	0.00410683	Down
TRINITY_DN25357_c0_g1_i7_3	0.0169149	Up	TRINITY_DN25873_c1_g2_i1_3	0.00494008	Down
TRINITY_DN25357_c0_g2_i1_3	0.0153039	Up	TRINITY_DN25920_c0_g1_i1_3	8.93358e-05	Down
TRINITY_DN25405_c0_g1_i8_3	0.00797537	Up	TRINITY_DN25923_c1_g6_i1_3	0.000891323	Down
TRINITY_DN25411_c0_g1_i3_3	0.000604241	Up	TRINITY_DN25925_c1_g7_i1_3	0.0149659	Down
TRINITY_DN25443_c0_g1_i1_2	0.000493876	Up	TRINITY_DN25948_c2_g1_i1_3	0.029563	Down
TRINITY_DN25447_c0_g1_i1_2	0.00746665	Up	TRINITY_DN25961_c3_g3_i1_3	0.0248223	Down
TRINITY_DN25458_c0_g1_i1_2	0.00979566	Up	TRINITY_DN25961_c3_g5_i1_3	0.0200108	Down
TRINITY_DN2547_c0_g1_i1_2	0.0142328	Up	TRINITY_DN25975_c0_g1_i1_1	0.0406479	Down
TRINITY_DN25570_c0_g1_i1_2	0.0290015	Up	TRINITY_DN25979_c1_g6_i1_3	0.0209257	Down
TRINITY_DN25584_c0_g1_i1_2	0.028777	Up	TRINITY_DN25998_c0_g1_i3_3	0.00704577	Down
TRINITY_DN25596_c3_g3_i2_3	0.000160074	Up	TRINITY_DN26077_c0_g1_i3_3	0.0036918	Down
TRINITY_DN25636_c0_g1_i1_2	0.00242014	Up	TRINITY_DN26098_c3_g4_i1_3	0.0295064	Down
TRINITY_DN25677_c0_g1_i1_2	0.0416304	Up	TRINITY_DN26112_c0_g7_i1_3	0.00177602	Down
TRINITY_DN25700_c0_g1_i1_1	0.0160111	Up	TRINITY_DN26132_c0_g2_i1_3	0.0161335	Down
TRINITY_DN25723_c0_g1_i1_2	0.0235276	Up	TRINITY_DN26152_c0_g1_i3_3	0.0426607	Down
TRINITY_DN25731_c0_g1_i1_2	0.00725919	Up	TRINITY_DN26157_c0_g11_i1_3	0.0126964	Down
TRINITY_DN25756_c0_g1_i1_2	3.63094e-05	Up	TRINITY_DN26159_c0_g3_i1_3	0.0209257	Down
TRINITY_DN25762_c0_g1_i1_2	0.0119387	Up	TRINITY_DN26170_c2_g3_i1_3	0.015936	Down
TRINITY_DN25777_c0_g1_i1_2	0.0463561	Up	TRINITY_DN26172_c1_g3_i3_3	0.0295099	Down
TRINITY_DN25799_c0_g1_i1_2	0.0055071	Up	TRINITY_DN26174_c0_g1_i3_3	0.0218902	Down
TRINITY_DN25817_c0_g1_i1_1	0.0271323	Up	TRINITY_DN26214_c0_g2_i1_3	0.0295064	Down
TRINITY_DN25863_c0_g1_i1_3	0.0130107	Up	TRINITY_DN26217_c0_g4_i3_3	0.0412409	Down
TRINITY_DN25879_c0_g1_i1_2	0.0415683	Up	TRINITY_DN26277_c0_g1_i1_1	0.0359478	Down
TRINITY_DN25902_c0_g1_i1_3	0.0140123	Up	TRINITY_DN26289_c0_g2_i1_3	0.00575423	Down
TRINITY_DN25903_c0_g1_i3_3	0.00593777	Up	TRINITY_DN2629_c0_g1_i1_3	0.0194332	Down
TRINITY_DN25913_c0_g1_i1_2	0.0391642	Up	TRINITY_DN26300_c1_g2_i2_3	0.00168817	Down
TRINITY_DN25933_c0_g1_i1_2	0.0269423	Up	TRINITY_DN26301_c1_g1_i4_3	0.0264982	Down
TRINITY_DN25961_c0_g1_i1_2	0.0490379	Up	TRINITY_DN26347_c1_g1_i1_3	0.0275457	Down
TRINITY_DN25968_c2_g1_i12_3	0.0307247	Up	TRINITY_DN26379_c0_g5_i1_3	0.00424846	Down
TRINITY_DN26001_c0_g3_i7_3	0.0128013	Up	TRINITY_DN26402_c0_g1_i1_1	0.0209257	Down
TRINITY_DN26008_c0_g1_i1_2	0.00463701	Up	TRINITY_DN26403_c0_g1_i15_3	0.00971014	Down
TRINITY_DN26030_c0_g1_i1_2	0.022	Up	TRINITY_DN26408_c1_g1_i1_3	0.0209257	Down
TRINITY_DN26045_c0_g1_i1_2	0.0416304	Up	TRINITY_DN26425_c0_g1_i1_3	0.0422397	Down
TRINITY_DN26047_c0_g1_i1_2	0.000446176	Up	TRINITY_DN26430_c1_g1_i1_3	0.0176781	Down
TRINITY_DN26058_c0_g1_i1_1	0.0038032	Up	TRINITY_DN26436_c0_g2_i2_3	0.000532534	Down
TRINITY_DN26059_c0_g1_i1_2	0.000608972	Up	TRINITY_DN26460_c1_g2_i1_3	0.0116528	Down
TRINITY_DN26134_c0_g5_i1_3	0.0054366	Up	TRINITY_DN26466_c0_g6_i1_3	0.0409063	Down
TRINITY_DN26135_c0_g1_i1_2	0.0433653	Up	TRINITY_DN26482_c0_g3_i2_3	8.33984e-05	Down
TRINITY_DN26143_c0_g1_i1_2	0.00222254	Up	TRINITY_DN26486_c0_g1_i1_3	0.0342909	Down
TRINITY_DN26191_c0_g1_i3_3	0.0420401	Up	TRINITY_DN26521_c0_g1_i3_3	0.022141	Down
TRINITY_DN26191_c0_g2_i3_3	0.0167045	Up	TRINITY_DN26544_c1_g2_i1_3	0.00669706	Down
TRINITY_DN26207_c0_g1_i1_2	0.0109588	Up	TRINITY_DN26546_c0_g7_i1_3	0.00475181	Down
TRINITY_DN26246_c3_g1_i2_3	0.0466137	Up	TRINITY_DN26547_c1_g1_i4_3	0.0138389	Down
TRINITY_DN26254_c2_g3_i2_3	0.0410853	Up	TRINITY_DN2654_c0_g1_i1_3	0.0419552	Down
TRINITY_DN26266_c0_g1_i1_1	0.0211748	Up	TRINITY_DN26557_c0_g1_i1_2	0.0451311	Down
TRINITY_DN26283_c0_g1_i1_3	0.0363941	Up	TRINITY_DN26572_c1_g4_i1_3	0.0091954	Down
TRINITY_DN26293_c0_g1_i1_3	0.0268862	Up	TRINITY_DN26576_c1_g5_i1_3	0.040467	Down
TRINITY_DN26302_c0_g1_i1_2	0.0421314	Up	TRINITY_DN26587_c1_g3_i3_3	0.0251287	Down
TRINITY_DN26336_c0_g2_i1_3	0.0404466	Up	TRINITY_DN26646_c0_g4_i2_3	0.0202546	Down
TRINITY_DN26347_c0_g1_i2_3	0.00130722	Up	TRINITY_DN26657_c1_g1_i1_3	0.0157102	Down
TRINITY_DN26348_c0_g1_i1_1	0.00333931	Up	TRINITY_DN26726_c3_g1_i7_3	0.0071059	Down
TRINITY_DN2634_c0_g1_i1_2	0.000566835	Up	TRINITY_DN26732_c1_g10_i1_3	0.0351481	Down
TRINITY_DN26367_c0_g1_i8_3	1.02979e-05	Up	TRINITY_DN26734_c0_g3_i1_3	0.00830472	Down
TRINITY_DN26379_c0_g1_i1_2	0.0247533	Up	TRINITY_DN26762_c0_g1_i1_1	0.0107935	Down
TRINITY_DN26397_c0_g1_i1_2	0.0221297	Up	TRINITY_DN26764_c3_g8_i2_3	0.0266958	Down
TRINITY_DN26414_c0_g3_i2_3	0.00220669	Up	TRINITY_DN26776_c2_g2_i2_3	0.0422572	Down
TRINITY_DN26451_c0_g1_i1_2	0.00979566	Up	TRINITY_DN26776_c2_g6_i1_3	0.00201546	Down
TRINITY_DN26468_c0_g1_i1_2	0.00887574	Up	TRINITY_DN26795_c0_g1_i6_3	0.000523619	Down
TRINITY_DN26470_c0_g1_i1_1	0.0322755	Up	TRINITY_DN26807_c2_g2_i4_3	4.77096e-06	Down
TRINITY_DN26476_c0_g1_i1_2	0.00925369	Up	TRINITY_DN26826_c0_g2_i4_3	0.03662	Down
TRINITY_DN26479_c0_g1_i1_2	1.35088e-08	Up	TRINITY_DN26841_c0_g3_i3_3	0.0359285	Down
TRINITY_DN26535_c0_g1_i1_2	0.000664497	Up	TRINITY_DN26847_c0_g1_i1_1	0.00789202	Down
TRINITY_DN26547_c0_g1_i1_2	0.00169263	Up	TRINITY_DN26847_c0_g1_i5_3	0.024924	Down
TRINITY_DN26580_c0_g1_i1_2	0.0119387	Up	TRINITY_DN26849_c0_g1_i2_3	0.000245188	Down
TRINITY_DN26589_c0_g1_i1_2	0.0176494	Up	TRINITY_DN26891_c0_g3_i1_3	0.0289068	Down
TRINITY_DN26590_c0_g1_i1_3	0.000714222	Up	TRINITY_DN26894_c0_g1_i2_3	0.0267654	Down
TRINITY_DN26603_c0_g1_i1_3	0.00366026	Up	TRINITY_DN268_c0_g1_i1_3	0.0091954	Down
TRINITY_DN26608_c0_g1_i1_1	0.0335601	Up	TRINITY_DN26902_c1_g4_i1_3	0.0364285	Down
TRINITY_DN26614_c0_g1_i1_2	0.0145934	Up	TRINITY_DN26925_c0_g1_i5_3	3.2236e-06	Down
TRINITY_DN26664_c0_g1_i1_2	0.00979566	Up	TRINITY_DN26930_c1_g9_i1_3	0.0491671	Down
TRINITY_DN26673_c0_g1_i1_1	0.0399895	Up	TRINITY_DN26931_c1_g2_i1_3	0.0091954	Down
TRINITY_DN26678_c0_g1_i4_3	0.0186261	Up	TRINITY_DN26938_c0_g2_i1_3	0.0419552	Down
TRINITY_DN26685_c0_g1_i1_2	0.017723	Up	TRINITY_DN26999_c1_g3_i7_3	0.0314083	Down
TRINITY_DN26723_c0_g1_i1_1	0.0271323	Up	TRINITY_DN27002_c0_g1_i1_1	0.0424216	Down
TRINITY_DN26758_c1_g3_i1_3	0.00261124	Up	TRINITY_DN27003_c0_g1_i1_3	0.0326882	Down
TRINITY_DN26764_c0_g1_i1_1	0.022	Up	TRINITY_DN27030_c0_g3_i1_3	0.0154929	Down
TRINITY_DN26792_c0_g1_i1_3	0.00553241	Up	TRINITY_DN27068_c0_g2_i1_3	0.0146072	Down
TRINITY_DN26821_c0_g1_i1_2	0.00979566	Up	TRINITY_DN27103_c1_g5_i1_3	0.00545077	Down
TRINITY_DN26840_c0_g1_i4_3	0.010894	Up	TRINITY_DN27135_c0_g1_i1_1	0.0342216	Down
TRINITY_DN26847_c0_g1_i1_2	0.0207304	Up	TRINITY_DN27171_c0_g1_i16_3	0.0113659	Down
TRINITY_DN26900_c0_g1_i1_2	0.0285547	Up	TRINITY_DN27184_c1_g4_i1_3	0.0295064	Down
TRINITY_DN2690_c0_g1_i1_2	0.0200441	Up	TRINITY_DN27184_c1_g5_i1_3	0.0295064	Down
TRINITY_DN26962_c1_g1_i1_3	0.0304157	Up	TRINITY_DN27184_c1_g8_i1_3	0.00854765	Down
TRINITY_DN26985_c0_g1_i1_1	0.00665333	Up	TRINITY_DN27190_c0_g2_i1_3	0.00486088	Down
TRINITY_DN26990_c2_g3_i1_3	0.0318262	Up	TRINITY_DN27244_c0_g2_i7_3	0.00668735	Down
TRINITY_DN26992_c1_g3_i1_3	0.00703039	Up	TRINITY_DN27248_c2_g2_i1_3	0.0353447	Down
TRINITY_DN26997_c0_g2_i2_3	0.0461053	Up	TRINITY_DN27254_c0_g1_i1_3	0.0209257	Down
TRINITY_DN26999_c0_g1_i2_3	0.0208672	Up	TRINITY_DN27290_c0_g1_i1_1	0.0146775	Down
TRINITY_DN27000_c1_g1_i5_3	0.0300512	Up	TRINITY_DN27312_c0_g11_i2_3	0.0275107	Down
TRINITY_DN27008_c0_g5_i1_3	0.0175341	Up	TRINITY_DN27312_c0_g3_i10_3	0.00311299	Down
TRINITY_DN27037_c0_g2_i2_3	0.0378853	Up	TRINITY_DN27312_c0_g9_i1_3	0.0232373	Down
TRINITY_DN27037_c0_g3_i1_3	0.0484786	Up	TRINITY_DN27315_c0_g1_i5_3	0.000123533	Down
TRINITY_DN2703_c0_g1_i1_1	0.0291799	Up	TRINITY_DN27321_c0_g1_i1_3	0.00575423	Down
TRINITY_DN27043_c0_g1_i1_1	0.0015705	Up	TRINITY_DN27324_c2_g4_i1_3	0.024982	Down
TRINITY_DN27045_c0_g2_i1_3	0.0112079	Up	TRINITY_DN27330_c0_g1_i1_2	0.00273612	Down
TRINITY_DN27082_c0_g1_i1_1	0.0055071	Up	TRINITY_DN27331_c1_g3_i1_3	0.0188238	Down
TRINITY_DN27085_c0_g1_i1_2	0.00665333	Up	TRINITY_DN27331_c1_g4_i1_3	0.0224075	Down
TRINITY_DN27092_c0_g1_i3_3	0.0133695	Up	TRINITY_DN27334_c0_g1_i1_1	0.0419552	Down
TRINITY_DN27127_c0_g1_i1_2	0.00132414	Up	TRINITY_DN27337_c0_g1_i1_1	0.0419552	Down
TRINITY_DN27147_c0_g1_i1_2	0.022	Up	TRINITY_DN27371_c0_g3_i4_3	0.00591842	Down
TRINITY_DN27147_c0_g1_i2_3	0.0197458	Up	TRINITY_DN27373_c0_g1_i1_3	0.0314145	Down
TRINITY_DN27175_c0_g1_i3_3	0.0372534	Up	TRINITY_DN27383_c0_g2_i1_3	0.0316925	Down
TRINITY_DN27175_c0_g3_i1_3	0.00841563	Up	TRINITY_DN27388_c0_g1_i5_3	0.00850956	Down
TRINITY_DN27177_c0_g1_i11_3	0.0385683	Up	TRINITY_DN27389_c0_g1_i7_3	0.00611255	Down
TRINITY_DN27184_c0_g1_i1_2	0.0419647	Up	TRINITY_DN27392_c3_g1_i1_3	0.00365973	Down
TRINITY_DN27197_c1_g1_i3_3	0.0255044	Up	TRINITY_DN27395_c0_g2_i1_3	0.0149659	Down
TRINITY_DN27212_c0_g1_i1_2	0.0015705	Up	TRINITY_DN27401_c0_g1_i1_3	0.0494443	Down
TRINITY_DN27216_c0_g1_i1_2	0.000168388	Up	TRINITY_DN27406_c0_g1_i1_1	0.0130371	Down
TRINITY_DN27247_c0_g1_i1_2	0.00555071	Up	TRINITY_DN27423_c1_g1_i3_3	0.0410643	Down
TRINITY_DN27251_c0_g1_i1_3	0.0088933	Up	TRINITY_DN27423_c2_g1_i2_3	0.0336896	Down
TRINITY_DN27284_c0_g1_i1_2	0.0129408	Up	TRINITY_DN27428_c2_g1_i1_3	0.0263137	Down
TRINITY_DN27288_c0_g1_i1_2	0.000984592	Up	TRINITY_DN27435_c0_g1_i3_3	0.0414219	Down
TRINITY_DN27297_c0_g1_i1_3	0.00196215	Up	TRINITY_DN27440_c0_g2_i2_3	7.1598e-08	Down
TRINITY_DN27338_c2_g1_i2_3	0.0225872	Up	TRINITY_DN27442_c2_g6_i1_3	0.0292224	Down
TRINITY_DN27338_c3_g2_i1_3	0.047329	Up	TRINITY_DN27444_c0_g1_i1_1	0.0107935	Down
TRINITY_DN27354_c0_g1_i1_1	0.00318653	Up	TRINITY_DN27448_c0_g1_i1_1	0.0149659	Down
TRINITY_DN27356_c1_g1_i4_3	1.94279e-05	Up	TRINITY_DN27462_c0_g2_i2_3	0.000192171	Down
TRINITY_DN27374_c0_g1_i3_3	0.0218676	Up	TRINITY_DN27463_c0_g1_i2_3	0.02417	Down
TRINITY_DN27377_c0_g1_i1_2	0.0128279	Up	TRINITY_DN27473_c0_g2_i1_3	0.0475877	Down
TRINITY_DN27402_c0_g1_i1_2	0.00979566	Up	TRINITY_DN27490_c1_g7_i1_3	0.0453856	Down
TRINITY_DN2741_c0_g1_i1_3	0.0174798	Up	TRINITY_DN27541_c1_g1_i1_3	0.0035516	Down
TRINITY_DN27434_c0_g1_i1_3	0.00078066	Up	TRINITY_DN27542_c0_g1_i1_2	0.0419552	Down
TRINITY_DN27455_c0_g1_i1_2	0.00221819	Up	TRINITY_DN27604_c0_g1_i1_3	0.0462339	Down
TRINITY_DN27504_c0_g1_i1_2	0.043708	Up	TRINITY_DN27616_c0_g1_i1_3	0.0295099	Down
TRINITY_DN2752_c0_g1_i1_2	0.0226865	Up	TRINITY_DN27618_c1_g3_i2_3	0.0170682	Down
TRINITY_DN27567_c0_g1_i1_2	0.0271323	Up	TRINITY_DN27622_c2_g3_i1_3	0.0415194	Down
TRINITY_DN2756_c0_g1_i2_2	0.0239163	Up	TRINITY_DN27623_c0_g6_i1_3	0.0310335	Down
TRINITY_DN27572_c0_g1_i1_2	0.022	Up	TRINITY_DN27635_c2_g1_i1_3	7.68403e-07	Down
TRINITY_DN27606_c0_g1_i1_2	0.00912544	Up	TRINITY_DN27639_c0_g2_i1_3	1.87601e-05	Down
TRINITY_DN27727_c0_g1_i5_3	0.00776207	Up	TRINITY_DN27647_c0_g1_i1_2	0.0091954	Down
TRINITY_DN27730_c0_g1_i1_2	0.0121382	Up	TRINITY_DN27655_c1_g1_i1_3	0.0244009	Down
TRINITY_DN27736_c0_g1_i1_3	0.0433778	Up	TRINITY_DN27657_c0_g1_i1_2	0.0126964	Down
TRINITY_DN27740_c0_g1_i1_2	0.00499143	Up	TRINITY_DN27658_c0_g1_i3_3	0.000632965	Down
TRINITY_DN27810_c0_g1_i1_2	0.00222254	Up	TRINITY_DN27662_c0_g1_i8_3	0.00578451	Down
TRINITY_DN27814_c0_g1_i11_3	2.16546e-05	Up	TRINITY_DN27692_c1_g1_i15_3	0.0080304	Down
TRINITY_DN27818_c0_g1_i1_2	0.0207304	Up	TRINITY_DN27693_c2_g1_i1_3	0.0389119	Down
TRINITY_DN27827_c0_g1_i1_1	0.00317236	Up	TRINITY_DN27693_c6_g1_i1_3	0.0342216	Down
TRINITY_DN27858_c0_g1_i1_1	0.0186455	Up	TRINITY_DN27699_c0_g1_i1_3	0.0216572	Down
TRINITY_DN27870_c0_g1_i1_2	0.00979566	Up	TRINITY_DN276_c0_g1_i1_3	0.0209257	Down
TRINITY_DN27877_c0_g1_i1_2	0.0285547	Up	TRINITY_DN27704_c0_g1_i1_3	0.00153338	Down
TRINITY_DN27883_c0_g1_i1_2	0.00979566	Up	TRINITY_DN27704_c1_g3_i3_3	0.00324597	Down
TRINITY_DN27886_c2_g5_i2_3	0.0331093	Up	TRINITY_DN27738_c1_g1_i3_3	0.0389503	Down
TRINITY_DN27906_c0_g1_i1_2	0.0357945	Up	TRINITY_DN27746_c0_g1_i1_1	0.000682132	Down
TRINITY_DN27913_c1_g1_i6_3	0.00596136	Up	TRINITY_DN27755_c0_g1_i1_3	0.0203927	Down
TRINITY_DN27930_c0_g1_i1_2	0.048999	Up	TRINITY_DN27768_c0_g3_i1_3	0.0419552	Down
TRINITY_DN27934_c0_g1_i1_2	0.0389614	Up	TRINITY_DN27770_c0_g1_i2_3	0.0227727	Down
TRINITY_DN27945_c1_g4_i3_3	0.00577994	Up	TRINITY_DN27777_c0_g2_i1_3	0.00973543	Down
TRINITY_DN27959_c0_g1_i1_2	0.000195352	Up	TRINITY_DN27808_c0_g4_i1_3	0.0149659	Down
TRINITY_DN27961_c0_g1_i1_2	0.0250016	Up	TRINITY_DN27828_c0_g1_i1_1	0.0353447	Down
TRINITY_DN27_c0_g1_i1_2	0.00111855	Up	TRINITY_DN27873_c0_g1_i5_3	0.0065843	Down
TRINITY_DN28012_c0_g1_i1_2	0.00579291	Up	TRINITY_DN27914_c0_g1_i2_3	0.0251465	Down
TRINITY_DN28042_c2_g3_i7_3	6.27047e-05	Up	TRINITY_DN27929_c0_g5_i1_3	0.00109894	Down
TRINITY_DN28045_c0_g1_i1_2	0.000111864	Up	TRINITY_DN27932_c0_g3_i1_3	0.0126964	Down
TRINITY_DN28148_c0_g6_i2_3	0.0416304	Up	TRINITY_DN27973_c1_g3_i2_3	0.042623	Down
TRINITY_DN28157_c0_g1_i8_3	0.0202488	Up	TRINITY_DN27976_c0_g1_i3_3	0.000726934	Down
TRINITY_DN28171_c0_g1_i4_3	0.0153608	Up	TRINITY_DN27990_c1_g6_i1_3	0.00526278	Down
TRINITY_DN28177_c0_g1_i1_2	0.0416471	Up	TRINITY_DN28004_c0_g2_i1_3	0.0427336	Down
TRINITY_DN28217_c0_g1_i1_2	0.0300097	Up	TRINITY_DN28009_c0_g1_i18_3	0.0300001	Down
TRINITY_DN28218_c0_g1_i1_2	0.0158769	Up	TRINITY_DN28011_c1_g3_i1_3	0.0419552	Down
TRINITY_DN28250_c2_g1_i3_3	4.7967e-08	Up	TRINITY_DN28047_c1_g2_i1_3	0.00624443	Down
TRINITY_DN28272_c1_g6_i1_3	0.00132414	Up	TRINITY_DN28065_c1_g1_i1_3	0.00272858	Down
TRINITY_DN28275_c0_g2_i2_3	0.00340137	Up	TRINITY_DN28065_c3_g7_i1_3	9.49497e-05	Down
TRINITY_DN28296_c0_g1_i1_3	0.0002945	Up	TRINITY_DN28087_c0_g1_i1_3	0.0387688	Down
TRINITY_DN28315_c1_g3_i1_3	0.0206068	Up	TRINITY_DN28110_c0_g1_i1_1	0.0149659	Down
TRINITY_DN28354_c0_g3_i1_3	0.0262562	Up	TRINITY_DN28123_c0_g1_i1_3	0.0295064	Down
TRINITY_DN28362_c0_g1_i1_2	0.0119387	Up	TRINITY_DN28129_c1_g1_i6_3	0.0128735	Down
TRINITY_DN28381_c0_g1_i1_2	0.0257554	Up	TRINITY_DN28136_c0_g3_i1_3	0.00494008	Down
TRINITY_DN28400_c0_g3_i1_3	0.00339258	Up	TRINITY_DN28183_c1_g3_i1_3	4.35558e-05	Down
TRINITY_DN2843_c0_g1_i1_3	0.0335601	Up	TRINITY_DN28210_c0_g1_i8_3	0.0432528	Down
TRINITY_DN28455_c0_g1_i1_2	0.008061	Up	TRINITY_DN28242_c0_g1_i1_1	0.0419552	Down
TRINITY_DN28464_c0_g1_i1_3	0.00147943	Up	TRINITY_DN28257_c3_g3_i1_3	0.0184196	Down
TRINITY_DN28499_c0_g1_i1_2	0.000519388	Up	TRINITY_DN28257_c3_g4_i2_3	0.0338661	Down
TRINITY_DN28510_c0_g1_i1_2	0.0390072	Up	TRINITY_DN28260_c0_g1_i24_3	0.0450635	Down
TRINITY_DN28516_c0_g1_i1_3	0.0138611	Up	TRINITY_DN28264_c0_g1_i1_2	0.0250283	Down
TRINITY_DN28533_c0_g1_i1_3	0.0180219	Up	TRINITY_DN28278_c2_g1_i5_3	0.0301444	Down
TRINITY_DN28634_c0_g1_i1_2	0.0313637	Up	TRINITY_DN28306_c0_g1_i1_3	0.0181857	Down
TRINITY_DN28636_c0_g1_i1_2	8.40668e-06	Up	TRINITY_DN28311_c0_g1_i1_1	0.00204646	Down
TRINITY_DN28640_c0_g1_i1_3	0.0119387	Up	TRINITY_DN28312_c0_g1_i3_3	0.0397101	Down
TRINITY_DN28672_c0_g1_i1_2	0.00931626	Up	TRINITY_DN28316_c0_g1_i1_1	0.00494008	Down
TRINITY_DN28677_c0_g1_i1_2	0.000100842	Up	TRINITY_DN28326_c0_g2_i1_3	0.0178851	Down
TRINITY_DN28691_c0_g1_i1_2	0.00528652	Up	TRINITY_DN28332_c1_g2_i12_3	0.0445825	Down
TRINITY_DN28752_c0_g1_i1_2	0.0128251	Up	TRINITY_DN28333_c0_g2_i1_3	0.00560303	Down
TRINITY_DN28774_c0_g1_i1_3	0.000154617	Up	TRINITY_DN28335_c0_g1_i1_1	0.0474051	Down
TRINITY_DN2880_c0_g1_i1_1	0.0370375	Up	TRINITY_DN28344_c0_g1_i1_1	0.00609718	Down
TRINITY_DN28913_c0_g1_i1_2	0.022	Up	TRINITY_DN28374_c0_g1_i28_3	0.0310314	Down
TRINITY_DN28933_c0_g1_i1_2	0.0444234	Up	TRINITY_DN28378_c0_g1_i1_2	0.0109651	Down
TRINITY_DN28956_c0_g1_i1_1	0.0416304	Up	TRINITY_DN28380_c1_g3_i2_3	0.00130733	Down
TRINITY_DN28965_c0_g1_i1_2	0.00205107	Up	TRINITY_DN28409_c0_g6_i1_3	0.00575423	Down
TRINITY_DN28978_c0_g1_i1_2	0.000946607	Up	TRINITY_DN28412_c2_g6_i1_3	0.0149659	Down
TRINITY_DN29011_c0_g1_i1_2	9.97413e-05	Up	TRINITY_DN28431_c1_g4_i1_3	0.0120647	Down
TRINITY_DN29088_c0_g1_i1_1	0.0335601	Up	TRINITY_DN28436_c2_g4_i1_3	0.000524309	Down
TRINITY_DN29098_c0_g1_i1_2	0.0055071	Up	TRINITY_DN28441_c1_g6_i1_3	0.00671462	Down
TRINITY_DN29105_c0_g1_i1_2	0.0055071	Up	TRINITY_DN28452_c5_g1_i1_3	0.0121556	Down
TRINITY_DN29132_c0_g1_i1_1	0.00689669	Up	TRINITY_DN28468_c1_g1_i1_3	0.00573522	Down
TRINITY_DN29133_c0_g1_i1_2	0.0160111	Up	TRINITY_DN28473_c0_g1_i1_3	0.0453856	Down
TRINITY_DN29151_c0_g1_i1_2	0.0367977	Up	TRINITY_DN28492_c0_g1_i1_3	0.0176781	Down
TRINITY_DN29184_c0_g1_i1_2	0.0434252	Up	TRINITY_DN28514_c0_g1_i1_3	0.0249557	Down
TRINITY_DN29200_c0_g1_i1_3	0.0401409	Up	TRINITY_DN28517_c0_g1_i1_3	0.0149659	Down
TRINITY_DN29227_c0_g1_i1_2	0.0335601	Up	TRINITY_DN28525_c0_g1_i1_3	0.0248223	Down
TRINITY_DN2922_c0_g1_i1_2	0.0433653	Up	TRINITY_DN28537_c0_g1_i1_3	0.00315761	Down
TRINITY_DN29244_c0_g1_i1_1	0.007231	Up	TRINITY_DN28567_c0_g1_i1_3	0.0268523	Down
TRINITY_DN29265_c0_g1_i1_2	0.026192	Up	TRINITY_DN28575_c0_g1_i1_3	0.0251379	Down
TRINITY_DN29275_c0_g1_i1_2	0.00665333	Up	TRINITY_DN28592_c0_g1_i1_3	0.0149659	Down
TRINITY_DN29308_c0_g1_i1_2	0.000227025	Up	TRINITY_DN2863_c0_g1_i1_3	0.0275342	Down
TRINITY_DN29358_c0_g1_i1_2	0.0391642	Up	TRINITY_DN28670_c0_g1_i1_1	0.00575423	Down
TRINITY_DN2939_c0_g1_i1_2	0.0017047	Up	TRINITY_DN2867_c0_g1_i1_3	0.0149659	Down
TRINITY_DN29428_c0_g1_i1_1	0.0178914	Up	TRINITY_DN28755_c0_g1_i1_3	0.00365973	Down
TRINITY_DN29432_c0_g1_i1_2	0.000421411	Up	TRINITY_DN28758_c0_g1_i1_3	0.0351481	Down
TRINITY_DN29471_c0_g1_i1_2	0.00525653	Up	TRINITY_DN28768_c0_g1_i1_3	0.0082902	Down
TRINITY_DN29532_c0_g1_i1_3	0.00353379	Up	TRINITY_DN28778_c0_g1_i1_2	0.0248223	Down
TRINITY_DN29535_c0_g1_i1_2	0.000579691	Up	TRINITY_DN2881_c0_g1_i1_3	0.0248223	Down
TRINITY_DN29543_c0_g1_i1_1	0.00222254	Up	TRINITY_DN28851_c0_g1_i1_3	6.05085e-05	Down
TRINITY_DN29559_c0_g1_i1_1	0.0453766	Up	TRINITY_DN28860_c0_g1_i1_3	0.0101746	Down
TRINITY_DN29567_c0_g1_i1_2	5.42692e-05	Up	TRINITY_DN28876_c0_g1_i1_3	0.0295064	Down
TRINITY_DN29600_c0_g1_i1_3	0.000622838	Up	TRINITY_DN28960_c0_g1_i1_3	0.000460457	Down
TRINITY_DN29639_c0_g1_i1_1	0.00207811	Up	TRINITY_DN28969_c0_g1_i1_3	0.000524309	Down
TRINITY_DN29653_c0_g1_i1_1	0.000539386	Up	TRINITY_DN28978_c0_g1_i1_3	0.0419552	Down
TRINITY_DN29719_c0_g1_i1_3	0.0271323	Up	TRINITY_DN28981_c0_g1_i1_3	0.0261353	Down
TRINITY_DN29856_c0_g1_i1_3	0.00728275	Up	TRINITY_DN289_c0_g1_i1_3	0.0335816	Down
TRINITY_DN2989_c0_g1_i1_3	0.022	Up	TRINITY_DN289_c0_g2_i1_2	0.0100651	Down
TRINITY_DN30114_c0_g1_i1_3	0.0335601	Up	TRINITY_DN29010_c0_g1_i1_3	0.0459996	Down
TRINITY_DN3037_c0_g1_i1_1	0.0189306	Up	TRINITY_DN29031_c0_g1_i1_3	0.0419552	Down
TRINITY_DN3055_c0_g1_i1_2	0.0098083	Up	TRINITY_DN29038_c0_g1_i1_3	0.0353447	Down
TRINITY_DN305_c0_g1_i1_2	0.0335601	Up	TRINITY_DN29056_c0_g1_i1_1	0.0091954	Down
TRINITY_DN30635_c0_g1_i1_3	0.0271323	Up	TRINITY_DN29063_c0_g1_i1_3	0.0351481	Down
TRINITY_DN30935_c0_g1_i1_3	0.0178914	Up	TRINITY_DN29083_c0_g1_i1_3	0.0418177	Down
TRINITY_DN31089_c0_g1_i1_3	0.00132414	Up	TRINITY_DN29092_c0_g1_i1_3	0.000330034	Down
TRINITY_DN31946_c0_g1_i1_3	0.000579691	Up	TRINITY_DN29102_c0_g1_i1_3	0.0224075	Down
TRINITY_DN32055_c0_g1_i1_3	0.0316516	Up	TRINITY_DN29122_c0_g1_i1_3	0.00365973	Down
TRINITY_DN32106_c0_g1_i1_3	0.0271323	Up	TRINITY_DN29133_c0_g1_i1_3	0.0245239	Down
TRINITY_DN3213_c0_g1_i1_3	0.0482778	Up	TRINITY_DN2913_c0_g1_i1_3	1.68822e-05	Down
TRINITY_DN32364_c0_g1_i1_3	0.00317236	Up	TRINITY_DN2915_c0_g1_i1_3	0.00134296	Down
TRINITY_DN3266_c0_g1_i1_2	0.0345203	Up	TRINITY_DN29196_c0_g1_i1_1	0.00424846	Down
TRINITY_DN33144_c0_g1_i1_3	0.00644428	Up	TRINITY_DN2928_c0_g1_i1_1	0.00976798	Down
TRINITY_DN3358_c0_g1_i1_2	0.000154617	Up	TRINITY_DN29299_c0_g1_i1_3	0.0248223	Down
TRINITY_DN3503_c0_g1_i1_2	0.000909753	Up	TRINITY_DN29353_c0_g1_i1_3	0.0150249	Down
TRINITY_DN3545_c0_g1_i1_2	0.028777	Up	TRINITY_DN29375_c0_g1_i1_1	0.0194783	Down
TRINITY_DN3575_c0_g1_i1_2	0.0145914	Up	TRINITY_DN29378_c0_g1_i1_1	0.0419552	Down
TRINITY_DN3607_c0_g1_i1_2	0.0121382	Up	TRINITY_DN29380_c0_g1_i1_3	0.000356525	Down
TRINITY_DN3696_c0_g1_i1_2	0.008061	Up	TRINITY_DN29408_c0_g1_i1_3	0.0350543	Down
TRINITY_DN3712_c0_g1_i1_3	3.18351e-05	Up	TRINITY_DN2941_c0_g1_i1_3	0.0419552	Down
TRINITY_DN379_c0_g1_i1_2	4.14624e-05	Up	TRINITY_DN29430_c0_g1_i1_2	0.0211188	Down
TRINITY_DN381_c0_g1_i1_2	0.0490379	Up	TRINITY_DN29445_c0_g1_i1_3	0.0176781	Down
TRINITY_DN381_c0_g2_i1_2	0.00107731	Up	TRINITY_DN29447_c0_g1_i1_3	0.0351481	Down
TRINITY_DN4122_c0_g1_i1_2	0.00163889	Up	TRINITY_DN29508_c0_g1_i1_3	0.0199491	Down
TRINITY_DN4139_c0_g1_i1_2	0.0207304	Up	TRINITY_DN29549_c0_g1_i1_3	0.0419552	Down
TRINITY_DN4163_c0_g1_i1_2	0.00527893	Up	TRINITY_DN29635_c0_g1_i1_1	0.0176781	Down
TRINITY_DN4279_c0_g1_i1_3	0.00793945	Up	TRINITY_DN29662_c0_g1_i1_3	0.00373775	Down
TRINITY_DN4284_c0_g1_i1_1	0.0178914	Up	TRINITY_DN29713_c0_g1_i1_3	0.0475877	Down
TRINITY_DN4329_c0_g1_i1_2	1.15679e-05	Up	TRINITY_DN29740_c0_g1_i1_1	0.00134296	Down
TRINITY_DN4346_c0_g1_i1_2	0.0145819	Up	TRINITY_DN29812_c0_g1_i1_3	0.0295064	Down
TRINITY_DN4402_c0_g1_i1_2	0.00186637	Up	TRINITY_DN29817_c0_g1_i1_3	0.047606	Down
TRINITY_DN453_c0_g1_i1_2	0.0281393	Up	TRINITY_DN29835_c0_g1_i1_3	0.00365973	Down
TRINITY_DN4551_c0_g1_i1_2	0.0252094	Up	TRINITY_DN29838_c0_g1_i1_3	0.000356525	Down
TRINITY_DN4592_c0_g1_i1_1	0.00979566	Up	TRINITY_DN29848_c0_g1_i1_3	0.0176781	Down
TRINITY_DN4615_c0_g1_i1_3	0.00066459	Up	TRINITY_DN29868_c0_g1_i1_3	0.00424846	Down
TRINITY_DN4641_c0_g1_i1_2	0.00132414	Up	TRINITY_DN29869_c0_g1_i1_3	0.0209257	Down
TRINITY_DN4838_c0_g1_i1_2	0.0102925	Up	TRINITY_DN29892_c0_g1_i1_3	0.0419552	Down
TRINITY_DN4841_c0_g1_i1_2	0.0290015	Up	TRINITY_DN2989_c0_g1_i1_2	0.0107935	Down
TRINITY_DN4887_c0_g1_i2_1	0.00424594	Up	TRINITY_DN29949_c0_g1_i1_3	0.0430236	Down
TRINITY_DN4899_c0_g1_i1_2	0.00457066	Up	TRINITY_DN29972_c0_g1_i1_3	0.0126964	Down
TRINITY_DN4922_c0_g1_i1_2	0.0158769	Up	TRINITY_DN29979_c0_g1_i1_3	0.0176781	Down
TRINITY_DN500_c0_g1_i1_3	0.00506685	Up	TRINITY_DN29991_c0_g1_i1_3	0.0381991	Down
TRINITY_DN5025_c0_g1_i1_1	0.0444234	Up	TRINITY_DN30040_c0_g1_i1_3	0.0351481	Down
TRINITY_DN5088_c0_g1_i1_2	0.0281393	Up	TRINITY_DN30083_c0_g1_i1_3	0.0126964	Down
TRINITY_DN5145_c0_g1_i1_2	0.0367977	Up	TRINITY_DN30127_c0_g1_i1_3	0.0416263	Down
TRINITY_DN5151_c0_g1_i1_2	0.0389742	Up	TRINITY_DN30128_c0_g1_i1_3	0.0149659	Down
TRINITY_DN5193_c0_g1_i1_2	0.00186637	Up	TRINITY_DN30137_c0_g1_i1_3	0.00494008	Down
TRINITY_DN5393_c0_g1_i1_2	3.17189e-06	Up	TRINITY_DN30154_c0_g1_i1_3	0.0209257	Down
TRINITY_DN5402_c0_g1_i1_3	0.0335601	Up	TRINITY_DN30158_c0_g1_i1_3	0.0494963	Down
TRINITY_DN5481_c0_g1_i1_2	0.000688481	Up	TRINITY_DN30185_c0_g1_i1_3	0.0155417	Down
TRINITY_DN5515_c0_g1_i1_1	0.0271819	Up	TRINITY_DN30195_c0_g1_i1_3	0.000245188	Down
TRINITY_DN5555_c0_g1_i1_2	0.00486695	Up	TRINITY_DN30224_c0_g1_i1_3	0.0351481	Down
TRINITY_DN5669_c0_g1_i1_2	0.00979566	Up	TRINITY_DN30256_c0_g1_i1_3	0.00236135	Down
TRINITY_DN5702_c0_g1_i1_2	0.00265235	Up	TRINITY_DN30266_c0_g1_i1_3	0.0107935	Down
TRINITY_DN5705_c0_g1_i1_2	0.000357584	Up	TRINITY_DN30270_c0_g1_i1_3	0.000240751	Down
TRINITY_DN5720_c0_g1_i1_1	0.00132414	Up	TRINITY_DN30305_c0_g1_i1_3	0.0351481	Down
TRINITY_DN5792_c0_g1_i1_2	0.00731122	Up	TRINITY_DN30408_c0_g1_i1_3	0.000460457	Down
TRINITY_DN5815_c0_g1_i1_2	0.0470443	Up	TRINITY_DN30431_c0_g1_i1_3	0.00272858	Down
TRINITY_DN5820_c0_g1_i1_3	0.000578547	Up	TRINITY_DN30438_c0_g1_i1_3	0.0351481	Down
TRINITY_DN5829_c0_g1_i1_3	0.0480006	Up	TRINITY_DN30453_c0_g1_i1_3	0.0026687	Down
TRINITY_DN590_c0_g1_i1_3	0.0142943	Up	TRINITY_DN30460_c0_g1_i1_3	0.0275342	Down
TRINITY_DN5914_c0_g1_i1_1	0.00813573	Up	TRINITY_DN30475_c0_g1_i1_3	0.0351481	Down
TRINITY_DN591_c0_g1_i1_1	0.0389614	Up	TRINITY_DN3047_c0_g1_i1_3	0.0107935	Down
TRINITY_DN5934_c0_g1_i1_2	0.00160847	Up	TRINITY_DN30491_c0_g1_i1_3	0.0221622	Down
TRINITY_DN6040_c0_g1_i1_1	0.0170407	Up	TRINITY_DN30519_c0_g1_i1_3	0.000891323	Down
TRINITY_DN6051_c0_g1_i1_2	0.0386698	Up	TRINITY_DN30526_c0_g1_i1_3	0.00997952	Down
TRINITY_DN6088_c0_g1_i1_2	6.26328e-07	Up	TRINITY_DN30532_c0_g1_i1_3	0.0248223	Down
TRINITY_DN6088_c0_g2_i1_2	3.18351e-05	Up	TRINITY_DN30575_c0_g1_i1_3	0.0453237	Down
TRINITY_DN6101_c0_g1_i1_2	5.42692e-05	Up	TRINITY_DN30598_c0_g1_i1_3	0.0351481	Down
TRINITY_DN6142_c0_g1_i1_3	0.0262428	Up	TRINITY_DN30626_c0_g1_i1_3	0.0439551	Down
TRINITY_DN6163_c0_g1_i1_2	0.0189579	Up	TRINITY_DN30644_c0_g1_i1_3	0.0198741	Down
TRINITY_DN6187_c0_g1_i1_2	0.00183649	Up	TRINITY_DN30651_c0_g1_i1_3	0.00365973	Down
TRINITY_DN6194_c0_g1_i1_2	0.0127862	Up	TRINITY_DN30696_c0_g1_i1_3	0.0425428	Down
TRINITY_DN6393_c0_g1_i1_3	0.0496284	Up	TRINITY_DN30702_c0_g1_i1_3	0.0176781	Down
TRINITY_DN6500_c0_g1_i1_3	0.0137191	Up	TRINITY_DN30710_c0_g1_i1_3	0.0351481	Down
TRINITY_DN6530_c0_g1_i1_2	0.0423067	Up	TRINITY_DN30717_c0_g1_i1_3	0.0107935	Down
TRINITY_DN6533_c0_g1_i1_1	0.00577891	Up	TRINITY_DN30725_c0_g1_i1_3	0.00117003	Down
TRINITY_DN6559_c0_g1_i1_3	0.0335601	Up	TRINITY_DN30731_c0_g1_i1_3	0.0247172	Down
TRINITY_DN655_c0_g1_i1_2	0.0215696	Up	TRINITY_DN30732_c0_g1_i1_3	0.0221998	Down
TRINITY_DN6575_c0_g1_i1_2	0.0213814	Up	TRINITY_DN30832_c0_g1_i1_3	0.00117003	Down
TRINITY_DN6578_c0_g1_i1_2	0.0160737	Up	TRINITY_DN30838_c0_g1_i1_3	0.00494008	Down
TRINITY_DN6617_c0_g1_i1_2	0.000168388	Up	TRINITY_DN30839_c0_g1_i1_3	0.000245188	Down
TRINITY_DN6617_c1_g1_i1_2	0.000125733	Up	TRINITY_DN30942_c0_g1_i1_3	0.0374128	Down
TRINITY_DN6683_c0_g1_i1_2	5.01885e-06	Up	TRINITY_DN30955_c0_g1_i1_3	0.0312402	Down
TRINITY_DN6687_c0_g1_i1_2	0.0142574	Up	TRINITY_DN30991_c0_g1_i1_3	0.0149659	Down
TRINITY_DN6795_c0_g1_i1_2	0.00197082	Up	TRINITY_DN31008_c0_g1_i1_3	0.0359478	Down
TRINITY_DN6813_c0_g1_i3_2	0.00552908	Up	TRINITY_DN3102_c0_g1_i1_3	0.00205732	Down
TRINITY_DN6829_c0_g1_i1_3	0.0271323	Up	TRINITY_DN31030_c0_g1_i1_3	0.0149659	Down
TRINITY_DN68_c0_g1_i1_2	0.00222254	Up	TRINITY_DN31033_c0_g1_i1_3	0.0196754	Down
TRINITY_DN6917_c0_g1_i1_1	0.0482778	Up	TRINITY_DN31040_c0_g1_i1_3	0.00494008	Down
TRINITY_DN6945_c0_g1_i1_3	0.0416304	Up	TRINITY_DN31112_c0_g1_i1_3	0.0419552	Down
TRINITY_DN6966_c0_g1_i1_3	7.18081e-06	Up	TRINITY_DN31131_c0_g1_i1_3	0.000597721	Down
TRINITY_DN7010_c0_g1_i1_2	0.00813573	Up	TRINITY_DN31183_c0_g1_i1_3	0.00671462	Down
TRINITY_DN7037_c0_g1_i1_1	0.008061	Up	TRINITY_DN31205_c0_g1_i1_3	0.00277385	Down
TRINITY_DN7094_c0_g1_i1_2	0.00565508	Up	TRINITY_DN31240_c0_g1_i1_3	0.000245188	Down
TRINITY_DN7095_c0_g1_i1_3	0.000982321	Up	TRINITY_DN31280_c0_g1_i1_3	0.0091954	Down
TRINITY_DN7266_c0_g1_i1_2	0.0339235	Up	TRINITY_DN31295_c0_g1_i1_3	0.0295064	Down
TRINITY_DN7268_c0_g1_i1_2	0.0339235	Up	TRINITY_DN3129_c0_g1_i1_2	0.00671462	Down
TRINITY_DN7299_c0_g1_i1_1	0.0177585	Up	TRINITY_DN31331_c0_g1_i1_3	0.0107935	Down
TRINITY_DN7390_c0_g1_i1_2	0.0364707	Up	TRINITY_DN31357_c0_g1_i1_3	0.0252069	Down
TRINITY_DN7503_c0_g1_i1_2	0.0421314	Up	TRINITY_DN31414_c0_g1_i1_3	0.00204646	Down
TRINITY_DN7519_c0_g1_i1_2	0.0110368	Up	TRINITY_DN31437_c0_g1_i1_3	0.00154339	Down
TRINITY_DN7622_c0_g1_i1_2	0.000207273	Up	TRINITY_DN31516_c0_g1_i1_3	0.00785001	Down
TRINITY_DN7628_c0_g1_i1_2	0.0469583	Up	TRINITY_DN31537_c0_g1_i1_3	0.0216572	Down
TRINITY_DN7645_c0_g1_i1_1	0.00135322	Up	TRINITY_DN31546_c0_g1_i1_3	0.00102061	Down
TRINITY_DN7778_c0_g1_i1_2	0.0291799	Up	TRINITY_DN31565_c0_g1_i1_3	0.0351481	Down
TRINITY_DN7785_c0_g1_i1_2	0.00814729	Up	TRINITY_DN31669_c0_g1_i1_3	0.0439551	Down
TRINITY_DN7816_c0_g1_i1_2	0.0463493	Up	TRINITY_DN31692_c0_g1_i1_3	0.0176781	Down
TRINITY_DN7853_c0_g1_i1_2	0.0339634	Up	TRINITY_DN31706_c0_g1_i1_3	0.00494008	Down
TRINITY_DN791_c0_g1_i1_2	0.0119931	Up	TRINITY_DN31727_c0_g1_i1_3	0.00236135	Down
TRINITY_DN7979_c0_g1_i1_2	0.000767138	Up	TRINITY_DN31737_c0_g1_i1_3	0.0351481	Down
TRINITY_DN7979_c0_g2_i1_2	0.047112	Up	TRINITY_DN31746_c0_g1_i1_3	0.0107935	Down
TRINITY_DN7980_c0_g1_i1_2	0.00111855	Up	TRINITY_DN31768_c0_g1_i1_3	0.00424846	Down
TRINITY_DN7985_c0_g1_i1_3	0.0271323	Up	TRINITY_DN31778_c0_g1_i1_3	0.0351481	Down
TRINITY_DN8004_c0_g1_i1_1	6.364e-06	Up	TRINITY_DN31793_c0_g1_i1_3	0.0484791	Down
TRINITY_DN8013_c0_g1_i1_2	0.00177522	Up	TRINITY_DN31795_c0_g1_i1_3	0.00134296	Down
TRINITY_DN8080_c0_g1_i1_2	0.000111633	Up	TRINITY_DN31798_c0_g1_i1_3	0.00204646	Down
TRINITY_DN8136_c0_g1_i1_2	0.00721248	Up	TRINITY_DN31846_c0_g1_i1_3	0.018732	Down
TRINITY_DN8149_c0_g2_i1_2	0.00186637	Up	TRINITY_DN31858_c0_g1_i1_3	0.00997952	Down
TRINITY_DN8179_c0_g1_i1_3	0.00668316	Up	TRINITY_DN3188_c0_g1_i1_3	0.028068	Down
TRINITY_DN818_c0_g1_i1_3	0.0438364	Up	TRINITY_DN31924_c0_g1_i1_3	5.22299e-06	Down
TRINITY_DN8190_c0_g1_i1_2	0.00665333	Up	TRINITY_DN31957_c0_g1_i1_3	0.00365973	Down
TRINITY_DN8266_c0_g1_i1_2	0.0467056	Up	TRINITY_DN31964_c0_g1_i1_3	0.00315761	Down
TRINITY_DN8290_c0_g1_i1_1	0.00333931	Up	TRINITY_DN31983_c0_g1_i1_3	0.0091954	Down
TRINITY_DN8339_c0_g1_i1_2	8.00871e-05	Up	TRINITY_DN32001_c0_g1_i1_3	0.0135147	Down
TRINITY_DN8379_c0_g1_i1_2	0.00315159	Up	TRINITY_DN32012_c0_g1_i1_3	0.0295064	Down
TRINITY_DN8382_c0_g1_i2_2	0.00797768	Up	TRINITY_DN32013_c0_g1_i1_3	0.0294451	Down
TRINITY_DN8458_c0_g1_i1_2	0.0170801	Up	TRINITY_DN32045_c0_g1_i1_3	0.00134296	Down
TRINITY_DN8473_c0_g1_i1_2	0.0428636	Up	TRINITY_DN32048_c0_g1_i1_3	6.31803e-06	Down
TRINITY_DN8510_c0_g1_i1_2	0.00171675	Up	TRINITY_DN32051_c0_g1_i1_3	0.000460457	Down
TRINITY_DN8522_c0_g1_i1_2	0.0285547	Up	TRINITY_DN32124_c0_g1_i1_3	0.0248223	Down
TRINITY_DN8541_c0_g1_i1_1	0.0145934	Up	TRINITY_DN32176_c0_g1_i1_3	0.0149659	Down
TRINITY_DN8542_c0_g1_i1_2	0.0338871	Up	TRINITY_DN32185_c0_g1_i1_3	0.00154339	Down
TRINITY_DN8578_c0_g1_i1_3	0.00151725	Up	TRINITY_DN32186_c0_g1_i1_3	2.84223e-05	Down
TRINITY_DN8628_c0_g1_i1_2	0.0057591	Up	TRINITY_DN32206_c0_g1_i1_3	0.00494008	Down
TRINITY_DN8683_c0_g1_i1_3	2.5184e-07	Up	TRINITY_DN32216_c0_g1_i1_3	0.0351481	Down
TRINITY_DN8733_c0_g1_i1_3	0.000139895	Up	TRINITY_DN32221_c0_g1_i1_3	0.00575423	Down
TRINITY_DN8754_c0_g1_i1_2	5.56378e-06	Up	TRINITY_DN32239_c0_g1_i1_3	0.0351481	Down
TRINITY_DN8755_c0_g1_i1_1	0.000591846	Up	TRINITY_DN32254_c0_g1_i1_3	0.00134296	Down
TRINITY_DN8757_c0_g1_i1_2	0.007231	Up	TRINITY_DN32275_c0_g1_i1_3	0.00854765	Down
TRINITY_DN8783_c0_g1_i1_2	0.0262428	Up	TRINITY_DN32276_c0_g1_i1_3	0.0091954	Down
TRINITY_DN8783_c0_g2_i1_2	0.00182879	Up	TRINITY_DN32280_c0_g1_i1_3	0.0409397	Down
TRINITY_DN8792_c0_g2_i1_2	0.0319214	Up	TRINITY_DN32304_c0_g1_i1_3	0.00395878	Down
TRINITY_DN8832_c0_g1_i2_3	0.0455956	Up	TRINITY_DN32311_c0_g1_i1_3	0.0419552	Down
TRINITY_DN8838_c0_g1_i1_2	0.0367371	Up	TRINITY_DN32313_c0_g1_i1_3	0.00671462	Down
TRINITY_DN8843_c0_g1_i1_2	0.0473365	Up	TRINITY_DN32339_c0_g1_i1_3	0.0295064	Down
TRINITY_DN8855_c0_g1_i1_2	0.0196677	Up	TRINITY_DN32341_c0_g1_i1_3	0.018732	Down
TRINITY_DN8965_c0_g1_i1_2	0.0288868	Up	TRINITY_DN32363_c0_g1_i1_3	0.000682132	Down
TRINITY_DN9029_c0_g1_i1_2	0.000426789	Up	TRINITY_DN32404_c0_g1_i1_3	0.0248223	Down
TRINITY_DN9049_c0_g1_i1_1	0.00143676	Up	TRINITY_DN32435_c0_g1_i1_3	0.000944771	Down
TRINITY_DN9050_c0_g1_i1_1	0.000778117	Up	TRINITY_DN32476_c0_g1_i1_3	0.000170418	Down
TRINITY_DN9065_c0_g1_i1_2	0.000338523	Up	TRINITY_DN32503_c0_g1_i1_3	0.0232534	Down
TRINITY_DN9115_c0_g1_i1_2	0.0436518	Up	TRINITY_DN32534_c0_g1_i1_3	0.0209257	Down
TRINITY_DN9127_c0_g1_i1_3	0.0202893	Up	TRINITY_DN32580_c0_g1_i1_3	0.0107935	Down
TRINITY_DN9178_c0_g1_i1_3	1.44643e-06	Up	TRINITY_DN32608_c0_g1_i1_3	0.0224075	Down
TRINITY_DN9207_c0_g1_i1_2	0.00434801	Up	TRINITY_DN32768_c0_g1_i1_3	0.0245239	Down
TRINITY_DN9347_c0_g1_i1_2	0.0181916	Up	TRINITY_DN32817_c0_g1_i1_3	0.0295064	Down
TRINITY_DN9347_c0_g2_i1_2	0.0162378	Up	TRINITY_DN3282_c0_g1_i1_3	0.0306883	Down
TRINITY_DN9383_c0_g1_i1_2	0.0024776	Up	TRINITY_DN32864_c0_g1_i1_3	0.0248223	Down
TRINITY_DN9388_c1_g1_i1_1	0.022	Up	TRINITY_DN32884_c0_g1_i1_3	0.00154339	Down
TRINITY_DN9441_c0_g1_i1_2	0.0051635	Up	TRINITY_DN32894_c0_g1_i1_3	0.0419552	Down
TRINITY_DN9451_c0_g1_i2_1	0.0226865	Up	TRINITY_DN32919_c0_g1_i1_3	0.0149659	Down
TRINITY_DN949_c0_g1_i1_2	0.00933588	Up	TRINITY_DN32983_c0_g1_i1_3	0.0351481	Down
TRINITY_DN9510_c0_g1_i1_2	0.00186637	Up	TRINITY_DN32987_c0_g1_i1_3	0.00785001	Down
TRINITY_DN9552_c0_g1_i1_2	0.00546956	Up	TRINITY_DN32989_c0_g1_i1_3	0.0424939	Down
TRINITY_DN9591_c0_g1_i1_2	0.048999	Up	TRINITY_DN33018_c0_g1_i1_3	0.00272858	Down
TRINITY_DN9652_c0_g1_i1_2	0.00171531	Up	TRINITY_DN33019_c0_g1_i1_3	0.0101185	Down
TRINITY_DN9688_c0_g1_i2_2	0.0271323	Up	TRINITY_DN3304_c0_g1_i1_3	0.0071433	Down
TRINITY_DN9722_c0_g1_i2_3	0.0401274	Up	TRINITY_DN33055_c0_g1_i1_3	0.00272858	Down
TRINITY_DN9735_c0_g1_i1_2	0.0335601	Up	TRINITY_DN33116_c0_g1_i1_3	0.0351481	Down
TRINITY_DN9799_c0_g1_i1_2	0.0456499	Up	TRINITY_DN33117_c0_g1_i1_3	0.0126964	Down
TRINITY_DN9830_c0_g1_i1_1	0.016519	Up	TRINITY_DN33151_c0_g1_i1_3	0.0091954	Down
TRINITY_DN9878_c0_g1_i1_2	0.00180612	Up	TRINITY_DN33152_c0_g1_i1_3	0.00785001	Down
TRINITY_DN9920_c0_g1_i1_2	0.0441801	Up	TRINITY_DN3328_c0_g1_i1_3	0.0409397	Down
TRINITY_DN9960_c0_g1_i1_2	0.0446934	Up	TRINITY_DN3329_c0_g1_i1_3	0.0351481	Down
TRINITY_DN9967_c0_g1_i1_2	0.0181868	Up	TRINITY_DN3329_c0_g2_i1_3	0.00427333	Down
TRINITY_DN9971_c0_g1_i3_2	0.0220123	Up	TRINITY_DN3332_c0_g1_i1_3	0.042623	Down
			TRINITY_DN33336_c0_g1_i1_3	0.0198776	Down
			TRINITY_DN33364_c0_g1_i1_3	0.0351481	Down
			TRINITY_DN33368_c0_g1_i1_3	0.0091954	Down
			TRINITY_DN33372_c0_g1_i1_3	0.00365973	Down
			TRINITY_DN33424_c0_g1_i1_3	0.000891323	Down
			TRINITY_DN33426_c0_g1_i1_3	0.046699	Down
			TRINITY_DN33468_c0_g1_i1_3	0.00785001	Down
			TRINITY_DN33480_c0_g1_i1_3	0.000404914	Down
			TRINITY_DN33509_c0_g1_i1_3	0.042623	Down
			TRINITY_DN3350_c0_g1_i1_3	0.0351481	Down
			TRINITY_DN33514_c0_g1_i1_3	0.046699	Down
			TRINITY_DN33534_c0_g1_i1_3	0.0248223	Down
			TRINITY_DN33542_c0_g1_i1_3	0.0176781	Down
			TRINITY_DN33559_c0_g1_i1_3	8.16145e-07	Down
			TRINITY_DN33587_c0_g1_i1_3	0.00576396	Down
			TRINITY_DN33589_c0_g1_i1_3	0.00424846	Down
			TRINITY_DN33620_c0_g1_i1_3	0.0287285	Down
			TRINITY_DN33648_c0_g1_i1_3	0.0132631	Down
			TRINITY_DN33656_c0_g1_i1_3	0.0149659	Down
			TRINITY_DN33681_c0_g1_i1_3	0.005575	Down
			TRINITY_DN33741_c0_g1_i1_3	0.00494008	Down
			TRINITY_DN33756_c0_g1_i1_3	0.0419552	Down
			TRINITY_DN33805_c0_g1_i1_3	0.0091954	Down
			TRINITY_DN33821_c0_g1_i1_3	0.0445417	Down
			TRINITY_DN33824_c0_g1_i1_3	0.0266329	Down
			TRINITY_DN33877_c0_g1_i1_3	0.0351481	Down
			TRINITY_DN33887_c0_g1_i1_3	0.0459996	Down
			TRINITY_DN33919_c0_g1_i1_3	0.0248223	Down
			TRINITY_DN33925_c0_g1_i1_3	0.0126964	Down
			TRINITY_DN33967_c0_g1_i1_3	0.000891323	Down
			TRINITY_DN33997_c0_g1_i1_3	0.0295064	Down
			TRINITY_DN34040_c0_g1_i1_3	0.0318659	Down
			TRINITY_DN34053_c0_g1_i1_3	0.0351481	Down
			TRINITY_DN34057_c0_g1_i1_3	0.0351481	Down
			TRINITY_DN34075_c0_g1_i1_3	0.0215925	Down
			TRINITY_DN34086_c0_g1_i1_3	5.41828e-05	Down
			TRINITY_DN34093_c0_g1_i1_3	0.0357408	Down
			TRINITY_DN34116_c0_g1_i1_3	0.00315761	Down
			TRINITY_DN34125_c0_g1_i1_3	0.00177602	Down
			TRINITY_DN34145_c0_g1_i1_3	0.0176781	Down
			TRINITY_DN34188_c0_g1_i1_3	0.00162744	Down
			TRINITY_DN341_c0_g1_i1_3	0.00785001	Down
			TRINITY_DN3432_c0_g2_i1_1	0.0459996	Down
			TRINITY_DN3447_c0_g1_i1_3	0.0107935	Down
			TRINITY_DN3455_c0_g1_i1_3	0.000106519	Down
			TRINITY_DN3459_c0_g1_i1_3	0.0126964	Down
			TRINITY_DN3462_c0_g1_i1_3	0.000119614	Down
			TRINITY_DN3477_c0_g1_i1_3	3.09746e-05	Down
			TRINITY_DN3542_c0_g1_i1_3	0.0236829	Down
			TRINITY_DN3547_c0_g1_i1_1	0.0104617	Down
			TRINITY_DN3559_c0_g1_i1_3	0.00424846	Down
			TRINITY_DN3659_c0_g1_i1_2	0.00614075	Down
			TRINITY_DN36_c0_g1_i1_3	0.0419552	Down
			TRINITY_DN3700_c0_g1_i1_3	0.00272858	Down
			TRINITY_DN3730_c0_g1_i1_3	0.00211906	Down
			TRINITY_DN3741_c0_g1_i1_3	0.0342216	Down
			TRINITY_DN3828_c0_g1_i1_3	0.000891323	Down
			TRINITY_DN3866_c0_g1_i1_1	0.0232373	Down
			TRINITY_DN3872_c0_g1_i1_1	0.00256653	Down
			TRINITY_DN3892_c0_g1_i1_3	0.0107935	Down
			TRINITY_DN3980_c0_g1_i1_3	0.00282171	Down
			TRINITY_DN4002_c0_g1_i1_3	0.0091954	Down
			TRINITY_DN4024_c0_g1_i1_3	0.00671462	Down
			TRINITY_DN4038_c0_g1_i1_3	0.0295064	Down
			TRINITY_DN4056_c0_g1_i1_3	0.0353447	Down
			TRINITY_DN4060_c0_g1_i1_3	0.0459996	Down
			TRINITY_DN4105_c0_g1_i1_3	0.0194332	Down
			TRINITY_DN4166_c0_g1_i1_1	0.0274512	Down
			TRINITY_DN4175_c0_g1_i1_3	0.0419552	Down
			TRINITY_DN4182_c0_g1_i1_3	0.0359505	Down
			TRINITY_DN4256_c0_g1_i1_3	0.00272858	Down
			TRINITY_DN42_c0_g1_i1_3	0.0381819	Down
			TRINITY_DN4315_c0_g1_i1_3	0.00671462	Down
			TRINITY_DN4362_c0_g1_i1_3	0.00655363	Down
			TRINITY_DN4429_c0_g1_i1_3	0.00862523	Down
			TRINITY_DN448_c0_g1_i1_3	0.0294451	Down
			TRINITY_DN4548_c0_g1_i1_3	0.0176781	Down
			TRINITY_DN455_c0_g1_i1_3	0.0419552	Down
			TRINITY_DN4576_c0_g1_i1_3	0.0248223	Down
			TRINITY_DN4604_c0_g1_i1_3	0.0248223	Down
			TRINITY_DN461_c0_g1_i1_3	0.0295064	Down
			TRINITY_DN4652_c0_g1_i1_3	0.0131606	Down
			TRINITY_DN466_c1_g1_i1_3	0.00785001	Down
			TRINITY_DN4674_c0_g1_i2_3	0.0091954	Down
			TRINITY_DN4678_c0_g1_i1_3	0.0288532	Down
			TRINITY_DN4728_c0_g1_i1_3	0.000216943	Down
			TRINITY_DN4731_c0_g1_i1_3	0.00631023	Down
			TRINITY_DN4769_c0_g1_i1_3	0.0233394	Down
			TRINITY_DN4806_c0_g1_i1_3	0.0295064	Down
			TRINITY_DN4830_c0_g1_i1_3	0.00424846	Down
			TRINITY_DN4851_c0_g1_i1_2	0.0475877	Down
			TRINITY_DN4871_c0_g1_i1_3	0.0318659	Down
			TRINITY_DN487_c0_g1_i1_1	0.0107935	Down
			TRINITY_DN4929_c0_g1_i1_3	0.0138902	Down
			TRINITY_DN503_c0_g1_i1_3	5.51878e-09	Down
			TRINITY_DN5158_c0_g1_i1_2	0.00412965	Down
			TRINITY_DN5167_c0_g1_i1_3	0.0164175	Down
			TRINITY_DN5170_c0_g1_i1_1	0.00785001	Down
			TRINITY_DN5184_c0_g1_i1_2	0.0187415	Down
			TRINITY_DN5222_c0_g1_i1_3	0.0392841	Down
			TRINITY_DN5229_c0_g1_i1_3	0.0351481	Down
			TRINITY_DN5242_c0_g1_i1_1	0.0130132	Down
			TRINITY_DN5342_c0_g1_i1_3	0.0430236	Down
			TRINITY_DN5458_c0_g1_i1_3	0.0295064	Down
			TRINITY_DN5480_c0_g1_i1_2	0.0146885	Down
			TRINITY_DN5560_c0_g1_i1_3	0.00575423	Down
			TRINITY_DN5614_c0_g1_i1_3	0.0412282	Down
			TRINITY_DN5693_c0_g1_i1_3	0.0202826	Down
			TRINITY_DN5695_c0_g1_i1_3	0.0176781	Down
			TRINITY_DN5777_c0_g1_i1_1	0.00212101	Down
			TRINITY_DN5817_c0_g1_i1_1	0.0126964	Down
			TRINITY_DN5825_c0_g1_i1_1	0.0133185	Down
			TRINITY_DN5892_c0_g1_i1_3	0.0399803	Down
			TRINITY_DN5899_c0_g1_i1_1	0.00796739	Down
			TRINITY_DN6153_c0_g1_i1_2	0.0211478	Down
			TRINITY_DN6176_c0_g2_i1_1	0.00172788	Down
			TRINITY_DN6178_c0_g1_i1_3	0.000404914	Down
			TRINITY_DN618_c0_g1_i1_3	0.0248223	Down
			TRINITY_DN6215_c0_g1_i1_3	0.0496354	Down
			TRINITY_DN6241_c0_g1_i1_3	0.0351481	Down
			TRINITY_DN6310_c0_g1_i1_1	0.00899361	Down
			TRINITY_DN6323_c0_g1_i1_3	0.00862523	Down
			TRINITY_DN6388_c0_g1_i1_3	0.033878	Down
			TRINITY_DN6421_c0_g1_i1_3	0.039388	Down
			TRINITY_DN6539_c0_g1_i1_3	0.0295064	Down
			TRINITY_DN6608_c0_g1_i1_3	0.00204646	Down
			TRINITY_DN667_c0_g1_i1_3	0.0126964	Down
			TRINITY_DN6697_c0_g1_i1_1	0.0393064	Down
			TRINITY_DN6704_c0_g1_i1_3	0.00494008	Down
			TRINITY_DN6739_c0_g1_i1_2	0.0171571	Down
			TRINITY_DN6773_c0_g1_i1_3	0.00139919	Down
			TRINITY_DN6798_c0_g1_i1_2	0.0268523	Down
			TRINITY_DN6863_c0_g1_i1_3	0.0439551	Down
			TRINITY_DN6927_c0_g2_i1_1	0.0295064	Down
			TRINITY_DN693_c0_g1_i1_3	4.85595e-05	Down
			TRINITY_DN6995_c0_g1_i1_3	0.0176781	Down
			TRINITY_DN7009_c0_g1_i1_3	0.0131212	Down
			TRINITY_DN7071_c0_g1_i1_3	0.0439551	Down
			TRINITY_DN7080_c0_g1_i1_3	0.0176781	Down
			TRINITY_DN7110_c0_g1_i1_3	0.030562	Down
			TRINITY_DN7131_c0_g1_i1_3	0.0318659	Down
			TRINITY_DN7131_c1_g1_i1_3	0.0248223	Down
			TRINITY_DN7163_c0_g1_i1_2	0.0419552	Down
			TRINITY_DN7309_c0_g1_i1_3	0.041452	Down
			TRINITY_DN7325_c0_g1_i1_3	0.00913568	Down
			TRINITY_DN7364_c0_g1_i1_1	0.0295064	Down
			TRINITY_DN73_c0_g1_i1_1	0.00321805	Down
			TRINITY_DN7429_c0_g1_i1_2	0.0351481	Down
			TRINITY_DN753_c0_g2_i1_3	0.0107935	Down
			TRINITY_DN7564_c0_g1_i1_3	0.0224075	Down
			TRINITY_DN7607_c0_g1_i1_1	0.0152645	Down
			TRINITY_DN7630_c0_g1_i1_3	0.0151659	Down
			TRINITY_DN7639_c0_g1_i1_3	0.0402737	Down
			TRINITY_DN7656_c0_g1_i1_3	0.0324315	Down
			TRINITY_DN7666_c0_g1_i1_3	0.000524309	Down
			TRINITY_DN7717_c0_g1_i1_3	0.0209257	Down
			TRINITY_DN7740_c0_g1_i1_3	0.00925754	Down
			TRINITY_DN7772_c0_g1_i2_3	2.07903e-05	Down
			TRINITY_DN7777_c0_g1_i1_3	0.00266009	Down
			TRINITY_DN777_c0_g1_i1_3	0.00770379	Down
			TRINITY_DN7790_c0_g1_i1_3	0.0308395	Down
			TRINITY_DN7792_c0_g1_i1_3	0.01106	Down
			TRINITY_DN7816_c0_g1_i1_1	0.0236482	Down
			TRINITY_DN7889_c0_g1_i1_1	0.0149659	Down
			TRINITY_DN7997_c0_g2_i1_3	0.00785001	Down
			TRINITY_DN800_c0_g1_i1_2	0.0339962	Down
			TRINITY_DN8022_c0_g1_i1_3	0.0127475	Down
			TRINITY_DN8041_c0_g1_i1_3	0.0387688	Down
			TRINITY_DN8101_c0_g1_i1_3	0.042438	Down
			TRINITY_DN8125_c0_g2_i1_3	0.0351481	Down
			TRINITY_DN8139_c0_g1_i1_3	0.00177602	Down
			TRINITY_DN8143_c0_g2_i1_1	0.0126964	Down
			TRINITY_DN8156_c0_g1_i1_3	0.0209257	Down
			TRINITY_DN817_c0_g1_i1_2	0.0034399	Down
			TRINITY_DN8219_c0_g1_i2_2	0.0380803	Down
			TRINITY_DN8248_c0_g1_i1_3	0.0160552	Down
			TRINITY_DN8251_c0_g1_i1_3	0.00236135	Down
			TRINITY_DN8299_c0_g1_i1_1	0.000691559	Down
			TRINITY_DN8336_c0_g1_i1_3	0.0424939	Down
			TRINITY_DN8357_c0_g1_i1_3	0.00134906	Down
			TRINITY_DN8386_c0_g1_i1_3	0.0176781	Down
			TRINITY_DN8501_c0_g1_i1_3	0.0387688	Down
			TRINITY_DN8507_c0_g1_i1_3	0.0145197	Down
			TRINITY_DN8601_c0_g1_i1_3	0.0351481	Down
			TRINITY_DN8614_c0_g1_i1_3	0.00951024	Down
			TRINITY_DN8643_c1_g1_i1_3	0.00102061	Down
			TRINITY_DN8651_c0_g1_i1_3	0.0091954	Down
			TRINITY_DN8658_c0_g1_i1_3	0.0430236	Down
			TRINITY_DN8670_c0_g1_i1_3	0.0107935	Down
			TRINITY_DN8823_c0_g1_i1_1	0.0138656	Down
			TRINITY_DN883_c0_g1_i1_3	0.0011274	Down
			TRINITY_DN8873_c0_g1_i1_3	0.0295064	Down
			TRINITY_DN8886_c0_g1_i1_2	0.0281098	Down
			TRINITY_DN88_c0_g1_i1_3	0.0149659	Down
			TRINITY_DN8964_c0_g1_i1_1	2.13646e-08	Down
			TRINITY_DN8979_c0_g1_i1_3	0.0107935	Down
			TRINITY_DN9122_c0_g1_i1_1	0.0351481	Down
			TRINITY_DN9125_c0_g1_i1_3	0.0106213	Down
			TRINITY_DN9129_c0_g1_i1_2	0.00229557	Down
			TRINITY_DN9161_c0_g1_i1_1	0.0142654	Down
			TRINITY_DN9168_c0_g2_i1_3	0.00494008	Down
			TRINITY_DN9210_c0_g1_i1_3	0.0365183	Down
			TRINITY_DN9313_c0_g1_i1_3	0.0155117	Down
			TRINITY_DN9319_c0_g1_i1_1	0.0199491	Down
			TRINITY_DN9350_c0_g1_i1_3	0.0291477	Down
			TRINITY_DN9350_c0_g2_i1_3	0.0443642	Down
			TRINITY_DN9360_c0_g1_i1_3	0.0247172	Down
			TRINITY_DN9366_c0_g1_i1_3	0.00704268	Down
			TRINITY_DN9390_c0_g1_i1_3	0.0176781	Down
			TRINITY_DN9458_c0_g1_i1_3	0.0424939	Down
			TRINITY_DN9536_c0_g1_i1_3	0.0101454	Down
			TRINITY_DN9555_c0_g1_i1_3	0.0295064	Down
			TRINITY_DN9598_c0_g1_i1_3	0.0145897	Down
			TRINITY_DN9638_c0_g1_i1_1	0.00431263	Down
			TRINITY_DN9641_c0_g1_i1_3	0.0429369	Down
			TRINITY_DN9647_c0_g1_i5_2	0.0494443	Down
			TRINITY_DN9664_c0_g1_i1_3	0.00494008	Down
			TRINITY_DN9664_c0_g2_i1_3	0.00859021	Down
			TRINITY_DN9666_c0_g1_i1_1	0.0185931	Down
			TRINITY_DN9711_c0_g1_i1_3	0.0357408	Down
			TRINITY_DN9724_c0_g1_i1_2	0.013074	Down
			TRINITY_DN9739_c0_g1_i1_3	0.0406479	Down
			TRINITY_DN9739_c0_g2_i1_3	0.0178464	Down
			TRINITY_DN9759_c0_g1_i1_3	0.00999912	Down
			TRINITY_DN9782_c0_g1_i1_3	0.00154339	Down
			TRINITY_DN9819_c0_g2_i1_1	0.00862523	Down
			TRINITY_DN9834_c0_g1_i1_3	0.00757434	Down
			TRINITY_DN9840_c0_g1_i2_3	0.00785001	Down
			TRINITY_DN9878_c0_g1_i1_3	0.000192171	Down

## Sheet: BS3 vs. BS4
Supplementary table S1. Up- and down-regulated differentially expressed genes in four comparative groups of samples
Genes ID	p-value	Regulation	Genes ID	p-value	Regulation
TRINITY_DN10061_c0_g1_i1_1	0.000472975	Up	TRINITY_DN10016_c0_g1_i1_1	0.00719797	Down
TRINITY_DN10062_c0_g1_i1_3	0.0478693	Up	TRINITY_DN10019_c0_g1_i1_1	0.0160381	Down
TRINITY_DN10149_c0_g1_i1_3	0.00266032	Up	TRINITY_DN10053_c0_g1_i1_1	0.00276282	Down
TRINITY_DN10219_c0_g1_i1_3	0.00393031	Up	TRINITY_DN10060_c0_g1_i1_2	0.0290862	Down
TRINITY_DN10309_c0_g1_i1_3	0.0310262	Up	TRINITY_DN1007_c0_g1_i1_1	0.0368062	Down
TRINITY_DN10311_c0_g1_i1_3	0.0194593	Up	TRINITY_DN10100_c0_g1_i1_3	0.0312381	Down
TRINITY_DN10400_c0_g1_i5_2	0.000757491	Up	TRINITY_DN10124_c0_g1_i1_1	0.00298373	Down
TRINITY_DN10429_c0_g1_i1_1	5.09522e-05	Up	TRINITY_DN10186_c0_g2_i1_2	0.0196656	Down
TRINITY_DN10435_c0_g1_i1_3	0.000694515	Up	TRINITY_DN10209_c0_g2_i1_1	0.0368062	Down
TRINITY_DN10456_c0_g1_i1_3	0.0220916	Up	TRINITY_DN1021_c0_g1_i1_1	0.0151413	Down
TRINITY_DN10460_c0_g1_i1_3	0.0125219	Up	TRINITY_DN10225_c0_g1_i2_3	0.000222192	Down
TRINITY_DN10469_c0_g1_i1_3	0.024489	Up	TRINITY_DN10260_c0_g1_i1_2	0.00179859	Down
TRINITY_DN10493_c0_g1_i1_3	0.0449943	Up	TRINITY_DN10312_c0_g1_i1_1	0.00020081	Down
TRINITY_DN10504_c0_g1_i1_3	0.024489	Up	TRINITY_DN10347_c0_g1_i1_2	0.00213321	Down
TRINITY_DN10558_c0_g1_i1_3	0.00792987	Up	TRINITY_DN10363_c0_g1_i1_1	0.0101452	Down
TRINITY_DN10575_c0_g1_i2_2	0.0323863	Up	TRINITY_DN1039_c0_g1_i1_3	0.00489655	Down
TRINITY_DN10577_c0_g1_i1_3	0.0218119	Up	TRINITY_DN10407_c0_g1_i1_1	0.00876009	Down
TRINITY_DN10579_c0_g2_i1_3	0.0275409	Up	TRINITY_DN10428_c0_g1_i1_1	1.76111e-07	Down
TRINITY_DN10587_c0_g1_i1_3	0.0165737	Up	TRINITY_DN1043_c0_g1_i1_3	0.00524058	Down
TRINITY_DN10630_c0_g1_i1_2	0.0210077	Up	TRINITY_DN10452_c0_g1_i1_1	0.00952716	Down
TRINITY_DN10634_c0_g1_i1_3	0.0304923	Up	TRINITY_DN10484_c0_g1_i1_3	0.0143599	Down
TRINITY_DN10669_c0_g1_i1_1	0.03174	Up	TRINITY_DN10493_c0_g1_i1_2	0.00531554	Down
TRINITY_DN10696_c0_g1_i1_3	0.0182125	Up	TRINITY_DN10503_c1_g1_i1_1	0.0444398	Down
TRINITY_DN10715_c0_g1_i1_1	0.0147138	Up	TRINITY_DN10545_c0_g1_i1_3	0.0267566	Down
TRINITY_DN10724_c0_g1_i1_3	0.00942482	Up	TRINITY_DN10572_c0_g1_i1_1	9.17914e-05	Down
TRINITY_DN10729_c0_g1_i1_3	0.00404356	Up	TRINITY_DN10588_c0_g1_i1_3	0.00489655	Down
TRINITY_DN10732_c0_g3_i1_3	0.0055494	Up	TRINITY_DN10608_c0_g1_i1_1	1.23385e-05	Down
TRINITY_DN10786_c0_g1_i1_3	0.0276635	Up	TRINITY_DN10636_c0_g1_i1_1	0.00418036	Down
TRINITY_DN10819_c0_g1_i1_2	0.00847438	Up	TRINITY_DN1063_c0_g1_i1_1	0.00298373	Down
TRINITY_DN10828_c0_g1_i1_3	0.0094615	Up	TRINITY_DN10652_c0_g1_i1_3	0.0463108	Down
TRINITY_DN10841_c0_g1_i1_3	0.0349964	Up	TRINITY_DN10702_c0_g1_i1_2	0.00173677	Down
TRINITY_DN10865_c0_g1_i1_3	0.00458559	Up	TRINITY_DN10710_c0_g1_i1_2	0.0305641	Down
TRINITY_DN10902_c1_g1_i1_3	0.0133415	Up	TRINITY_DN10752_c0_g1_i1_1	0.0159434	Down
TRINITY_DN10909_c0_g1_i1_3	0.0349964	Up	TRINITY_DN10801_c0_g1_i1_1	0.00174062	Down
TRINITY_DN10947_c0_g1_i2_1	0.000645091	Up	TRINITY_DN10839_c0_g1_i2_1	0.0134311	Down
TRINITY_DN11016_c0_g1_i1_2	0.0120596	Up	TRINITY_DN10841_c0_g1_i1_2	0.00550979	Down
TRINITY_DN11029_c0_g1_i1_1	0.0438284	Up	TRINITY_DN10854_c0_g1_i1_1	0.00677653	Down
TRINITY_DN11035_c0_g1_i1_3	0.047859	Up	TRINITY_DN10871_c0_g1_i1_3	0.00527185	Down
TRINITY_DN11042_c0_g1_i1_2	0.00876829	Up	TRINITY_DN10885_c0_g1_i1_2	0.00895588	Down
TRINITY_DN11042_c0_g2_i1_2	0.000978332	Up	TRINITY_DN10888_c0_g1_i1_2	0.000155928	Down
TRINITY_DN11064_c0_g1_i1_2	0.044759	Up	TRINITY_DN1088_c0_g1_i1_1	0.0126347	Down
TRINITY_DN11066_c0_g1_i1_3	0.0125219	Up	TRINITY_DN10931_c0_g1_i1_1	0.0144438	Down
TRINITY_DN11101_c0_g1_i1_2	0.0436346	Up	TRINITY_DN10967_c0_g1_i1_3	0.00298373	Down
TRINITY_DN11103_c0_g1_i1_2	0.048654	Up	TRINITY_DN11055_c0_g1_i1_2	0.000232096	Down
TRINITY_DN11219_c0_g1_i1_3	0.0407211	Up	TRINITY_DN11056_c0_g1_i1_1	9.15073e-07	Down
TRINITY_DN11253_c0_g1_i1_2	0.00791351	Up	TRINITY_DN11072_c0_g1_i2_2	0.00941636	Down
TRINITY_DN1125_c0_g1_i1_3	0.0395323	Up	TRINITY_DN11084_c0_g1_i1_1	0.0439708	Down
TRINITY_DN11276_c0_g1_i1_3	0.00674834	Up	TRINITY_DN11103_c0_g1_i1_1	0.00386759	Down
TRINITY_DN11287_c0_g1_i1_3	0.0243886	Up	TRINITY_DN11105_c0_g1_i1_2	0.00168844	Down
TRINITY_DN11311_c0_g1_i1_3	0.0055494	Up	TRINITY_DN11124_c0_g2_i1_1	1.39649e-05	Down
TRINITY_DN11354_c0_g1_i1_3	0.0460672	Up	TRINITY_DN11147_c0_g1_i1_3	0.00100559	Down
TRINITY_DN11394_c0_g1_i1_3	0.00547253	Up	TRINITY_DN11184_c0_g2_i1_1	0.0152341	Down
TRINITY_DN11424_c0_g1_i1_3	0.0403301	Up	TRINITY_DN11207_c0_g1_i2_1	0.0189803	Down
TRINITY_DN11481_c0_g1_i1_1	0.00876704	Up	TRINITY_DN11228_c0_g1_i1_1	0.00945697	Down
TRINITY_DN11500_c0_g1_i1_3	0.020112	Up	TRINITY_DN11251_c0_g1_i1_1	0.017372	Down
TRINITY_DN11507_c0_g1_i1_2	0.0173884	Up	TRINITY_DN11271_c0_g1_i1_1	0.000984276	Down
TRINITY_DN11526_c0_g1_i1_2	0.0171336	Up	TRINITY_DN11276_c0_g1_i1_2	0.019857	Down
TRINITY_DN11537_c0_g1_i1_3	0.0292289	Up	TRINITY_DN11280_c0_g1_i1_3	0.0139102	Down
TRINITY_DN11568_c0_g1_i1_1	0.0388907	Up	TRINITY_DN11306_c0_g1_i1_2	0.039733	Down
TRINITY_DN11568_c0_g1_i1_3	0.00363779	Up	TRINITY_DN11319_c0_g1_i1_3	0.0175565	Down
TRINITY_DN11604_c0_g1_i2_3	0.01261	Up	TRINITY_DN11335_c0_g1_i1_2	1.13861e-05	Down
TRINITY_DN11616_c0_g1_i1_2	0.0428052	Up	TRINITY_DN11344_c0_g1_i1_1	0.0330063	Down
TRINITY_DN1162_c0_g1_i1_3	0.024489	Up	TRINITY_DN11370_c0_g1_i1_1	0.00930615	Down
TRINITY_DN11631_c0_g1_i1_3	0.0194593	Up	TRINITY_DN11373_c0_g1_i3_1	0.000755473	Down
TRINITY_DN11714_c0_g1_i3_3	0.000556967	Up	TRINITY_DN11422_c0_g1_i2_1	9.31332e-05	Down
TRINITY_DN11753_c0_g1_i2_2	0.0173884	Up	TRINITY_DN11435_c0_g1_i2_2	0.0219069	Down
TRINITY_DN1176_c0_g1_i1_3	0.024489	Up	TRINITY_DN11437_c0_g1_i2_3	0.00271932	Down
TRINITY_DN11792_c0_g1_i1_3	0.0109571	Up	TRINITY_DN11450_c1_g1_i1_3	0.00630089	Down
TRINITY_DN11806_c0_g1_i1_1	0.000576535	Up	TRINITY_DN11471_c0_g1_i1_2	0.037472	Down
TRINITY_DN11812_c0_g2_i1_3	0.00943336	Up	TRINITY_DN11485_c0_g1_i1_2	1.42322e-06	Down
TRINITY_DN11820_c0_g1_i1_1	0.048999	Up	TRINITY_DN11493_c0_g1_i1_1	0.00980996	Down
TRINITY_DN1184_c0_g1_i1_3	0.00458559	Up	TRINITY_DN11516_c0_g1_i1_3	1.50436e-06	Down
TRINITY_DN11861_c0_g1_i1_2	0.0246029	Up	TRINITY_DN11528_c0_g3_i1_1	0.000150215	Down
TRINITY_DN11893_c0_g1_i1_3	0.0496386	Up	TRINITY_DN11565_c0_g1_i1_1	0.0194884	Down
TRINITY_DN11904_c0_g1_i1_3	0.0173884	Up	TRINITY_DN1156_c0_g1_i1_1	6.00633e-06	Down
TRINITY_DN11904_c0_g2_i1_3	0.00192402	Up	TRINITY_DN11596_c0_g1_i1_1	3.2637e-07	Down
TRINITY_DN11976_c0_g1_i1_3	0.00164319	Up	TRINITY_DN11632_c0_g1_i1_1	0.00063863	Down
TRINITY_DN11983_c0_g1_i1_2	0.00247363	Up	TRINITY_DN11658_c0_g1_i1_3	0.00652948	Down
TRINITY_DN12093_c0_g1_i1_3	0.0374736	Up	TRINITY_DN11670_c0_g1_i1_1	0.00395371	Down
TRINITY_DN12104_c0_g1_i1_2	0.0318333	Up	TRINITY_DN11672_c0_g1_i1_3	1.59873e-05	Down
TRINITY_DN12119_c0_g1_i3_3	0.0340967	Up	TRINITY_DN11676_c0_g1_i1_1	0.0484934	Down
TRINITY_DN12173_c0_g1_i1_3	0.000486006	Up	TRINITY_DN11702_c0_g1_i1_1	0.0180972	Down
TRINITY_DN12198_c0_g1_i1_3	0.0449943	Up	TRINITY_DN11710_c0_g1_i1_2	0.000700062	Down
TRINITY_DN12219_c0_g1_i2_2	0.0275409	Up	TRINITY_DN11711_c0_g1_i1_2	2.12659e-05	Down
TRINITY_DN12228_c0_g1_i1_3	0.0112571	Up	TRINITY_DN11716_c0_g1_i1_1	2.46569e-08	Down
TRINITY_DN1222_c0_g1_i1_3	0.00674834	Up	TRINITY_DN11723_c0_g1_i1_1	0.0126092	Down
TRINITY_DN12230_c0_g1_i1_3	0.00458559	Up	TRINITY_DN11725_c0_g1_i1_1	0.0432398	Down
TRINITY_DN1224_c0_g1_i1_2	0.00242556	Up	TRINITY_DN11760_c0_g1_i1_1	0.000365943	Down
TRINITY_DN12252_c0_g1_i1_3	0.0230208	Up	TRINITY_DN11770_c0_g1_i1_1	0.0322207	Down
TRINITY_DN12257_c0_g1_i1_3	0.00115867	Up	TRINITY_DN11773_c0_g1_i1_1	0.0204156	Down
TRINITY_DN12309_c0_g1_i1_2	0.000880327	Up	TRINITY_DN11775_c0_g1_i1_1	0.0014531	Down
TRINITY_DN12314_c0_g1_i3_3	0.0310262	Up	TRINITY_DN11802_c0_g1_i1_1	1.55757e-05	Down
TRINITY_DN12341_c0_g1_i1_3	0.0218119	Up	TRINITY_DN11812_c0_g1_i1_1	0.0012325	Down
TRINITY_DN12374_c0_g1_i1_2	0.00662569	Up	TRINITY_DN11812_c0_g2_i1_1	0.00186337	Down
TRINITY_DN12378_c0_g1_i1_3	0.0284789	Up	TRINITY_DN11868_c0_g1_i1_3	0.00499493	Down
TRINITY_DN12381_c0_g1_i1_1	0.00166606	Up	TRINITY_DN11887_c0_g1_i1_1	0.00752133	Down
TRINITY_DN12402_c0_g1_i1_3	0.0125219	Up	TRINITY_DN11914_c0_g1_i1_3	0.0178576	Down
TRINITY_DN12458_c0_g1_i1_2	0.027375	Up	TRINITY_DN11938_c0_g1_i1_3	0.0394733	Down
TRINITY_DN12499_c0_g1_i1_3	0.0155622	Up	TRINITY_DN11941_c0_g1_i2_2	0.00162079	Down
TRINITY_DN12512_c0_g1_i1_2	0.0199803	Up	TRINITY_DN11955_c0_g1_i1_1	0.043523	Down
TRINITY_DN12529_c0_g1_i1_2	0.000118323	Up	TRINITY_DN11957_c0_g1_i1_1	0.0171285	Down
TRINITY_DN12544_c0_g1_i1_1	0.0308308	Up	TRINITY_DN11964_c0_g1_i1_1	0.00283889	Down
TRINITY_DN12555_c0_g1_i1_3	0.045404	Up	TRINITY_DN11998_c0_g1_i1_2	0.00411566	Down
TRINITY_DN12572_c0_g1_i1_3	7.46574e-05	Up	TRINITY_DN12001_c0_g1_i1_2	0.0342762	Down
TRINITY_DN12580_c0_g1_i2_3	0.00534898	Up	TRINITY_DN12009_c0_g1_i1_3	0.000779373	Down
TRINITY_DN12603_c0_g1_i1_3	0.0374736	Up	TRINITY_DN12020_c0_g1_i1_3	0.0469165	Down
TRINITY_DN12613_c0_g1_i2_1	0.0253902	Up	TRINITY_DN12027_c0_g1_i1_1	0.0292498	Down
TRINITY_DN12629_c0_g1_i1_1	0.0184969	Up	TRINITY_DN12038_c1_g1_i1_1	0.0439708	Down
TRINITY_DN12631_c0_g1_i1_2	0.0367473	Up	TRINITY_DN12041_c0_g1_i1_2	0.00487135	Down
TRINITY_DN12680_c0_g1_i1_3	0.000152489	Up	TRINITY_DN12047_c0_g1_i1_2	0.00111938	Down
TRINITY_DN12778_c0_g1_i1_3	0.0225894	Up	TRINITY_DN12057_c0_g1_i1_1	8.73128e-06	Down
TRINITY_DN1277_c0_g1_i1_3	0.0155622	Up	TRINITY_DN12107_c1_g1_i1_2	4.46638e-05	Down
TRINITY_DN12850_c0_g1_i1_2	0.0227428	Up	TRINITY_DN12139_c0_g1_i1_2	0.0295072	Down
TRINITY_DN12870_c0_g1_i1_3	0.0101344	Up	TRINITY_DN12164_c0_g1_i1_1	0.00793882	Down
TRINITY_DN12882_c0_g1_i1_3	0.0261088	Up	TRINITY_DN12194_c0_g1_i1_1	5.96357e-05	Down
TRINITY_DN12956_c0_g1_i1_1	0.00509502	Up	TRINITY_DN12194_c0_g1_i1_3	0.000377851	Down
TRINITY_DN12969_c0_g1_i2_1	0.0361861	Up	TRINITY_DN12194_c0_g2_i1_1	0.0038076	Down
TRINITY_DN12999_c0_g1_i1_3	0.0175973	Up	TRINITY_DN12201_c0_g1_i1_1	0.0258664	Down
TRINITY_DN13014_c0_g1_i1_1	0.00741434	Up	TRINITY_DN12219_c0_g1_i2_3	0.0127692	Down
TRINITY_DN13019_c0_g1_i1_3	0.0349471	Up	TRINITY_DN1222_c0_g1_i1_1	0.0109581	Down
TRINITY_DN13058_c0_g1_i1_3	0.0421863	Up	TRINITY_DN12234_c0_g1_i1_3	0.0263694	Down
TRINITY_DN13071_c0_g1_i1_1	0.0108055	Up	TRINITY_DN12291_c0_g1_i1_3	0.0134039	Down
TRINITY_DN13119_c0_g1_i1_2	0.0115378	Up	TRINITY_DN12291_c0_g1_i4_1	0.0012325	Down
TRINITY_DN13123_c0_g1_i1_1	6.90045e-05	Up	TRINITY_DN12323_c0_g1_i1_2	0.000571129	Down
TRINITY_DN13123_c0_g2_i1_3	0.029632	Up	TRINITY_DN12351_c0_g2_i1_2	0.043523	Down
TRINITY_DN1312_c0_g1_i1_3	0.00745573	Up	TRINITY_DN12401_c0_g1_i1_2	0.0472278	Down
TRINITY_DN13130_c0_g3_i1_3	0.0385472	Up	TRINITY_DN1241_c0_g1_i1_1	0.00952716	Down
TRINITY_DN13164_c0_g1_i2_2	0.013067	Up	TRINITY_DN12447_c0_g1_i1_1	0.000443905	Down
TRINITY_DN13168_c0_g1_i1_2	0.017604	Up	TRINITY_DN12447_c0_g2_i1_1	0.0247667	Down
TRINITY_DN13172_c0_g1_i1_1	0.0456646	Up	TRINITY_DN12489_c0_g1_i1_3	0.00735589	Down
TRINITY_DN13213_c0_g1_i1_3	0.00458559	Up	TRINITY_DN124_c0_g1_i1_1	0.0424684	Down
TRINITY_DN13238_c0_g1_i1_3	0.0322211	Up	TRINITY_DN12530_c0_g1_i1_3	0.0126347	Down
TRINITY_DN13241_c0_g1_i2_2	0.015407	Up	TRINITY_DN12537_c0_g1_i1_2	0.0388544	Down
TRINITY_DN13242_c0_g1_i1_3	0.0480279	Up	TRINITY_DN12548_c0_g1_i1_1	0.000101197	Down
TRINITY_DN13269_c0_g1_i1_3	0.0176551	Up	TRINITY_DN12556_c0_g1_i1_3	0.0495876	Down
TRINITY_DN13281_c0_g1_i1_2	0.0486843	Up	TRINITY_DN12563_c0_g1_i1_2	0.0441482	Down
TRINITY_DN13289_c0_g1_i1_2	0.00134624	Up	TRINITY_DN12605_c0_g1_i2_2	0.00492421	Down
TRINITY_DN13295_c0_g1_i1_2	0.000964355	Up	TRINITY_DN12637_c0_g1_i1_1	0.000246794	Down
TRINITY_DN13339_c0_g1_i1_3	0.0214854	Up	TRINITY_DN12638_c0_g2_i1_1	0.0483042	Down
TRINITY_DN13353_c0_g1_i1_2	0.0125023	Up	TRINITY_DN12645_c0_g1_i1_1	0.0444375	Down
TRINITY_DN13372_c0_g3_i1_3	0.00745573	Up	TRINITY_DN12702_c0_g1_i1_1	0.00122463	Down
TRINITY_DN13377_c0_g1_i1_3	0.00544739	Up	TRINITY_DN12754_c0_g1_i1_1	0.0043136	Down
TRINITY_DN13407_c0_g1_i1_3	0.0368651	Up	TRINITY_DN12754_c0_g2_i1_1	0.00368697	Down
TRINITY_DN13454_c0_g1_i1_3	0.0410477	Up	TRINITY_DN12771_c0_g2_i1_1	0.000177599	Down
TRINITY_DN13459_c0_g1_i1_3	0.0113866	Up	TRINITY_DN12793_c0_g2_i1_1	0.0368062	Down
TRINITY_DN13466_c0_g1_i1_3	0.0218119	Up	TRINITY_DN12800_c0_g1_i1_2	0.0462343	Down
TRINITY_DN13481_c0_g1_i1_3	0.00385523	Up	TRINITY_DN12835_c0_g2_i1_1	0.0267566	Down
TRINITY_DN13516_c0_g1_i1_3	0.0448939	Up	TRINITY_DN12835_c0_g3_i1_1	4.54931e-06	Down
TRINITY_DN13549_c0_g1_i1_2	0.00955673	Up	TRINITY_DN12837_c0_g1_i1_3	0.0224096	Down
TRINITY_DN13604_c0_g1_i4_3	0.00130974	Up	TRINITY_DN12862_c0_g1_i1_2	0.0253494	Down
TRINITY_DN13607_c0_g1_i1_1	0.00853002	Up	TRINITY_DN12876_c0_g1_i1_1	0.0005772	Down
TRINITY_DN13640_c0_g1_i1_3	0.0196622	Up	TRINITY_DN12900_c0_g1_i2_1	0.0367078	Down
TRINITY_DN13671_c0_g1_i1_3	0.000208375	Up	TRINITY_DN12902_c0_g1_i1_2	0.00143222	Down
TRINITY_DN13675_c0_g1_i1_3	0.00419905	Up	TRINITY_DN12925_c0_g1_i1_3	0.0282949	Down
TRINITY_DN13683_c0_g1_i1_3	0.0283783	Up	TRINITY_DN12948_c0_g1_i1_1	0.00401477	Down
TRINITY_DN13683_c0_g2_i1_3	0.0424992	Up	TRINITY_DN12951_c0_g1_i1_1	0.0215451	Down
TRINITY_DN13696_c0_g1_i1_2	0.0433647	Up	TRINITY_DN12965_c0_g1_i1_2	0.0043038	Down
TRINITY_DN13703_c0_g1_i3_3	0.00443842	Up	TRINITY_DN1299_c0_g1_i1_1	0.00339485	Down
TRINITY_DN13765_c0_g1_i1_1	0.00141707	Up	TRINITY_DN13064_c0_g1_i2_3	0.0025655	Down
TRINITY_DN1380_c0_g1_i1_2	0.0349964	Up	TRINITY_DN13101_c0_g1_i1_1	0.00902183	Down
TRINITY_DN13823_c0_g1_i1_3	0.0111691	Up	TRINITY_DN13128_c0_g1_i1_3	0.0123835	Down
TRINITY_DN13855_c0_g1_i4_3	0.00567447	Up	TRINITY_DN13155_c0_g1_i2_2	5.08479e-06	Down
TRINITY_DN13865_c0_g1_i1_2	0.0333902	Up	TRINITY_DN13158_c0_g1_i1_2	0.0173319	Down
TRINITY_DN13898_c0_g1_i2_3	0.0208436	Up	TRINITY_DN13204_c0_g1_i2_1	0.00383278	Down
TRINITY_DN13909_c0_g1_i1_3	0.0109689	Up	TRINITY_DN13227_c0_g1_i2_3	0.0214319	Down
TRINITY_DN13941_c0_g1_i1_3	0.00169149	Up	TRINITY_DN1324_c0_g1_i1_2	0.0138833	Down
TRINITY_DN13950_c0_g1_i1_2	0.00361265	Up	TRINITY_DN13262_c0_g1_i2_1	0.00113821	Down
TRINITY_DN13986_c0_g1_i1_1	0.0387255	Up	TRINITY_DN13281_c0_g1_i1_1	0.00532019	Down
TRINITY_DN14032_c0_g1_i2_2	0.000415901	Up	TRINITY_DN13299_c0_g1_i5_2	0.00767559	Down
TRINITY_DN14037_c0_g1_i1_3	0.0326192	Up	TRINITY_DN13301_c0_g1_i2_1	0.00128406	Down
TRINITY_DN14054_c0_g1_i1_3	0.0228371	Up	TRINITY_DN13308_c0_g1_i1_1	2.58424e-06	Down
TRINITY_DN14059_c0_g1_i1_2	0.0456995	Up	TRINITY_DN13329_c0_g1_i1_1	0.00221252	Down
TRINITY_DN14119_c0_g1_i1_2	0.0343409	Up	TRINITY_DN13358_c0_g1_i1_2	0.0460185	Down
TRINITY_DN14125_c0_g1_i1_1	0.00525348	Up	TRINITY_DN13359_c0_g1_i2_1	0.000256466	Down
TRINITY_DN14130_c0_g1_i1_3	0.00901956	Up	TRINITY_DN13364_c0_g1_i1_1	0.0476712	Down
TRINITY_DN14140_c0_g1_i2_3	0.00745573	Up	TRINITY_DN13398_c0_g1_i1_3	0.0491559	Down
TRINITY_DN14176_c0_g1_i1_3	0.00121448	Up	TRINITY_DN1339_c0_g1_i1_2	0.0126347	Down
TRINITY_DN14186_c0_g2_i1_3	0.0342287	Up	TRINITY_DN13420_c0_g2_i1_3	0.0196656	Down
TRINITY_DN14190_c0_g1_i1_2	0.0104177	Up	TRINITY_DN13430_c0_g1_i1_1	0.0201515	Down
TRINITY_DN14251_c0_g1_i2_1	0.0178846	Up	TRINITY_DN13430_c0_g2_i1_1	0.00366109	Down
TRINITY_DN14279_c0_g1_i1_3	0.0301151	Up	TRINITY_DN13451_c0_g1_i1_1	8.73458e-08	Down
TRINITY_DN14285_c0_g1_i1_3	0.0129264	Up	TRINITY_DN13453_c0_g1_i2_1	0.015509	Down
TRINITY_DN14298_c0_g2_i1_3	0.0395079	Up	TRINITY_DN13461_c0_g1_i1_3	0.0219069	Down
TRINITY_DN1429_c0_g1_i1_2	0.00164723	Up	TRINITY_DN13467_c0_g1_i1_1	0.00571633	Down
TRINITY_DN14318_c0_g1_i2_2	0.00127058	Up	TRINITY_DN13495_c0_g1_i1_1	0.0291137	Down
TRINITY_DN14333_c0_g1_i1_2	0.0112125	Up	TRINITY_DN13506_c0_g1_i1_1	0.000503599	Down
TRINITY_DN14350_c0_g1_i2_2	0.00890697	Up	TRINITY_DN13530_c0_g1_i1_3	0.0251997	Down
TRINITY_DN14356_c0_g1_i1_1	0.00014364	Up	TRINITY_DN13579_c0_g1_i1_3	0.0141248	Down
TRINITY_DN14362_c1_g2_i1_1	0.00716766	Up	TRINITY_DN1357_c0_g1_i1_1	0.0376962	Down
TRINITY_DN14415_c0_g1_i2_1	0.000257616	Up	TRINITY_DN1357_c0_g2_i1_1	0.0169246	Down
TRINITY_DN14425_c0_g2_i1_3	0.044759	Up	TRINITY_DN13600_c0_g1_i2_1	0.00195415	Down
TRINITY_DN14435_c0_g1_i2_3	0.000600954	Up	TRINITY_DN13606_c0_g1_i1_1	0.000323922	Down
TRINITY_DN14459_c0_g1_i1_3	0.0281921	Up	TRINITY_DN13612_c0_g1_i2_3	0.00102619	Down
TRINITY_DN14476_c0_g1_i1_3	0.0310262	Up	TRINITY_DN13632_c0_g1_i1_2	0.00145355	Down
TRINITY_DN14515_c0_g1_i1_3	0.044759	Up	TRINITY_DN13715_c0_g1_i1_2	4.01406e-08	Down
TRINITY_DN14538_c0_g1_i2_2	0.0273214	Up	TRINITY_DN13717_c0_g1_i1_1	0.0130209	Down
TRINITY_DN14597_c0_g1_i1_3	0.0299363	Up	TRINITY_DN13759_c0_g1_i1_1	0.00685579	Down
TRINITY_DN14622_c0_g1_i1_1	0.00761828	Up	TRINITY_DN13763_c0_g1_i1_3	0.0264419	Down
TRINITY_DN14630_c0_g1_i6_2	0.00607675	Up	TRINITY_DN13766_c0_g1_i1_3	0.0144438	Down
TRINITY_DN14639_c0_g1_i2_3	0.00432315	Up	TRINITY_DN13806_c0_g1_i1_2	0.0242859	Down
TRINITY_DN1463_c0_g1_i1_3	0.0125219	Up	TRINITY_DN13821_c0_g1_i1_1	0.0238898	Down
TRINITY_DN14654_c0_g2_i1_3	0.0414592	Up	TRINITY_DN13847_c0_g1_i1_1	0.000343932	Down
TRINITY_DN14663_c0_g1_i7_1	0.0341947	Up	TRINITY_DN13886_c0_g1_i2_1	0.00911654	Down
TRINITY_DN14664_c0_g1_i1_1	0.0285451	Up	TRINITY_DN13937_c0_g1_i1_1	9.2273e-05	Down
TRINITY_DN14668_c0_g1_i2_1	0.00205323	Up	TRINITY_DN13941_c0_g1_i1_2	0.000364649	Down
TRINITY_DN14674_c0_g1_i1_1	0.00570872	Up	TRINITY_DN13942_c0_g1_i1_3	3.03693e-07	Down
TRINITY_DN14679_c0_g1_i1_3	0.0431983	Up	TRINITY_DN13952_c0_g1_i1_2	0.0215734	Down
TRINITY_DN14683_c0_g1_i1_3	0.0424992	Up	TRINITY_DN13968_c0_g1_i1_3	0.0366579	Down
TRINITY_DN14699_c0_g1_i1_3	0.0147041	Up	TRINITY_DN13971_c0_g1_i1_1	0.00313026	Down
TRINITY_DN14705_c0_g1_i2_2	0.000440274	Up	TRINITY_DN13978_c0_g1_i1_1	0.000630064	Down
TRINITY_DN14707_c0_g1_i1_3	0.0321777	Up	TRINITY_DN1398_c0_g1_i1_1	0.022913	Down
TRINITY_DN14713_c0_g1_i1_1	0.0247692	Up	TRINITY_DN139_c0_g1_i1_1	0.000690117	Down
TRINITY_DN14715_c0_g1_i1_3	0.0209095	Up	TRINITY_DN14012_c0_g1_i1_3	0.0263511	Down
TRINITY_DN14751_c0_g1_i4_1	0.0432585	Up	TRINITY_DN14059_c0_g1_i1_3	0.0171618	Down
TRINITY_DN14791_c0_g3_i1_3	0.0395323	Up	TRINITY_DN14074_c1_g1_i1_1	0.00075703	Down
TRINITY_DN14795_c0_g1_i1_1	0.0357762	Up	TRINITY_DN14106_c0_g1_i1_1	0.0403304	Down
TRINITY_DN14821_c0_g1_i1_3	0.0155622	Up	TRINITY_DN14136_c0_g1_i1_1	2.35993e-05	Down
TRINITY_DN14838_c0_g1_i1_3	0.00233373	Up	TRINITY_DN14140_c0_g1_i2_1	2.94805e-05	Down
TRINITY_DN14864_c0_g1_i1_2	0.0124674	Up	TRINITY_DN14162_c0_g1_i1_1	0.00779788	Down
TRINITY_DN14874_c0_g1_i1_1	0.000767704	Up	TRINITY_DN14180_c0_g1_i1_1	0.0413531	Down
TRINITY_DN14881_c0_g1_i2_2	0.00150678	Up	TRINITY_DN14189_c0_g1_i1_2	0.00899483	Down
TRINITY_DN14899_c0_g1_i1_1	0.0387032	Up	TRINITY_DN14207_c0_g1_i1_1	0.0184625	Down
TRINITY_DN14904_c0_g1_i1_2	0.00121581	Up	TRINITY_DN14216_c0_g1_i1_2	0.00289774	Down
TRINITY_DN14907_c0_g2_i1_2	0.0152554	Up	TRINITY_DN14231_c0_g1_i1_1	0.00134125	Down
TRINITY_DN14918_c0_g1_i1_3	0.0173884	Up	TRINITY_DN14240_c0_g1_i1_1	0.0477407	Down
TRINITY_DN14932_c0_g1_i1_3	0.024489	Up	TRINITY_DN14280_c0_g1_i1_3	0.0179651	Down
TRINITY_DN14935_c0_g1_i1_2	0.000801646	Up	TRINITY_DN14344_c0_g1_i1_3	0.0207618	Down
TRINITY_DN14943_c0_g1_i1_2	0.0310508	Up	TRINITY_DN14370_c0_g1_i1_1	0.00124474	Down
TRINITY_DN1495_c0_g1_i1_3	0.0395323	Up	TRINITY_DN14387_c0_g1_i1_2	0.0460154	Down
TRINITY_DN14970_c0_g3_i1_2	0.0176551	Up	TRINITY_DN14408_c0_g1_i1_2	0.0342766	Down
TRINITY_DN14998_c0_g1_i1_2	0.0433212	Up	TRINITY_DN14508_c0_g1_i1_2	0.0260402	Down
TRINITY_DN15021_c0_g1_i1_3	0.0299451	Up	TRINITY_DN14559_c0_g2_i1_2	0.0412998	Down
TRINITY_DN15021_c0_g3_i1_3	0.00374995	Up	TRINITY_DN14586_c0_g1_i1_1	0.00547722	Down
TRINITY_DN15021_c0_g4_i1_3	0.0218119	Up	TRINITY_DN14591_c0_g1_i1_1	0.0111558	Down
TRINITY_DN15064_c0_g1_i1_2	0.000870626	Up	TRINITY_DN14638_c0_g1_i1_1	0.000377851	Down
TRINITY_DN15094_c0_g1_i1_1	0.0182332	Up	TRINITY_DN14646_c1_g1_i2_2	0.00170467	Down
TRINITY_DN15110_c0_g1_i1_1	0.0188136	Up	TRINITY_DN14685_c0_g3_i1_2	0.00278471	Down
TRINITY_DN15116_c0_g1_i1_3	0.000280054	Up	TRINITY_DN1468_c0_g1_i1_1	0.000483558	Down
TRINITY_DN15126_c0_g1_i1_3	0.0403599	Up	TRINITY_DN14691_c0_g1_i1_3	0.0280883	Down
TRINITY_DN15130_c0_g1_i1_3	0.000170905	Up	TRINITY_DN14730_c0_g1_i2_2	0.00534497	Down
TRINITY_DN15133_c0_g1_i4_3	0.00693767	Up	TRINITY_DN14745_c0_g1_i1_1	0.00188316	Down
TRINITY_DN15134_c0_g1_i1_3	0.00635755	Up	TRINITY_DN1476_c0_g1_i1_1	0.00336743	Down
TRINITY_DN15150_c0_g1_i1_1	0.000127073	Up	TRINITY_DN14771_c0_g1_i1_2	0.0440779	Down
TRINITY_DN15150_c0_g1_i1_3	0.0140579	Up	TRINITY_DN14794_c0_g1_i2_3	1.3893e-07	Down
TRINITY_DN15160_c0_g1_i1_3	0.000691307	Up	TRINITY_DN14795_c0_g1_i1_3	0.00728738	Down
TRINITY_DN15188_c0_g1_i1_3	0.00846685	Up	TRINITY_DN14822_c0_g1_i2_2	0.0146044	Down
TRINITY_DN1519_c0_g1_i1_3	0.044759	Up	TRINITY_DN1483_c0_g1_i1_3	3.49499e-05	Down
TRINITY_DN15212_c0_g1_i1_3	0.036139	Up	TRINITY_DN14864_c0_g1_i5_3	0.0483377	Down
TRINITY_DN15218_c0_g1_i1_1	0.0047472	Up	TRINITY_DN14877_c0_g1_i1_3	0.000876381	Down
TRINITY_DN1521_c0_g1_i1_2	0.0173884	Up	TRINITY_DN14907_c0_g2_i1_3	8.41147e-08	Down
TRINITY_DN15238_c0_g1_i1_3	0.013802	Up	TRINITY_DN14914_c0_g1_i1_1	5.77657e-08	Down
TRINITY_DN15239_c1_g1_i1_2	0.0161553	Up	TRINITY_DN14917_c0_g1_i1_2	0.00915393	Down
TRINITY_DN15250_c0_g1_i1_1	0.0266709	Up	TRINITY_DN14917_c1_g1_i2_1	0.0220266	Down
TRINITY_DN15288_c0_g3_i1_2	0.0382892	Up	TRINITY_DN14936_c0_g1_i1_3	0.0139629	Down
TRINITY_DN15304_c0_g1_i1_1	0.0155622	Up	TRINITY_DN14947_c0_g1_i1_1	0.00896681	Down
TRINITY_DN15315_c0_g1_i1_3	0.0373288	Up	TRINITY_DN14970_c0_g1_i7_3	0.020041	Down
TRINITY_DN15316_c0_g1_i1_3	0.0130138	Up	TRINITY_DN14983_c0_g2_i1_2	0.0214585	Down
TRINITY_DN15319_c0_g1_i1_3	0.0341142	Up	TRINITY_DN15002_c0_g1_i2_2	0.000502335	Down
TRINITY_DN15320_c0_g1_i1_3	0.0235357	Up	TRINITY_DN15010_c0_g1_i1_3	0.0294588	Down
TRINITY_DN15336_c0_g3_i1_3	0.024489	Up	TRINITY_DN15028_c0_g1_i1_2	0.0101029	Down
TRINITY_DN15346_c0_g1_i1_3	0.0121139	Up	TRINITY_DN15029_c0_g1_i2_3	0.00139164	Down
TRINITY_DN15364_c0_g1_i1_3	0.0383217	Up	TRINITY_DN15074_c0_g1_i1_3	0.0133468	Down
TRINITY_DN15403_c0_g1_i1_2	0.0155457	Up	TRINITY_DN15129_c0_g1_i1_2	0.000233412	Down
TRINITY_DN15408_c0_g2_i1_2	0.0485075	Up	TRINITY_DN15146_c0_g1_i1_2	1.94688e-05	Down
TRINITY_DN15418_c0_g1_i2_3	0.00845389	Up	TRINITY_DN15148_c0_g1_i1_1	0.00572353	Down
TRINITY_DN15434_c0_g1_i2_3	0.00458559	Up	TRINITY_DN15161_c0_g1_i2_1	2.97647e-06	Down
TRINITY_DN15480_c0_g1_i1_3	0.000561887	Up	TRINITY_DN15161_c0_g2_i1_1	0.0021051	Down
TRINITY_DN15512_c0_g2_i2_2	0.00566303	Up	TRINITY_DN15161_c0_g3_i1_1	0.0313184	Down
TRINITY_DN15529_c0_g1_i1_3	0.00194284	Up	TRINITY_DN15162_c0_g1_i3_1	0.0368417	Down
TRINITY_DN15576_c0_g1_i1_1	0.0291517	Up	TRINITY_DN15164_c0_g1_i1_3	0.00225878	Down
TRINITY_DN15580_c0_g1_i5_3	0.00225132	Up	TRINITY_DN15167_c0_g1_i4_2	0.0329048	Down
TRINITY_DN15612_c0_g2_i1_2	0.0042384	Up	TRINITY_DN15179_c0_g1_i1_1	0.0381975	Down
TRINITY_DN15619_c0_g1_i1_3	0.00942341	Up	TRINITY_DN15195_c1_g1_i1_1	0.0468308	Down
TRINITY_DN15633_c0_g1_i1_3	0.035441	Up	TRINITY_DN15285_c0_g2_i1_2	3.53518e-05	Down
TRINITY_DN15653_c0_g1_i1_3	0.00578306	Up	TRINITY_DN15294_c0_g1_i1_2	1.98583e-05	Down
TRINITY_DN15661_c0_g1_i1_3	0.00992621	Up	TRINITY_DN15332_c0_g1_i1_2	0.00405281	Down
TRINITY_DN15676_c0_g1_i1_3	0.0428052	Up	TRINITY_DN15398_c0_g1_i1_2	0.000785903	Down
TRINITY_DN15720_c0_g1_i1_3	0.00712476	Up	TRINITY_DN15431_c0_g1_i1_3	0.0196513	Down
TRINITY_DN15746_c0_g1_i1_1	0.00327409	Up	TRINITY_DN15467_c0_g1_i1_2	0.000176972	Down
TRINITY_DN15829_c0_g1_i1_3	0.0406117	Up	TRINITY_DN1547_c0_g1_i1_1	0.00556963	Down
TRINITY_DN15837_c0_g1_i1_1	0.00384207	Up	TRINITY_DN15493_c1_g1_i2_2	0.00500078	Down
TRINITY_DN15851_c0_g1_i2_3	0.00954683	Up	TRINITY_DN15508_c0_g2_i1_3	0.0157424	Down
TRINITY_DN15900_c0_g1_i1_2	0.0270946	Up	TRINITY_DN15523_c0_g1_i2_1	0.000917563	Down
TRINITY_DN15929_c0_g1_i1_3	0.0441548	Up	TRINITY_DN15530_c0_g1_i1_2	0.0238986	Down
TRINITY_DN15961_c0_g1_i1_3	0.0427046	Up	TRINITY_DN15544_c0_g1_i1_3	0.0331751	Down
TRINITY_DN16099_c0_g1_i1_3	0.0333579	Up	TRINITY_DN15579_c0_g2_i3_1	0.0306766	Down
TRINITY_DN16103_c0_g1_i1_2	0.0064957	Up	TRINITY_DN15592_c0_g1_i2_1	0.00760647	Down
TRINITY_DN16103_c0_g1_i1_3	0.00257377	Up	TRINITY_DN15597_c0_g1_i4_1	0.0012578	Down
TRINITY_DN16105_c0_g1_i1_2	0.0395079	Up	TRINITY_DN15631_c0_g1_i1_2	0.0104497	Down
TRINITY_DN16110_c0_g1_i1_3	0.025037	Up	TRINITY_DN15661_c0_g1_i1_1	0.0215071	Down
TRINITY_DN16119_c0_g1_i2_3	0.00202206	Up	TRINITY_DN15677_c0_g1_i1_3	0.00234441	Down
TRINITY_DN16142_c0_g1_i1_3	0.0446061	Up	TRINITY_DN15679_c0_g1_i1_1	0.00709526	Down
TRINITY_DN16204_c0_g1_i1_3	0.00233127	Up	TRINITY_DN15698_c0_g1_i2_3	0.0442823	Down
TRINITY_DN16204_c0_g2_i1_3	0.000472311	Up	TRINITY_DN15722_c0_g1_i1_2	0.0206665	Down
TRINITY_DN16241_c0_g1_i2_3	0.0325176	Up	TRINITY_DN15736_c0_g1_i2_1	0.0238056	Down
TRINITY_DN16298_c0_g1_i1_3	0.0196206	Up	TRINITY_DN15746_c0_g2_i1_2	0.00225441	Down
TRINITY_DN16314_c0_g1_i1_3	0.00869362	Up	TRINITY_DN15751_c0_g1_i1_2	0.00130354	Down
TRINITY_DN16320_c0_g1_i1_2	0.0381693	Up	TRINITY_DN15775_c0_g1_i1_3	0.00043244	Down
TRINITY_DN16324_c0_g1_i1_3	0.00523802	Up	TRINITY_DN15832_c0_g1_i1_1	0.00408717	Down
TRINITY_DN16353_c0_g1_i1_3	0.0393535	Up	TRINITY_DN15839_c0_g2_i1_3	0.0171351	Down
TRINITY_DN16358_c0_g1_i1_3	0.00393806	Up	TRINITY_DN15862_c0_g1_i3_1	0.00538297	Down
TRINITY_DN16395_c0_g1_i1_3	0.0474175	Up	TRINITY_DN15888_c0_g1_i1_3	0.019301	Down
TRINITY_DN16421_c0_g1_i6_3	0.00201515	Up	TRINITY_DN15903_c0_g1_i1_3	0.0443994	Down
TRINITY_DN16421_c0_g2_i1_3	0.0345347	Up	TRINITY_DN15924_c0_g1_i1_3	0.0471767	Down
TRINITY_DN16430_c0_g1_i3_3	0.0122649	Up	TRINITY_DN15925_c0_g1_i1_1	0.0458903	Down
TRINITY_DN16433_c0_g1_i1_3	9.72385e-05	Up	TRINITY_DN15927_c0_g3_i1_1	0.043523	Down
TRINITY_DN16433_c0_g2_i1_3	0.0484213	Up	TRINITY_DN15935_c0_g1_i1_3	0.0460831	Down
TRINITY_DN16450_c0_g1_i1_2	0.0015482	Up	TRINITY_DN15938_c0_g1_i1_2	0.000108323	Down
TRINITY_DN16476_c0_g1_i3_3	0.0311115	Up	TRINITY_DN15938_c0_g1_i1_3	0.0319837	Down
TRINITY_DN16500_c0_g1_i1_3	0.0168448	Up	TRINITY_DN15965_c0_g1_i2_2	0.000642341	Down
TRINITY_DN16509_c0_g1_i1_3	0.0209654	Up	TRINITY_DN15977_c0_g1_i1_3	0.00902159	Down
TRINITY_DN16518_c0_g1_i2_3	0.0147753	Up	TRINITY_DN15989_c0_g1_i2_1	0.0442523	Down
TRINITY_DN16527_c0_g1_i2_3	0.0389688	Up	TRINITY_DN16014_c0_g1_i1_1	0.000437731	Down
TRINITY_DN16540_c0_g1_i4_1	0.000270091	Up	TRINITY_DN16067_c0_g1_i1_2	6.23152e-09	Down
TRINITY_DN16548_c0_g1_i2_3	0.0440431	Up	TRINITY_DN16070_c0_g1_i3_3	0.0267566	Down
TRINITY_DN16556_c0_g1_i1_2	0.0198228	Up	TRINITY_DN16122_c0_g1_i1_1	0.0481199	Down
TRINITY_DN16565_c0_g1_i1_3	0.0485941	Up	TRINITY_DN16138_c0_g1_i1_1	0.0282607	Down
TRINITY_DN16566_c0_g1_i1_3	0.0386382	Up	TRINITY_DN16141_c0_g1_i2_3	0.00247351	Down
TRINITY_DN16586_c0_g1_i1_2	0.0362563	Up	TRINITY_DN16151_c0_g1_i1_2	0.0336801	Down
TRINITY_DN16708_c0_g1_i1_3	0.0195596	Up	TRINITY_DN16176_c0_g1_i1_2	0.00527003	Down
TRINITY_DN16715_c0_g1_i1_3	0.000681461	Up	TRINITY_DN16201_c0_g1_i1_1	0.0479669	Down
TRINITY_DN16721_c0_g1_i2_2	0.0118038	Up	TRINITY_DN1621_c0_g1_i1_2	0.00186337	Down
TRINITY_DN16746_c0_g1_i1_3	0.011732	Up	TRINITY_DN16227_c0_g2_i1_1	0.0388374	Down
TRINITY_DN16759_c0_g1_i4_3	0.000677596	Up	TRINITY_DN16236_c0_g1_i1_3	0.0222012	Down
TRINITY_DN16793_c0_g2_i1_3	0.0375687	Up	TRINITY_DN16272_c0_g1_i1_1	0.00952716	Down
TRINITY_DN16806_c0_g1_i1_3	0.000651598	Up	TRINITY_DN16276_c0_g1_i1_2	0.0292697	Down
TRINITY_DN16837_c0_g1_i5_2	0.0182112	Up	TRINITY_DN16277_c0_g1_i1_2	0.000143159	Down
TRINITY_DN16838_c0_g1_i1_3	0.0353613	Up	TRINITY_DN16317_c0_g1_i1_2	0.00364031	Down
TRINITY_DN16839_c0_g1_i4_2	0.0002317	Up	TRINITY_DN16342_c0_g2_i1_1	0.029014	Down
TRINITY_DN16865_c0_g1_i2_3	0.00189476	Up	TRINITY_DN16347_c0_g1_i1_1	0.0043136	Down
TRINITY_DN16875_c0_g1_i1_3	0.0186586	Up	TRINITY_DN16355_c0_g1_i1_1	1.46987e-05	Down
TRINITY_DN16888_c0_g1_i2_2	0.000668974	Up	TRINITY_DN16378_c0_g1_i1_2	0.019615	Down
TRINITY_DN16899_c0_g1_i1_3	0.00156411	Up	TRINITY_DN16382_c0_g1_i1_2	5.0728e-06	Down
TRINITY_DN16899_c0_g2_i1_3	0.0338117	Up	TRINITY_DN16382_c0_g1_i2_1	0.0360009	Down
TRINITY_DN16937_c0_g1_i1_3	0.0114458	Up	TRINITY_DN16388_c0_g1_i2_1	6.30961e-05	Down
TRINITY_DN16959_c0_g1_i1_3	0.0163555	Up	TRINITY_DN16391_c0_g1_i5_1	0.00202087	Down
TRINITY_DN16978_c0_g1_i1_2	0.00926559	Up	TRINITY_DN1639_c0_g1_i1_1	0.0472278	Down
TRINITY_DN17008_c0_g1_i1_3	0.00361776	Up	TRINITY_DN16468_c0_g1_i2_1	1.04061e-06	Down
TRINITY_DN17011_c0_g1_i1_1	0.00152451	Up	TRINITY_DN16469_c0_g2_i1_2	0.00156237	Down
TRINITY_DN17011_c0_g1_i3_3	0.0106711	Up	TRINITY_DN16489_c0_g1_i1_3	0.000917028	Down
TRINITY_DN17018_c0_g2_i1_3	0.0213611	Up	TRINITY_DN16523_c0_g2_i1_3	0.0131272	Down
TRINITY_DN1701_c0_g1_i1_3	0.00318391	Up	TRINITY_DN16544_c0_g1_i2_2	0.00587001	Down
TRINITY_DN17021_c0_g1_i1_3	0.000911196	Up	TRINITY_DN16573_c0_g1_i2_2	0.00223878	Down
TRINITY_DN17023_c0_g2_i1_2	0.0289552	Up	TRINITY_DN16582_c0_g1_i1_3	0.00855199	Down
TRINITY_DN17032_c0_g1_i2_3	0.000227523	Up	TRINITY_DN16585_c1_g1_i3_3	0.0229042	Down
TRINITY_DN17037_c0_g1_i1_1	0.0250662	Up	TRINITY_DN16623_c0_g1_i3_3	0.00463368	Down
TRINITY_DN17049_c0_g1_i1_3	0.0002409	Up	TRINITY_DN16643_c0_g1_i1_2	0.0220057	Down
TRINITY_DN17073_c0_g1_i1_2	0.0142824	Up	TRINITY_DN16654_c0_g2_i4_3	0.0148651	Down
TRINITY_DN17109_c0_g1_i2_3	0.000616792	Up	TRINITY_DN16681_c0_g1_i1_3	0.0196821	Down
TRINITY_DN1710_c0_g1_i1_1	0.0265982	Up	TRINITY_DN16709_c0_g2_i1_3	0.0270721	Down
TRINITY_DN1710_c0_g1_i1_3	0.024489	Up	TRINITY_DN16717_c0_g1_i2_1	0.00649889	Down
TRINITY_DN17114_c0_g1_i1_2	0.040433	Up	TRINITY_DN1671_c0_g1_i1_2	0.0211896	Down
TRINITY_DN17117_c0_g2_i1_2	0.00230386	Up	TRINITY_DN16742_c0_g1_i1_1	0.0107046	Down
TRINITY_DN17172_c0_g1_i1_2	0.0349964	Up	TRINITY_DN16745_c0_g1_i1_2	0.021661	Down
TRINITY_DN17172_c0_g2_i1_2	0.00448881	Up	TRINITY_DN16769_c0_g1_i1_3	5.23711e-08	Down
TRINITY_DN17185_c0_g1_i1_3	0.0281195	Up	TRINITY_DN16773_c0_g1_i1_1	1.48521e-05	Down
TRINITY_DN17218_c0_g1_i1_1	0.0136247	Up	TRINITY_DN16781_c0_g1_i1_2	0.0437379	Down
TRINITY_DN17236_c0_g1_i2_3	0.000996199	Up	TRINITY_DN16786_c0_g1_i2_3	1.21353e-06	Down
TRINITY_DN17254_c1_g2_i2_3	0.0179841	Up	TRINITY_DN16788_c0_g1_i1_1	0.000124676	Down
TRINITY_DN17256_c0_g1_i1_3	0.0310262	Up	TRINITY_DN16803_c0_g1_i1_2	0.0405675	Down
TRINITY_DN17293_c0_g2_i1_2	0.0399766	Up	TRINITY_DN16812_c0_g1_i1_1	0.0110544	Down
TRINITY_DN17339_c0_g1_i1_3	0.000379609	Up	TRINITY_DN16830_c0_g1_i1_1	0.00478104	Down
TRINITY_DN1733_c0_g1_i1_3	0.0270535	Up	TRINITY_DN16852_c0_g1_i2_2	0.00858017	Down
TRINITY_DN17341_c1_g1_i3_2	0.0271804	Up	TRINITY_DN16856_c0_g1_i2_2	0.00471294	Down
TRINITY_DN17352_c0_g1_i1_3	0.0196727	Up	TRINITY_DN16858_c0_g1_i1_1	0.0386377	Down
TRINITY_DN17358_c0_g1_i1_3	0.0368651	Up	TRINITY_DN16859_c0_g1_i2_3	0.0050034	Down
TRINITY_DN17375_c0_g1_i1_1	0.00230451	Up	TRINITY_DN16860_c0_g1_i1_3	0.026289	Down
TRINITY_DN17378_c0_g1_i2_2	0.00342485	Up	TRINITY_DN16924_c0_g1_i1_2	0.0142997	Down
TRINITY_DN17397_c0_g1_i1_3	0.0142864	Up	TRINITY_DN16982_c0_g1_i1_1	0.0497201	Down
TRINITY_DN17402_c0_g1_i2_3	2.18703e-05	Up	TRINITY_DN16993_c0_g1_i1_2	0.0317012	Down
TRINITY_DN17425_c0_g1_i1_3	0.0408976	Up	TRINITY_DN17003_c0_g1_i1_1	0.00158409	Down
TRINITY_DN17428_c0_g1_i2_2	0.00425141	Up	TRINITY_DN17013_c0_g2_i1_2	7.48831e-05	Down
TRINITY_DN17433_c0_g1_i3_1	0.029831	Up	TRINITY_DN17052_c0_g1_i1_2	0.00439816	Down
TRINITY_DN17438_c0_g1_i1_2	0.0297793	Up	TRINITY_DN17062_c0_g1_i1_2	0.0423276	Down
TRINITY_DN17445_c0_g1_i2_3	0.0493804	Up	TRINITY_DN1712_c0_g1_i1_2	0.00425765	Down
TRINITY_DN17452_c0_g1_i1_1	0.0233109	Up	TRINITY_DN17130_c0_g1_i1_3	0.00699877	Down
TRINITY_DN17465_c0_g2_i1_2	0.0125219	Up	TRINITY_DN17193_c0_g2_i1_1	0.0404695	Down
TRINITY_DN17470_c0_g1_i2_2	0.000963162	Up	TRINITY_DN17226_c0_g1_i1_1	0.000248691	Down
TRINITY_DN17515_c0_g1_i3_3	0.00182596	Up	TRINITY_DN17227_c0_g1_i1_2	0.0229669	Down
TRINITY_DN17534_c0_g1_i3_3	0.0199911	Up	TRINITY_DN17272_c0_g1_i2_1	1.01344e-07	Down
TRINITY_DN17553_c0_g2_i1_3	0.0438653	Up	TRINITY_DN17289_c0_g1_i2_1	0.0197233	Down
TRINITY_DN17555_c0_g1_i1_3	0.0134293	Up	TRINITY_DN17290_c0_g1_i3_1	0.0203217	Down
TRINITY_DN17570_c0_g1_i1_3	0.0207058	Up	TRINITY_DN17305_c0_g2_i1_2	0.024036	Down
TRINITY_DN17579_c0_g1_i1_3	0.0188698	Up	TRINITY_DN17314_c0_g2_i2_2	0.0286747	Down
TRINITY_DN17607_c0_g1_i1_1	0.019713	Up	TRINITY_DN17336_c0_g1_i2_2	0.00698901	Down
TRINITY_DN17609_c0_g1_i1_3	0.0266491	Up	TRINITY_DN17345_c0_g4_i1_1	0.0419601	Down
TRINITY_DN17612_c0_g2_i1_2	0.0398336	Up	TRINITY_DN17379_c0_g1_i2_2	0.0223713	Down
TRINITY_DN17617_c0_g2_i1_3	0.0211135	Up	TRINITY_DN17400_c0_g1_i1_2	0.000736545	Down
TRINITY_DN17636_c0_g1_i1_3	0.000933314	Up	TRINITY_DN17407_c0_g1_i4_1	0.00207861	Down
TRINITY_DN17663_c0_g1_i1_3	0.0487016	Up	TRINITY_DN17448_c0_g1_i2_3	0.0253944	Down
TRINITY_DN17686_c0_g1_i1_3	0.0072807	Up	TRINITY_DN17487_c0_g1_i1_3	0.0409917	Down
TRINITY_DN17697_c0_g1_i1_3	0.0428384	Up	TRINITY_DN17563_c1_g1_i2_1	0.0236367	Down
TRINITY_DN17721_c0_g1_i2_3	0.000717139	Up	TRINITY_DN1756_c0_g1_i1_2	0.0239894	Down
TRINITY_DN17724_c0_g1_i1_3	0.00613522	Up	TRINITY_DN17606_c0_g1_i1_2	0.000214787	Down
TRINITY_DN17734_c0_g1_i1_3	0.028024	Up	TRINITY_DN1760_c0_g1_i1_3	0.0109581	Down
TRINITY_DN17767_c0_g1_i1_3	0.00152496	Up	TRINITY_DN17657_c0_g1_i2_2	0.00245363	Down
TRINITY_DN17799_c0_g1_i1_2	0.0450161	Up	TRINITY_DN17660_c0_g3_i3_1	0.000523755	Down
TRINITY_DN17819_c0_g1_i1_2	0.00925279	Up	TRINITY_DN17685_c0_g1_i1_1	0.000395389	Down
TRINITY_DN17836_c0_g1_i1_3	0.00336187	Up	TRINITY_DN17686_c0_g1_i2_1	0.0382905	Down
TRINITY_DN17839_c0_g1_i1_3	0.0116049	Up	TRINITY_DN17704_c0_g2_i1_1	0.00664575	Down
TRINITY_DN17851_c0_g2_i1_2	0.0296762	Up	TRINITY_DN17716_c0_g1_i1_3	0.0497151	Down
TRINITY_DN17900_c0_g1_i1_3	0.00634257	Up	TRINITY_DN17792_c0_g1_i2_1	3.90876e-05	Down
TRINITY_DN17928_c0_g1_i2_3	0.00662214	Up	TRINITY_DN17800_c0_g1_i1_1	0.00288212	Down
TRINITY_DN17933_c0_g1_i1_2	0.0450926	Up	TRINITY_DN17813_c0_g2_i1_1	0.000664706	Down
TRINITY_DN17937_c0_g1_i2_3	0.00279066	Up	TRINITY_DN17852_c0_g1_i1_2	0.0375572	Down
TRINITY_DN17953_c0_g1_i2_3	0.00747194	Up	TRINITY_DN17931_c0_g1_i1_3	0.0462126	Down
TRINITY_DN17981_c0_g1_i1_2	0.0165116	Up	TRINITY_DN17941_c0_g2_i1_1	0.0412446	Down
TRINITY_DN17995_c0_g1_i1_3	0.00124571	Up	TRINITY_DN17955_c0_g2_i1_3	0.0452168	Down
TRINITY_DN1799_c0_g1_i1_3	0.0387887	Up	TRINITY_DN17956_c0_g2_i1_3	0.017786	Down
TRINITY_DN18047_c0_g1_i1_3	0.00371735	Up	TRINITY_DN17961_c0_g1_i1_3	0.03111	Down
TRINITY_DN18054_c0_g2_i2_1	0.00153416	Up	TRINITY_DN17963_c1_g2_i1_1	0.0235758	Down
TRINITY_DN18081_c0_g1_i1_1	0.00385024	Up	TRINITY_DN17966_c0_g2_i1_2	0.000314493	Down
TRINITY_DN18083_c0_g2_i1_3	0.0112571	Up	TRINITY_DN17980_c0_g2_i1_1	0.0319285	Down
TRINITY_DN18099_c0_g1_i2_3	0.00460384	Up	TRINITY_DN17992_c0_g1_i1_3	0.000761359	Down
TRINITY_DN18106_c0_g2_i1_3	0.00121448	Up	TRINITY_DN18001_c0_g1_i1_2	0.0159234	Down
TRINITY_DN18111_c1_g1_i1_1	0.042623	Up	TRINITY_DN18009_c0_g2_i2_3	7.22607e-07	Down
TRINITY_DN18130_c0_g1_i2_3	0.000700242	Up	TRINITY_DN18011_c0_g1_i1_2	0.000999819	Down
TRINITY_DN18142_c0_g1_i1_3	0.0101344	Up	TRINITY_DN18029_c0_g1_i1_2	0.0483368	Down
TRINITY_DN18145_c0_g1_i2_3	0.0353285	Up	TRINITY_DN18048_c0_g1_i1_3	0.0436479	Down
TRINITY_DN18182_c0_g1_i1_1	0.000978332	Up	TRINITY_DN18063_c0_g1_i1_3	0.0083401	Down
TRINITY_DN18219_c0_g1_i1_3	0.0389174	Up	TRINITY_DN18086_c0_g1_i5_3	0.0453316	Down
TRINITY_DN18222_c0_g1_i1_3	0.00780274	Up	TRINITY_DN18092_c0_g1_i1_2	0.0331777	Down
TRINITY_DN18238_c0_g1_i1_3	0.0447304	Up	TRINITY_DN18107_c0_g1_i2_1	0.00378539	Down
TRINITY_DN18249_c0_g1_i3_1	0.029692	Up	TRINITY_DN18115_c0_g1_i1_2	0.0432347	Down
TRINITY_DN18259_c0_g1_i1_3	0.0123206	Up	TRINITY_DN18119_c0_g1_i2_3	0.00229211	Down
TRINITY_DN18270_c0_g1_i1_2	0.00284967	Up	TRINITY_DN18127_c0_g2_i2_2	0.0130368	Down
TRINITY_DN18296_c0_g1_i2_2	0.0358478	Up	TRINITY_DN18150_c0_g1_i3_1	0.00165724	Down
TRINITY_DN18305_c0_g1_i1_2	0.00540455	Up	TRINITY_DN18217_c0_g1_i2_2	0.0262559	Down
TRINITY_DN18315_c0_g1_i1_2	0.00509283	Up	TRINITY_DN18256_c0_g1_i4_1	0.00619263	Down
TRINITY_DN18328_c0_g1_i1_3	0.00792334	Up	TRINITY_DN18258_c0_g1_i1_1	0.0159341	Down
TRINITY_DN18328_c0_g2_i1_3	8.90967e-06	Up	TRINITY_DN18283_c0_g1_i15_1	0.00721232	Down
TRINITY_DN18334_c0_g1_i1_3	0.00255438	Up	TRINITY_DN18308_c0_g3_i1_1	2.32331e-05	Down
TRINITY_DN18367_c0_g1_i1_3	0.0311037	Up	TRINITY_DN18321_c0_g1_i1_1	0.0108695	Down
TRINITY_DN18372_c0_g1_i1_2	0.0258545	Up	TRINITY_DN18325_c0_g1_i2_3	0.0407727	Down
TRINITY_DN18415_c0_g1_i10_1	0.0493688	Up	TRINITY_DN18339_c0_g1_i1_1	0.00891529	Down
TRINITY_DN18419_c0_g1_i1_3	0.0265236	Up	TRINITY_DN18368_c0_g1_i1_3	0.0425664	Down
TRINITY_DN18426_c0_g1_i4_1	0.00776183	Up	TRINITY_DN18377_c0_g1_i1_3	0.038832	Down
TRINITY_DN18465_c0_g1_i2_2	0.000478831	Up	TRINITY_DN18389_c0_g1_i1_3	0.0306709	Down
TRINITY_DN18487_c0_g1_i1_3	0.00477788	Up	TRINITY_DN18397_c0_g1_i1_3	0.0117383	Down
TRINITY_DN18491_c0_g1_i2_3	0.00898632	Up	TRINITY_DN18399_c0_g1_i1_1	0.000265428	Down
TRINITY_DN18514_c0_g1_i1_2	0.00161679	Up	TRINITY_DN18409_c0_g1_i1_3	5.05601e-06	Down
TRINITY_DN18535_c0_g1_i1_3	0.0345068	Up	TRINITY_DN18435_c0_g1_i1_2	0.0217692	Down
TRINITY_DN18540_c0_g1_i1_3	0.0334716	Up	TRINITY_DN18435_c1_g1_i2_3	0.0247223	Down
TRINITY_DN18540_c0_g1_i2_2	0.000651484	Up	TRINITY_DN18438_c0_g1_i2_3	0.000273389	Down
TRINITY_DN18542_c0_g1_i1_3	0.0346897	Up	TRINITY_DN18442_c0_g1_i2_3	0.00773643	Down
TRINITY_DN18543_c0_g1_i11_3	0.0352047	Up	TRINITY_DN18462_c0_g1_i1_1	0.0228017	Down
TRINITY_DN18565_c0_g1_i1_1	0.0134036	Up	TRINITY_DN18502_c1_g1_i2_1	0.00573025	Down
TRINITY_DN18569_c0_g1_i2_2	9.15065e-05	Up	TRINITY_DN18544_c0_g2_i1_1	0.0153676	Down
TRINITY_DN18587_c0_g1_i1_3	0.00586773	Up	TRINITY_DN18558_c0_g1_i1_1	0.000113623	Down
TRINITY_DN18594_c0_g1_i2_3	0.00383495	Up	TRINITY_DN18566_c0_g2_i2_2	0.00690055	Down
TRINITY_DN18636_c0_g1_i3_1	0.0108006	Up	TRINITY_DN18595_c0_g1_i1_2	0.00449544	Down
TRINITY_DN18669_c0_g2_i3_3	0.0427288	Up	TRINITY_DN18595_c0_g1_i1_3	0.00594392	Down
TRINITY_DN18685_c0_g2_i2_2	0.0298727	Up	TRINITY_DN18602_c0_g1_i3_2	0.00521545	Down
TRINITY_DN18687_c0_g1_i1_1	0.00500762	Up	TRINITY_DN18610_c0_g1_i1_1	0.0160758	Down
TRINITY_DN18695_c0_g1_i1_3	0.000133161	Up	TRINITY_DN18620_c0_g1_i1_3	0.0375522	Down
TRINITY_DN18712_c0_g1_i3_3	0.0135471	Up	TRINITY_DN18623_c0_g3_i1_2	0.00837472	Down
TRINITY_DN18714_c0_g1_i2_2	0.0029791	Up	TRINITY_DN18626_c0_g1_i1_3	0.0394817	Down
TRINITY_DN18732_c0_g2_i1_2	0.0329357	Up	TRINITY_DN18628_c0_g1_i2_1	0.0333401	Down
TRINITY_DN18756_c0_g1_i1_1	0.0178483	Up	TRINITY_DN18666_c1_g1_i2_2	0.0341257	Down
TRINITY_DN1876_c0_g1_i1_2	0.0139491	Up	TRINITY_DN18677_c0_g1_i2_1	0.00701606	Down
TRINITY_DN18801_c0_g1_i1_3	0.0481652	Up	TRINITY_DN18695_c0_g1_i1_1	2.82984e-10	Down
TRINITY_DN18808_c0_g2_i1_3	0.000186549	Up	TRINITY_DN18701_c0_g1_i1_3	0.00436	Down
TRINITY_DN18809_c0_g2_i1_1	0.0182149	Up	TRINITY_DN18713_c0_g1_i2_3	0.0277023	Down
TRINITY_DN18818_c0_g1_i1_2	0.0301353	Up	TRINITY_DN18716_c0_g2_i1_2	2.50734e-06	Down
TRINITY_DN18837_c0_g1_i1_1	0.0035606	Up	TRINITY_DN18716_c0_g3_i1_2	0.000272351	Down
TRINITY_DN18837_c0_g1_i5_2	0.025119	Up	TRINITY_DN18717_c0_g1_i2_2	0.00153566	Down
TRINITY_DN18842_c1_g2_i4_2	0.0244198	Up	TRINITY_DN18723_c0_g1_i3_2	0.00687111	Down
TRINITY_DN18846_c0_g1_i2_1	0.0095392	Up	TRINITY_DN18728_c0_g1_i2_1	0.00458042	Down
TRINITY_DN18851_c0_g1_i1_3	0.0359277	Up	TRINITY_DN18747_c0_g1_i1_2	0.0293287	Down
TRINITY_DN18856_c0_g1_i1_2	0.00604345	Up	TRINITY_DN18752_c0_g2_i1_1	0.0144809	Down
TRINITY_DN18877_c0_g1_i2_2	0.00637259	Up	TRINITY_DN18755_c0_g2_i1_2	0.0392818	Down
TRINITY_DN1887_c0_g1_i1_3	0.00140968	Up	TRINITY_DN18760_c1_g1_i1_2	0.0368789	Down
TRINITY_DN18906_c0_g1_i2_3	4.85312e-05	Up	TRINITY_DN18765_c0_g1_i1_1	0.003891	Down
TRINITY_DN18917_c0_g1_i3_3	0.0399318	Up	TRINITY_DN18769_c0_g1_i4_2	0.000576069	Down
TRINITY_DN18922_c0_g2_i1_1	0.00137227	Up	TRINITY_DN18787_c0_g1_i2_3	0.0265622	Down
TRINITY_DN18930_c0_g1_i1_3	0.030335	Up	TRINITY_DN18799_c0_g1_i3_1	0.00371437	Down
TRINITY_DN18953_c0_g1_i1_2	0.0376482	Up	TRINITY_DN18802_c0_g1_i3_3	1.34093e-06	Down
TRINITY_DN18964_c0_g1_i3_3	9.50301e-06	Up	TRINITY_DN18811_c0_g1_i1_3	0.00251893	Down
TRINITY_DN18967_c0_g1_i6_3	0.0407889	Up	TRINITY_DN18819_c0_g1_i1_3	0.00175145	Down
TRINITY_DN18970_c0_g1_i9_2	0.00816272	Up	TRINITY_DN18834_c0_g2_i1_1	0.00336743	Down
TRINITY_DN18986_c0_g1_i2_1	0.0096408	Up	TRINITY_DN1883_c0_g1_i1_1	0.0368062	Down
TRINITY_DN18989_c0_g1_i1_3	0.0380021	Up	TRINITY_DN18872_c0_g1_i2_1	2.48704e-08	Down
TRINITY_DN1898_c0_g1_i1_3	0.0349964	Up	TRINITY_DN18883_c0_g1_i2_2	0.00143729	Down
TRINITY_DN18995_c0_g1_i1_3	0.0157387	Up	TRINITY_DN18932_c0_g1_i2_2	0.0343672	Down
TRINITY_DN19002_c0_g1_i1_2	0.00149323	Up	TRINITY_DN18937_c0_g1_i1_2	0.00029489	Down
TRINITY_DN19012_c0_g1_i1_3	0.00718427	Up	TRINITY_DN18965_c0_g1_i1_1	0.0257184	Down
TRINITY_DN19015_c0_g1_i5_3	0.0437856	Up	TRINITY_DN18965_c0_g1_i1_3	0.0469408	Down
TRINITY_DN19037_c1_g1_i2_3	0.0497765	Up	TRINITY_DN18970_c0_g1_i1_3	0.00357435	Down
TRINITY_DN19046_c0_g1_i1_3	0.0132159	Up	TRINITY_DN18980_c0_g1_i2_1	0.0293049	Down
TRINITY_DN19053_c0_g1_i2_3	0.0253737	Up	TRINITY_DN19006_c0_g1_i1_2	0.0329364	Down
TRINITY_DN19054_c0_g1_i1_3	0.00459207	Up	TRINITY_DN19018_c0_g1_i1_1	0.0420328	Down
TRINITY_DN19055_c0_g1_i1_3	0.00485311	Up	TRINITY_DN19100_c1_g1_i1_3	0.000363876	Down
TRINITY_DN19059_c0_g1_i1_1	0.0344676	Up	TRINITY_DN19143_c0_g1_i3_3	0.0157047	Down
TRINITY_DN19067_c0_g1_i1_3	0.00245578	Up	TRINITY_DN19159_c0_g1_i1_1	5.85799e-05	Down
TRINITY_DN19072_c0_g1_i5_2	0.0305421	Up	TRINITY_DN19171_c0_g1_i1_3	0.0453908	Down
TRINITY_DN19083_c0_g1_i1_2	0.0220427	Up	TRINITY_DN19173_c0_g1_i1_3	0.0129452	Down
TRINITY_DN19107_c1_g2_i1_2	0.0349964	Up	TRINITY_DN19223_c0_g1_i1_3	0.0370443	Down
TRINITY_DN19123_c0_g1_i1_2	0.000943802	Up	TRINITY_DN19235_c0_g1_i2_3	0.00950009	Down
TRINITY_DN19148_c0_g1_i10_1	0.049631	Up	TRINITY_DN19245_c0_g1_i2_1	0.00128857	Down
TRINITY_DN19154_c0_g2_i1_2	0.00910436	Up	TRINITY_DN19245_c0_g2_i1_2	0.0339773	Down
TRINITY_DN19166_c0_g1_i1_3	0.000760932	Up	TRINITY_DN19250_c0_g1_i2_2	0.0272953	Down
TRINITY_DN19199_c0_g1_i2_1	0.0264433	Up	TRINITY_DN19257_c0_g1_i1_1	7.2379e-05	Down
TRINITY_DN19215_c0_g1_i1_3	0.00861064	Up	TRINITY_DN19284_c0_g1_i4_1	0.00134981	Down
TRINITY_DN19226_c0_g2_i1_3	0.024489	Up	TRINITY_DN19317_c0_g1_i1_3	0.0268715	Down
TRINITY_DN1924_c0_g1_i1_3	2.64253e-05	Up	TRINITY_DN19334_c0_g1_i1_1	0.00903208	Down
TRINITY_DN19250_c0_g1_i3_1	0.0364643	Up	TRINITY_DN1939_c0_g1_i1_1	0.0051791	Down
TRINITY_DN19262_c0_g1_i1_3	0.0497051	Up	TRINITY_DN19423_c0_g1_i1_3	6.07583e-05	Down
TRINITY_DN19319_c0_g1_i1_3	0.0312868	Up	TRINITY_DN19446_c0_g1_i1_3	0.00552266	Down
TRINITY_DN19320_c0_g1_i1_3	0.0225173	Up	TRINITY_DN19470_c0_g2_i1_3	0.0233557	Down
TRINITY_DN1932_c0_g1_i1_3	0.00824796	Up	TRINITY_DN19513_c0_g1_i1_1	0.0165931	Down
TRINITY_DN19348_c0_g1_i1_2	0.00336863	Up	TRINITY_DN19522_c0_g1_i1_2	3.22686e-09	Down
TRINITY_DN19356_c0_g1_i1_3	5.57515e-05	Up	TRINITY_DN19522_c0_g2_i1_2	0.0070258	Down
TRINITY_DN19381_c0_g1_i1_2	0.0371374	Up	TRINITY_DN19533_c0_g2_i2_3	0.0305202	Down
TRINITY_DN19391_c0_g2_i1_2	0.0446221	Up	TRINITY_DN19541_c0_g1_i1_1	0.000776302	Down
TRINITY_DN19397_c0_g2_i1_3	0.0472988	Up	TRINITY_DN19552_c0_g1_i1_1	9.35325e-06	Down
TRINITY_DN19424_c0_g1_i1_3	0.0233635	Up	TRINITY_DN19559_c1_g1_i6_3	0.000201461	Down
TRINITY_DN19465_c0_g1_i1_2	0.00865715	Up	TRINITY_DN19562_c0_g1_i4_3	0.0126347	Down
TRINITY_DN19474_c0_g1_i1_3	0.0295916	Up	TRINITY_DN19599_c0_g1_i1_2	0.0494108	Down
TRINITY_DN19480_c0_g1_i2_2	0.0062754	Up	TRINITY_DN19602_c0_g1_i2_3	0.0471282	Down
TRINITY_DN19482_c0_g1_i1_3	0.029485	Up	TRINITY_DN19678_c0_g1_i2_1	0.0102944	Down
TRINITY_DN19535_c0_g1_i1_3	0.00105559	Up	TRINITY_DN19720_c0_g1_i1_2	0.000229183	Down
TRINITY_DN19548_c0_g2_i1_3	0.00882828	Up	TRINITY_DN19736_c0_g1_i1_3	0.00183713	Down
TRINITY_DN19574_c0_g1_i1_3	0.000809281	Up	TRINITY_DN19748_c0_g1_i1_2	0.0380776	Down
TRINITY_DN19575_c0_g1_i2_3	0.0437856	Up	TRINITY_DN19766_c0_g2_i1_1	0.000150215	Down
TRINITY_DN19595_c0_g1_i1_2	0.0118149	Up	TRINITY_DN19767_c0_g1_i1_2	0.00713197	Down
TRINITY_DN19616_c0_g1_i1_1	0.000519067	Up	TRINITY_DN19776_c0_g1_i1_2	0.0372184	Down
TRINITY_DN19632_c1_g1_i1_2	0.00938103	Up	TRINITY_DN19808_c0_g1_i2_1	2.96065e-06	Down
TRINITY_DN19649_c0_g1_i1_3	0.000278863	Up	TRINITY_DN19811_c0_g1_i1_3	8.44205e-05	Down
TRINITY_DN19664_c0_g3_i1_1	0.00508308	Up	TRINITY_DN19824_c0_g1_i1_3	0.0052189	Down
TRINITY_DN19664_c1_g2_i1_2	0.0336307	Up	TRINITY_DN19825_c0_g1_i1_3	0.00538792	Down
TRINITY_DN19685_c0_g1_i2_2	0.0130164	Up	TRINITY_DN19834_c0_g1_i1_1	6.20625e-07	Down
TRINITY_DN19689_c0_g1_i2_3	0.000553364	Up	TRINITY_DN19838_c0_g2_i1_3	7.67693e-07	Down
TRINITY_DN19695_c0_g1_i1_3	0.000832732	Up	TRINITY_DN19845_c0_g1_i6_2	0.0366688	Down
TRINITY_DN19700_c0_g1_i1_3	0.000727408	Up	TRINITY_DN19869_c0_g1_i1_3	0.0450232	Down
TRINITY_DN19726_c0_g1_i1_3	0.00123386	Up	TRINITY_DN19887_c0_g1_i1_3	0.0100666	Down
TRINITY_DN19726_c0_g2_i1_2	0.00927697	Up	TRINITY_DN19903_c0_g1_i1_1	0.00640517	Down
TRINITY_DN19733_c0_g1_i1_3	0.00196977	Up	TRINITY_DN19910_c0_g1_i1_3	4.00839e-05	Down
TRINITY_DN19779_c0_g1_i1_2	0.00331622	Up	TRINITY_DN19922_c0_g1_i3_2	9.18586e-06	Down
TRINITY_DN19788_c0_g1_i1_3	0.0202829	Up	TRINITY_DN19924_c0_g2_i6_1	6.28632e-06	Down
TRINITY_DN19814_c1_g1_i2_1	0.00119625	Up	TRINITY_DN19933_c0_g2_i1_2	0.00403025	Down
TRINITY_DN19841_c0_g1_i1_3	0.0338155	Up	TRINITY_DN19933_c0_g4_i1_2	0.00270583	Down
TRINITY_DN19842_c0_g1_i1_2	0.0374812	Up	TRINITY_DN19957_c0_g1_i1_2	0.0108895	Down
TRINITY_DN19888_c0_g1_i1_3	0.0188863	Up	TRINITY_DN19959_c0_g1_i1_1	0.0032415	Down
TRINITY_DN19890_c0_g2_i9_1	0.0315507	Up	TRINITY_DN19959_c1_g1_i1_1	0.0207864	Down
TRINITY_DN19896_c0_g2_i1_1	0.0445543	Up	TRINITY_DN19964_c0_g1_i1_1	0.0201735	Down
TRINITY_DN19902_c0_g1_i1_3	0.0130697	Up	TRINITY_DN1996_c0_g1_i1_1	0.0267566	Down
TRINITY_DN19921_c0_g1_i2_3	0.00152878	Up	TRINITY_DN19988_c0_g3_i1_2	0.0038076	Down
TRINITY_DN19924_c0_g1_i3_1	0.0422154	Up	TRINITY_DN1998_c0_g1_i1_1	0.0146044	Down
TRINITY_DN19924_c0_g3_i1_1	0.00860962	Up	TRINITY_DN20010_c0_g3_i2_1	1.62926e-07	Down
TRINITY_DN19936_c0_g1_i2_3	0.0279623	Up	TRINITY_DN20030_c0_g3_i1_2	0.0416978	Down
TRINITY_DN19958_c0_g1_i3_3	0.0198241	Up	TRINITY_DN20063_c1_g1_i1_2	0.0375849	Down
TRINITY_DN19966_c0_g1_i1_3	0.0224913	Up	TRINITY_DN20063_c2_g1_i1_2	0.000984119	Down
TRINITY_DN20003_c0_g1_i4_2	0.0274588	Up	TRINITY_DN20127_c0_g1_i1_3	3.73678e-05	Down
TRINITY_DN20007_c1_g1_i2_3	0.0355071	Up	TRINITY_DN20145_c0_g1_i3_3	0.0224537	Down
TRINITY_DN20046_c0_g1_i2_1	0.00379117	Up	TRINITY_DN20168_c0_g1_i3_1	0.00109931	Down
TRINITY_DN20058_c0_g1_i2_3	0.0021509	Up	TRINITY_DN20236_c0_g1_i1_3	0.0311341	Down
TRINITY_DN20091_c0_g1_i4_3	0.0409432	Up	TRINITY_DN20245_c0_g1_i1_1	0.0214007	Down
TRINITY_DN20117_c0_g1_i3_1	0.00543005	Up	TRINITY_DN20246_c0_g1_i1_2	1.05414e-08	Down
TRINITY_DN20159_c0_g1_i2_3	0.0214697	Up	TRINITY_DN20255_c0_g1_i4_3	0.0391107	Down
TRINITY_DN20160_c0_g1_i2_3	0.00519687	Up	TRINITY_DN20260_c0_g3_i1_2	0.0484934	Down
TRINITY_DN20163_c0_g1_i1_2	0.0179928	Up	TRINITY_DN20305_c0_g1_i1_1	2.70443e-05	Down
TRINITY_DN20165_c0_g3_i1_3	0.0275409	Up	TRINITY_DN20324_c0_g1_i8_1	0.00804272	Down
TRINITY_DN20182_c0_g1_i1_3	0.0165906	Up	TRINITY_DN20325_c0_g1_i1_3	0.00223197	Down
TRINITY_DN20185_c0_g1_i1_3	0.00952437	Up	TRINITY_DN20333_c0_g1_i1_2	9.45726e-05	Down
TRINITY_DN20194_c0_g1_i2_2	0.00617713	Up	TRINITY_DN20356_c0_g1_i1_1	1.75524e-05	Down
TRINITY_DN20208_c0_g1_i1_3	0.00534189	Up	TRINITY_DN20368_c0_g1_i1_1	0.0113145	Down
TRINITY_DN20212_c0_g3_i1_2	0.0428052	Up	TRINITY_DN20383_c1_g1_i1_1	0.0242572	Down
TRINITY_DN20242_c0_g2_i1_3	0.0029175	Up	TRINITY_DN20387_c0_g1_i1_3	0.00080221	Down
TRINITY_DN20243_c0_g1_i3_3	0.0100757	Up	TRINITY_DN2038_c0_g1_i1_3	0.0126347	Down
TRINITY_DN20248_c0_g1_i1_3	0.00907662	Up	TRINITY_DN20396_c0_g2_i1_2	0.00520132	Down
TRINITY_DN20257_c0_g1_i1_3	0.00645318	Up	TRINITY_DN20410_c0_g1_i4_1	0.0153676	Down
TRINITY_DN20260_c0_g1_i2_3	0.00120078	Up	TRINITY_DN20434_c0_g1_i1_1	0.0437485	Down
TRINITY_DN20304_c0_g1_i2_3	0.014251	Up	TRINITY_DN20434_c0_g3_i1_1	0.0108676	Down
TRINITY_DN20328_c0_g1_i1_1	0.048237	Up	TRINITY_DN20438_c0_g1_i7_3	0.0207066	Down
TRINITY_DN20329_c0_g4_i1_2	0.0127868	Up	TRINITY_DN20504_c0_g1_i1_1	2.50601e-07	Down
TRINITY_DN20338_c0_g1_i2_1	0.0380662	Up	TRINITY_DN20505_c0_g1_i1_1	0.00438221	Down
TRINITY_DN20418_c0_g1_i1_3	0.0236512	Up	TRINITY_DN20513_c0_g1_i1_3	0.0120372	Down
TRINITY_DN20430_c0_g1_i1_2	0.00037985	Up	TRINITY_DN20521_c1_g1_i2_3	0.0327446	Down
TRINITY_DN20431_c0_g4_i1_1	0.034297	Up	TRINITY_DN20525_c0_g3_i1_2	0.0234277	Down
TRINITY_DN20440_c0_g1_i3_2	0.00350995	Up	TRINITY_DN20525_c0_g4_i6_2	0.000538961	Down
TRINITY_DN20453_c0_g1_i1_1	0.00449365	Up	TRINITY_DN20526_c0_g1_i1_2	0.0223936	Down
TRINITY_DN20456_c0_g1_i1_3	0.0344749	Up	TRINITY_DN20551_c0_g1_i2_3	0.00383278	Down
TRINITY_DN20461_c0_g1_i3_2	8.80121e-05	Up	TRINITY_DN20576_c6_g1_i1_1	0.0458129	Down
TRINITY_DN20478_c1_g1_i1_2	0.0047377	Up	TRINITY_DN20594_c0_g1_i1_3	0.0498251	Down
TRINITY_DN20487_c0_g3_i1_2	0.044759	Up	TRINITY_DN20597_c0_g1_i1_1	0.0237105	Down
TRINITY_DN20510_c0_g1_i1_3	0.0185554	Up	TRINITY_DN20610_c2_g1_i5_1	0.0198638	Down
TRINITY_DN20528_c0_g1_i1_3	0.00359643	Up	TRINITY_DN20619_c0_g1_i1_3	0.0488344	Down
TRINITY_DN20529_c0_g1_i3_2	0.00101709	Up	TRINITY_DN20627_c0_g1_i2_2	0.0497143	Down
TRINITY_DN20554_c0_g1_i1_1	0.000137186	Up	TRINITY_DN20713_c0_g3_i1_2	0.0443994	Down
TRINITY_DN20560_c0_g1_i2_3	0.000776303	Up	TRINITY_DN20735_c0_g1_i1_1	0.0187158	Down
TRINITY_DN20571_c0_g2_i1_2	0.019282	Up	TRINITY_DN20735_c0_g5_i1_3	0.0137255	Down
TRINITY_DN20585_c0_g1_i1_3	0.0307326	Up	TRINITY_DN2074_c0_g1_i1_1	0.0331751	Down
TRINITY_DN20586_c0_g1_i2_3	0.00267724	Up	TRINITY_DN20831_c1_g6_i1_2	0.00184055	Down
TRINITY_DN20606_c0_g1_i2_1	0.0388547	Up	TRINITY_DN20852_c1_g3_i1_1	0.0217228	Down
TRINITY_DN2061_c0_g1_i1_3	0.0290157	Up	TRINITY_DN20863_c1_g1_i2_3	0.00716394	Down
TRINITY_DN20639_c0_g3_i1_1	0.0157601	Up	TRINITY_DN20873_c0_g1_i5_2	7.3794e-05	Down
TRINITY_DN20665_c0_g1_i4_3	0.00023493	Up	TRINITY_DN20876_c0_g1_i3_2	0.00742724	Down
TRINITY_DN20668_c0_g1_i1_3	0.0357663	Up	TRINITY_DN20876_c0_g2_i1_2	0.0208897	Down
TRINITY_DN20691_c0_g1_i2_3	0.0113012	Up	TRINITY_DN20877_c0_g1_i1_1	0.00188112	Down
TRINITY_DN20694_c0_g1_i1_3	3.85321e-05	Up	TRINITY_DN20889_c3_g2_i7_2	0.000275112	Down
TRINITY_DN20723_c0_g1_i1_3	0.0144612	Up	TRINITY_DN20917_c0_g1_i1_3	0.00770271	Down
TRINITY_DN20728_c0_g1_i3_2	0.00208114	Up	TRINITY_DN20923_c0_g1_i1_1	0.0185038	Down
TRINITY_DN20736_c0_g1_i1_1	0.029632	Up	TRINITY_DN20923_c0_g2_i10_1	0.0196467	Down
TRINITY_DN20739_c0_g2_i1_3	0.0101235	Up	TRINITY_DN2092_c0_g1_i1_3	0.00725206	Down
TRINITY_DN20790_c0_g1_i3_3	0.01802	Up	TRINITY_DN20930_c0_g1_i2_1	3.28066e-05	Down
TRINITY_DN20827_c0_g1_i2_2	0.00479761	Up	TRINITY_DN20935_c0_g1_i2_1	0.00221787	Down
TRINITY_DN20831_c0_g1_i1_3	0.0162201	Up	TRINITY_DN20939_c0_g1_i1_2	0.0144733	Down
TRINITY_DN20841_c0_g3_i1_3	0.0264897	Up	TRINITY_DN20953_c0_g1_i1_1	0.000278059	Down
TRINITY_DN20854_c0_g1_i2_3	0.0021728	Up	TRINITY_DN20957_c0_g1_i8_1	0.0352677	Down
TRINITY_DN20867_c0_g1_i1_1	0.00211426	Up	TRINITY_DN20983_c0_g1_i7_1	0.0349394	Down
TRINITY_DN20873_c0_g1_i3_3	0.0195737	Up	TRINITY_DN2103_c0_g1_i1_3	0.00627883	Down
TRINITY_DN20876_c0_g2_i1_3	0.00745573	Up	TRINITY_DN21043_c0_g3_i1_2	0.00830261	Down
TRINITY_DN20889_c3_g8_i1_2	0.0275409	Up	TRINITY_DN21099_c0_g1_i2_3	0.040782	Down
TRINITY_DN20922_c0_g4_i1_1	0.0102153	Up	TRINITY_DN21106_c0_g2_i1_2	5.88383e-05	Down
TRINITY_DN20940_c0_g1_i1_3	0.0124831	Up	TRINITY_DN21152_c1_g2_i2_1	0.0101456	Down
TRINITY_DN20952_c0_g2_i1_2	0.00267724	Up	TRINITY_DN21186_c0_g1_i2_3	4.32557e-05	Down
TRINITY_DN20956_c0_g1_i1_3	0.000110788	Up	TRINITY_DN21228_c0_g1_i1_3	0.00124457	Down
TRINITY_DN20958_c0_g1_i2_3	0.0449764	Up	TRINITY_DN21234_c1_g1_i2_2	0.0375215	Down
TRINITY_DN20958_c0_g2_i1_3	0.0440431	Up	TRINITY_DN21235_c0_g8_i2_1	0.00742199	Down
TRINITY_DN20968_c0_g2_i1_3	0.0139491	Up	TRINITY_DN21236_c3_g2_i2_2	0.00586555	Down
TRINITY_DN20981_c0_g1_i2_3	0.00924483	Up	TRINITY_DN21254_c0_g1_i1_2	0.00475821	Down
TRINITY_DN20985_c0_g1_i4_2	0.027426	Up	TRINITY_DN21264_c0_g1_i2_1	0.0366293	Down
TRINITY_DN20989_c0_g1_i1_3	0.0128055	Up	TRINITY_DN21265_c0_g3_i1_2	0.0333636	Down
TRINITY_DN21004_c0_g1_i2_3	0.00838574	Up	TRINITY_DN21292_c0_g1_i3_3	0.00553339	Down
TRINITY_DN21035_c0_g1_i1_2	0.000554506	Up	TRINITY_DN21295_c1_g1_i1_1	0.0144726	Down
TRINITY_DN21059_c0_g1_i2_3	0.0287077	Up	TRINITY_DN21303_c2_g2_i1_3	0.000644879	Down
TRINITY_DN21084_c0_g1_i1_3	0.0295895	Up	TRINITY_DN21316_c3_g2_i2_3	0.000893109	Down
TRINITY_DN21090_c0_g1_i2_2	0.00924258	Up	TRINITY_DN21316_c3_g3_i1_3	0.0175564	Down
TRINITY_DN21098_c0_g1_i2_3	0.0270475	Up	TRINITY_DN21317_c2_g1_i1_2	0.0277443	Down
TRINITY_DN21156_c0_g1_i2_2	0.00101183	Up	TRINITY_DN21381_c0_g2_i1_3	0.0284562	Down
TRINITY_DN2118_c0_g1_i1_3	0.0275409	Up	TRINITY_DN21397_c0_g1_i1_3	0.0494946	Down
TRINITY_DN21202_c0_g1_i1_3	0.0452206	Up	TRINITY_DN21400_c1_g2_i2_2	0.00105427	Down
TRINITY_DN21204_c0_g2_i2_3	0.000264215	Up	TRINITY_DN21403_c0_g1_i1_2	0.027982	Down
TRINITY_DN21224_c0_g1_i4_3	0.00219718	Up	TRINITY_DN21453_c0_g1_i1_2	0.000158495	Down
TRINITY_DN21276_c0_g1_i1_3	0.00037022	Up	TRINITY_DN21455_c0_g1_i1_3	0.00368437	Down
TRINITY_DN2127_c0_g1_i1_3	0.00745573	Up	TRINITY_DN21469_c1_g1_i1_3	0.026289	Down
TRINITY_DN21280_c0_g1_i1_2	0.00632137	Up	TRINITY_DN21470_c1_g2_i1_2	0.00013822	Down
TRINITY_DN21289_c0_g1_i2_1	0.0380229	Up	TRINITY_DN21472_c1_g7_i2_2	0.00108478	Down
TRINITY_DN21296_c0_g3_i2_3	0.0433061	Up	TRINITY_DN21474_c1_g1_i1_3	0.00646493	Down
TRINITY_DN21302_c0_g1_i1_3	0.00106818	Up	TRINITY_DN21476_c0_g1_i1_2	0.0149299	Down
TRINITY_DN21321_c0_g1_i1_3	0.0452375	Up	TRINITY_DN21491_c0_g1_i1_1	0.00245785	Down
TRINITY_DN21335_c0_g1_i1_3	0.035721	Up	TRINITY_DN21509_c0_g6_i1_1	0.0413222	Down
TRINITY_DN21343_c0_g1_i1_2	0.0340418	Up	TRINITY_DN21510_c0_g3_i2_1	0.00416014	Down
TRINITY_DN21347_c0_g1_i1_1	0.00495581	Up	TRINITY_DN21510_c0_g4_i1_1	0.0123376	Down
TRINITY_DN21352_c0_g1_i2_2	0.0219187	Up	TRINITY_DN21518_c1_g2_i1_1	0.0381529	Down
TRINITY_DN21356_c0_g4_i1_2	0.031913	Up	TRINITY_DN21525_c3_g6_i1_2	0.0313184	Down
TRINITY_DN21367_c0_g1_i2_3	0.039486	Up	TRINITY_DN21532_c0_g1_i2_1	0.014842	Down
TRINITY_DN21379_c1_g3_i3_2	0.0213354	Up	TRINITY_DN21564_c0_g1_i1_1	0.0210515	Down
TRINITY_DN21387_c0_g1_i1_2	0.00373056	Up	TRINITY_DN21578_c0_g1_i1_3	0.04427	Down
TRINITY_DN21396_c0_g1_i2_3	0.00896662	Up	TRINITY_DN21583_c0_g1_i2_1	0.00760173	Down
TRINITY_DN2139_c0_g1_i1_3	0.0240308	Up	TRINITY_DN21614_c0_g1_i1_3	3.23691e-05	Down
TRINITY_DN21401_c0_g2_i3_1	0.00161399	Up	TRINITY_DN21616_c0_g1_i2_2	0.0490355	Down
TRINITY_DN21435_c0_g1_i5_2	0.00779866	Up	TRINITY_DN21631_c0_g1_i1_3	0.00914863	Down
TRINITY_DN21446_c0_g1_i2_2	0.0017431	Up	TRINITY_DN21641_c0_g1_i1_2	0.00914905	Down
TRINITY_DN21452_c0_g1_i1_3	0.00569779	Up	TRINITY_DN21641_c0_g1_i2_3	2.60228e-05	Down
TRINITY_DN21470_c1_g1_i1_2	0.0116116	Up	TRINITY_DN2166_c0_g1_i1_3	0.0267585	Down
TRINITY_DN2147_c0_g1_i1_3	0.0412033	Up	TRINITY_DN21678_c0_g1_i1_3	0.0267566	Down
TRINITY_DN21488_c0_g1_i1_3	0.0328233	Up	TRINITY_DN21679_c1_g1_i6_1	0.0356658	Down
TRINITY_DN21498_c0_g1_i2_3	0.00123406	Up	TRINITY_DN21684_c1_g2_i1_2	0.00381279	Down
TRINITY_DN21499_c0_g1_i1_3	0.000472311	Up	TRINITY_DN21684_c1_g3_i1_2	0.00875495	Down
TRINITY_DN21535_c0_g2_i3_3	0.0131034	Up	TRINITY_DN21687_c0_g2_i1_2	6.50349e-06	Down
TRINITY_DN21539_c0_g1_i2_2	0.00029025	Up	TRINITY_DN21687_c0_g3_i1_2	0.00298373	Down
TRINITY_DN21539_c0_g2_i1_2	0.0187744	Up	TRINITY_DN21687_c1_g5_i1_2	0.0305032	Down
TRINITY_DN21544_c0_g1_i1_3	0.0371374	Up	TRINITY_DN21704_c0_g1_i1_1	0.0410709	Down
TRINITY_DN21565_c0_g2_i1_3	0.000417636	Up	TRINITY_DN21725_c0_g1_i1_1	0.00158787	Down
TRINITY_DN21582_c0_g1_i4_3	0.041643	Up	TRINITY_DN21726_c0_g1_i1_1	0.00336735	Down
TRINITY_DN21596_c0_g1_i3_3	0.0136606	Up	TRINITY_DN21751_c0_g1_i1_3	0.0235931	Down
TRINITY_DN21614_c2_g1_i1_1	4.27556e-05	Up	TRINITY_DN21766_c0_g1_i10_1	0.0306308	Down
TRINITY_DN21619_c0_g1_i1_2	0.000682268	Up	TRINITY_DN21770_c0_g5_i5_1	0.0148308	Down
TRINITY_DN21620_c0_g1_i1_2	0.0433061	Up	TRINITY_DN21775_c0_g1_i1_3	0.000450046	Down
TRINITY_DN21638_c0_g1_i1_2	4.42877e-06	Up	TRINITY_DN21799_c1_g1_i2_1	0.0278995	Down
TRINITY_DN21647_c0_g1_i2_3	0.0130518	Up	TRINITY_DN21836_c0_g2_i1_2	0.000392701	Down
TRINITY_DN21682_c0_g1_i1_3	0.00383296	Up	TRINITY_DN21852_c0_g1_i1_2	0.000541687	Down
TRINITY_DN21689_c0_g1_i4_2	0.0129519	Up	TRINITY_DN21856_c0_g2_i6_2	0.00762479	Down
TRINITY_DN21696_c0_g1_i1_3	0.0249134	Up	TRINITY_DN21856_c1_g1_i1_2	0.00489655	Down
TRINITY_DN21699_c0_g1_i3_3	0.00416163	Up	TRINITY_DN21879_c0_g1_i4_3	0.00071501	Down
TRINITY_DN21701_c0_g1_i5_2	0.0150323	Up	TRINITY_DN21884_c0_g1_i1_2	0.0300691	Down
TRINITY_DN21704_c0_g1_i1_3	0.000856753	Up	TRINITY_DN21902_c0_g1_i2_3	0.00947373	Down
TRINITY_DN21718_c0_g1_i3_2	0.00963036	Up	TRINITY_DN21906_c1_g1_i1_2	0.0211426	Down
TRINITY_DN21719_c0_g1_i1_3	0.00173824	Up	TRINITY_DN21927_c0_g1_i4_1	0.0489768	Down
TRINITY_DN21719_c0_g3_i2_1	0.00622654	Up	TRINITY_DN21931_c0_g1_i1_1	0.0062724	Down
TRINITY_DN21747_c0_g1_i1_3	0.0173884	Up	TRINITY_DN21936_c0_g1_i5_3	0.016445	Down
TRINITY_DN21765_c0_g1_i6_3	0.0140271	Up	TRINITY_DN21938_c0_g5_i1_2	0.00335891	Down
TRINITY_DN21766_c0_g1_i4_2	0.0215958	Up	TRINITY_DN21942_c0_g3_i1_2	0.027826	Down
TRINITY_DN21770_c0_g3_i2_1	0.0149917	Up	TRINITY_DN21945_c0_g1_i2_1	0.0177976	Down
TRINITY_DN21783_c0_g1_i4_2	0.0062204	Up	TRINITY_DN21958_c0_g1_i1_2	0.000871169	Down
TRINITY_DN21805_c1_g2_i1_2	0.00148828	Up	TRINITY_DN21975_c1_g3_i1_2	0.0193194	Down
TRINITY_DN21822_c0_g1_i3_2	0.00131215	Up	TRINITY_DN21977_c0_g1_i2_2	0.0211685	Down
TRINITY_DN21844_c0_g2_i1_1	0.0352047	Up	TRINITY_DN21977_c0_g3_i1_2	0.00193864	Down
TRINITY_DN21846_c0_g2_i5_3	0.00239699	Up	TRINITY_DN21994_c0_g3_i1_2	0.00252893	Down
TRINITY_DN21847_c0_g1_i1_3	0.0179648	Up	TRINITY_DN22005_c2_g3_i1_2	0.0337394	Down
TRINITY_DN21856_c0_g1_i1_3	0.00466731	Up	TRINITY_DN22017_c0_g1_i1_2	0.0381716	Down
TRINITY_DN21858_c0_g1_i2_2	0.0325585	Up	TRINITY_DN22019_c1_g6_i1_2	0.0120475	Down
TRINITY_DN21868_c0_g1_i1_3	0.000101229	Up	TRINITY_DN2201_c0_g1_i1_1	0.00489655	Down
TRINITY_DN21869_c0_g1_i1_3	0.026393	Up	TRINITY_DN22054_c0_g1_i3_3	0.0418599	Down
TRINITY_DN21902_c0_g2_i4_3	0.00716836	Up	TRINITY_DN22055_c0_g1_i1_2	0.00270188	Down
TRINITY_DN21916_c0_g1_i1_2	0.000635601	Up	TRINITY_DN22065_c0_g1_i1_1	0.0292498	Down
TRINITY_DN21921_c0_g2_i1_3	0.000694515	Up	TRINITY_DN22074_c0_g1_i1_3	0.0209231	Down
TRINITY_DN21927_c0_g1_i2_3	0.0350191	Up	TRINITY_DN22075_c3_g1_i1_1	0.0370391	Down
TRINITY_DN21928_c0_g1_i2_3	0.00518494	Up	TRINITY_DN22076_c0_g3_i1_1	0.0330063	Down
TRINITY_DN21931_c0_g1_i4_3	0.0438513	Up	TRINITY_DN22084_c0_g1_i1_3	0.0166511	Down
TRINITY_DN21943_c1_g1_i7_1	0.0437092	Up	TRINITY_DN22084_c0_g2_i3_3	0.00874824	Down
TRINITY_DN21975_c0_g1_i1_3	0.0429745	Up	TRINITY_DN22089_c1_g2_i8_2	0.00160704	Down
TRINITY_DN21978_c0_g1_i1_3	0.00365869	Up	TRINITY_DN22103_c1_g1_i1_2	0.0109581	Down
TRINITY_DN21978_c2_g1_i1_2	0.00719193	Up	TRINITY_DN22103_c3_g1_i2_2	3.35627e-05	Down
TRINITY_DN21990_c0_g1_i4_3	0.0136189	Up	TRINITY_DN22126_c0_g1_i1_3	0.0128187	Down
TRINITY_DN21997_c0_g1_i1_2	0.00864018	Up	TRINITY_DN22132_c0_g1_i2_2	0.000330354	Down
TRINITY_DN21999_c0_g1_i1_3	0.0033951	Up	TRINITY_DN2213_c0_g1_i1_1	3.23878e-11	Down
TRINITY_DN22010_c0_g1_i1_3	0.044759	Up	TRINITY_DN22142_c0_g1_i4_1	0.0114388	Down
TRINITY_DN22051_c0_g1_i2_3	0.000749003	Up	TRINITY_DN22152_c1_g4_i2_1	0.00278589	Down
TRINITY_DN22055_c0_g1_i1_3	0.0192219	Up	TRINITY_DN22156_c0_g1_i2_2	5.17624e-07	Down
TRINITY_DN22057_c0_g2_i1_3	0.00913647	Up	TRINITY_DN2216_c0_g1_i1_1	0.00408014	Down
TRINITY_DN22060_c0_g2_i2_2	0.0105183	Up	TRINITY_DN22180_c0_g1_i1_2	0.00417106	Down
TRINITY_DN22074_c1_g1_i8_2	0.0414134	Up	TRINITY_DN22201_c0_g1_i2_3	0.019516	Down
TRINITY_DN22079_c0_g1_i3_3	0.0111953	Up	TRINITY_DN22205_c0_g1_i2_1	2.36952e-05	Down
TRINITY_DN22079_c0_g2_i1_3	0.0348245	Up	TRINITY_DN22212_c0_g1_i3_2	4.92597e-07	Down
TRINITY_DN22080_c0_g1_i1_3	0.026393	Up	TRINITY_DN22213_c2_g2_i2_2	0.00399279	Down
TRINITY_DN22081_c0_g1_i1_3	0.00673102	Up	TRINITY_DN22234_c4_g5_i1_1	0.0262449	Down
TRINITY_DN22098_c0_g1_i3_3	0.00354153	Up	TRINITY_DN22264_c0_g1_i2_3	1.1422e-05	Down
TRINITY_DN22127_c0_g1_i1_3	0.0292148	Up	TRINITY_DN22273_c0_g1_i8_1	0.0321514	Down
TRINITY_DN22129_c0_g1_i4_3	0.0416407	Up	TRINITY_DN22276_c0_g2_i20_2	0.0033193	Down
TRINITY_DN22136_c0_g2_i4_3	0.0135547	Up	TRINITY_DN22291_c0_g1_i1_3	0.0344723	Down
TRINITY_DN22160_c1_g7_i1_2	0.00824796	Up	TRINITY_DN22292_c1_g1_i5_1	0.00052111	Down
TRINITY_DN22167_c0_g2_i1_3	0.0343641	Up	TRINITY_DN22312_c1_g5_i9_1	0.00394575	Down
TRINITY_DN22174_c0_g1_i2_3	0.0101897	Up	TRINITY_DN22314_c0_g1_i3_1	0.000377861	Down
TRINITY_DN22178_c0_g1_i4_3	0.00606442	Up	TRINITY_DN22321_c0_g1_i5_1	0.00536684	Down
TRINITY_DN22219_c0_g1_i3_3	0.0196462	Up	TRINITY_DN22338_c0_g1_i2_1	0.0460813	Down
TRINITY_DN22222_c0_g2_i2_2	3.16412e-05	Up	TRINITY_DN22338_c0_g4_i1_2	0.0256556	Down
TRINITY_DN22223_c0_g1_i2_3	0.0120817	Up	TRINITY_DN22346_c0_g1_i3_3	0.000806406	Down
TRINITY_DN22234_c3_g1_i1_1	0.0150045	Up	TRINITY_DN22357_c0_g1_i1_2	0.0421774	Down
TRINITY_DN22238_c1_g1_i2_3	0.0034123	Up	TRINITY_DN22368_c0_g4_i2_1	0.0280475	Down
TRINITY_DN22269_c0_g1_i7_1	0.019686	Up	TRINITY_DN22373_c2_g2_i2_2	2.30273e-06	Down
TRINITY_DN22273_c0_g1_i1_2	0.00815099	Up	TRINITY_DN22373_c2_g3_i1_2	0.000207589	Down
TRINITY_DN22279_c1_g2_i3_1	0.00353702	Up	TRINITY_DN22375_c0_g1_i1_2	1.9294e-06	Down
TRINITY_DN22319_c0_g1_i1_2	0.044049	Up	TRINITY_DN22395_c0_g1_i4_1	0.000222238	Down
TRINITY_DN22376_c0_g1_i8_3	0.0163925	Up	TRINITY_DN22396_c3_g1_i1_1	0.043523	Down
TRINITY_DN22413_c2_g3_i1_2	0.0240662	Up	TRINITY_DN22396_c3_g4_i1_1	0.0026219	Down
TRINITY_DN22423_c0_g1_i1_3	0.0021986	Up	TRINITY_DN22396_c3_g5_i1_1	0.022313	Down
TRINITY_DN22424_c0_g1_i1_1	0.00271601	Up	TRINITY_DN22412_c1_g1_i1_2	0.021398	Down
TRINITY_DN22431_c0_g1_i1_2	0.00231255	Up	TRINITY_DN22426_c0_g1_i1_1	0.00533699	Down
TRINITY_DN22441_c0_g1_i2_2	0.00297091	Up	TRINITY_DN22426_c0_g2_i1_1	0.00117373	Down
TRINITY_DN22457_c0_g1_i2_3	0.00218327	Up	TRINITY_DN22430_c1_g1_i1_2	0.00158472	Down
TRINITY_DN22462_c0_g2_i1_3	0.00126914	Up	TRINITY_DN22430_c1_g3_i1_2	0.00888911	Down
TRINITY_DN22482_c0_g2_i1_3	0.0223804	Up	TRINITY_DN22435_c0_g1_i3_2	0.000664673	Down
TRINITY_DN22505_c0_g1_i5_3	0.00158387	Up	TRINITY_DN22460_c0_g9_i1_1	0.00298373	Down
TRINITY_DN22514_c1_g1_i1_2	0.0305268	Up	TRINITY_DN22461_c0_g1_i1_1	0.0347233	Down
TRINITY_DN22520_c0_g1_i1_3	0.0322739	Up	TRINITY_DN22472_c0_g10_i1_2	0.0210507	Down
TRINITY_DN22524_c2_g1_i2_3	0.0466194	Up	TRINITY_DN2247_c0_g1_i2_1	0.0169246	Down
TRINITY_DN22525_c0_g1_i2_2	0.00116907	Up	TRINITY_DN22488_c0_g1_i12_3	0.00709596	Down
TRINITY_DN22534_c0_g2_i3_2	0.0408196	Up	TRINITY_DN22500_c3_g1_i1_1	0.0120196	Down
TRINITY_DN22543_c0_g1_i5_2	0.00477105	Up	TRINITY_DN22508_c1_g3_i2_1	0.0475525	Down
TRINITY_DN22572_c1_g2_i4_2	0.0462959	Up	TRINITY_DN22524_c0_g2_i1_1	0.0274572	Down
TRINITY_DN22582_c1_g2_i1_3	0.0275409	Up	TRINITY_DN22524_c2_g6_i1_3	0.0203219	Down
TRINITY_DN22596_c0_g1_i1_3	0.0490225	Up	TRINITY_DN22525_c0_g1_i1_3	0.045472	Down
TRINITY_DN22606_c0_g1_i1_3	0.0451837	Up	TRINITY_DN22531_c0_g2_i1_2	0.00309779	Down
TRINITY_DN22611_c0_g1_i4_3	0.0120154	Up	TRINITY_DN22534_c0_g1_i8_1	0.00756179	Down
TRINITY_DN22611_c0_g2_i1_3	0.0471705	Up	TRINITY_DN2253_c0_g1_i1_1	0.00108247	Down
TRINITY_DN22616_c0_g1_i1_3	0.00359767	Up	TRINITY_DN22557_c0_g1_i1_3	0.0211741	Down
TRINITY_DN22638_c0_g2_i1_1	0.0324469	Up	TRINITY_DN22558_c0_g1_i1_1	0.0071153	Down
TRINITY_DN22649_c0_g1_i1_3	0.0192761	Up	TRINITY_DN22565_c0_g1_i2_2	0.000212069	Down
TRINITY_DN22662_c0_g1_i1_3	0.0150426	Up	TRINITY_DN22565_c0_g1_i8_1	0.0128583	Down
TRINITY_DN22669_c0_g1_i20_2	0.0234346	Up	TRINITY_DN22565_c0_g2_i9_1	0.0119622	Down
TRINITY_DN2266_c0_g1_i1_3	0.0218119	Up	TRINITY_DN22572_c2_g1_i1_2	0.00225878	Down
TRINITY_DN22697_c1_g2_i1_2	0.00966921	Up	TRINITY_DN22587_c1_g2_i3_3	0.0142175	Down
TRINITY_DN22713_c0_g1_i2_3	0.00160844	Up	TRINITY_DN2258_c0_g1_i1_1	0.046993	Down
TRINITY_DN22720_c0_g1_i1_3	0.00420277	Up	TRINITY_DN22616_c1_g1_i5_1	0.026166	Down
TRINITY_DN22736_c0_g1_i2_2	0.00339356	Up	TRINITY_DN22620_c0_g1_i1_2	4.34802e-08	Down
TRINITY_DN22737_c0_g5_i1_3	0.0146593	Up	TRINITY_DN22637_c0_g1_i1_1	0.00804367	Down
TRINITY_DN22742_c2_g3_i1_1	0.00492015	Up	TRINITY_DN22642_c4_g4_i1_2	0.0399128	Down
TRINITY_DN22742_c2_g4_i1_1	0.00130609	Up	TRINITY_DN22666_c0_g1_i1_3	1.34025e-06	Down
TRINITY_DN22787_c0_g1_i3_2	0.00321538	Up	TRINITY_DN22666_c1_g1_i1_2	0.0186931	Down
TRINITY_DN22803_c0_g1_i1_3	0.00674834	Up	TRINITY_DN22682_c0_g1_i1_1	0.0100303	Down
TRINITY_DN22831_c1_g2_i2_3	0.0413925	Up	TRINITY_DN22690_c0_g1_i3_1	1.30109e-07	Down
TRINITY_DN22831_c1_g7_i1_3	0.0416826	Up	TRINITY_DN22691_c1_g2_i3_1	0.00963627	Down
TRINITY_DN22837_c0_g2_i1_3	0.0174182	Up	TRINITY_DN22691_c1_g3_i1_1	0.0137551	Down
TRINITY_DN22838_c0_g1_i3_2	0.00124092	Up	TRINITY_DN22698_c0_g1_i2_2	6.36825e-06	Down
TRINITY_DN22839_c0_g3_i3_1	0.00846685	Up	TRINITY_DN22698_c0_g2_i1_2	0.0079626	Down
TRINITY_DN22840_c1_g1_i1_3	0.0401185	Up	TRINITY_DN22704_c0_g3_i2_1	0.0451486	Down
TRINITY_DN22849_c0_g5_i1_3	0.045197	Up	TRINITY_DN22711_c0_g2_i1_2	0.0196656	Down
TRINITY_DN22862_c1_g1_i1_3	0.0155622	Up	TRINITY_DN22714_c3_g1_i9_1	0.0395847	Down
TRINITY_DN22868_c2_g5_i1_2	0.00267724	Up	TRINITY_DN22714_c3_g2_i1_1	3.79034e-05	Down
TRINITY_DN22868_c2_g6_i1_2	0.0050371	Up	TRINITY_DN22757_c2_g1_i1_1	0.00500958	Down
TRINITY_DN22873_c0_g1_i8_3	0.023174	Up	TRINITY_DN22771_c5_g1_i2_3	0.030082	Down
TRINITY_DN22879_c0_g2_i1_3	0.00122353	Up	TRINITY_DN22772_c0_g2_i1_1	0.000139988	Down
TRINITY_DN22893_c1_g3_i1_1	0.0456778	Up	TRINITY_DN22805_c3_g1_i2_2	0.00435327	Down
TRINITY_DN22895_c0_g1_i2_3	0.0035486	Up	TRINITY_DN22806_c0_g1_i1_3	0.0107991	Down
TRINITY_DN22908_c3_g1_i1_3	0.024489	Up	TRINITY_DN22808_c1_g1_i5_3	0.0213843	Down
TRINITY_DN22912_c0_g1_i3_3	0.00461765	Up	TRINITY_DN22808_c1_g2_i1_3	0.0202616	Down
TRINITY_DN22935_c1_g1_i1_1	0.042264	Up	TRINITY_DN22825_c0_g1_i1_1	0.0143218	Down
TRINITY_DN22945_c0_g1_i1_3	0.0356846	Up	TRINITY_DN22831_c0_g1_i1_2	0.00450744	Down
TRINITY_DN22969_c0_g1_i1_3	0.0102882	Up	TRINITY_DN22833_c0_g2_i2_3	0.0174219	Down
TRINITY_DN22970_c0_g2_i1_3	0.00177703	Up	TRINITY_DN22837_c0_g1_i10_2	0.00129782	Down
TRINITY_DN22979_c0_g1_i2_3	0.0458872	Up	TRINITY_DN2283_c0_g1_i1_1	0.000646417	Down
TRINITY_DN22997_c1_g4_i1_1	0.0133472	Up	TRINITY_DN22844_c0_g2_i3_1	0.00491351	Down
TRINITY_DN23000_c0_g1_i1_3	0.00808684	Up	TRINITY_DN2288_c0_g1_i1_2	0.0048295	Down
TRINITY_DN23011_c0_g1_i1_3	0.000798173	Up	TRINITY_DN22892_c0_g2_i1_3	0.0151418	Down
TRINITY_DN23022_c0_g2_i1_2	0.000112147	Up	TRINITY_DN22897_c0_g2_i4_2	0.0447091	Down
TRINITY_DN23023_c0_g1_i1_3	0.0339611	Up	TRINITY_DN22908_c0_g1_i1_1	0.0269916	Down
TRINITY_DN23023_c0_g2_i7_3	0.0283129	Up	TRINITY_DN22908_c0_g2_i1_1	0.00336743	Down
TRINITY_DN23023_c0_g3_i1_3	0.0275409	Up	TRINITY_DN22923_c1_g6_i1_2	0.00335891	Down
TRINITY_DN23040_c0_g4_i1_3	0.00016829	Up	TRINITY_DN22937_c0_g2_i1_1	0.0141372	Down
TRINITY_DN23061_c0_g2_i1_3	0.0162154	Up	TRINITY_DN22937_c0_g8_i1_1	0.00990614	Down
TRINITY_DN23062_c0_g5_i1_2	0.0198575	Up	TRINITY_DN22949_c0_g1_i1_1	0.0123835	Down
TRINITY_DN23062_c1_g1_i1_3	0.018456	Up	TRINITY_DN22956_c0_g1_i2_2	0.0189703	Down
TRINITY_DN23078_c0_g1_i1_2	0.000686865	Up	TRINITY_DN22964_c0_g1_i3_1	0.0437887	Down
TRINITY_DN23081_c0_g1_i3_3	0.0108254	Up	TRINITY_DN22965_c0_g1_i4_1	0.0144536	Down
TRINITY_DN23098_c0_g1_i1_2	0.0479143	Up	TRINITY_DN22966_c1_g2_i1_1	0.0153676	Down
TRINITY_DN23116_c0_g1_i1_1	0.0409761	Up	TRINITY_DN22970_c1_g2_i1_2	0.00711298	Down
TRINITY_DN23126_c0_g1_i5_3	0.00371336	Up	TRINITY_DN22978_c1_g1_i4_3	0.0383962	Down
TRINITY_DN23126_c0_g2_i3_3	0.000178518	Up	TRINITY_DN22983_c0_g1_i5_2	0.0477552	Down
TRINITY_DN23129_c1_g1_i4_3	0.00658878	Up	TRINITY_DN23002_c2_g1_i2_1	0.00343729	Down
TRINITY_DN23138_c0_g1_i1_3	0.0408196	Up	TRINITY_DN23007_c0_g2_i3_2	0.014511	Down
TRINITY_DN23142_c0_g2_i2_3	0.016833	Up	TRINITY_DN23017_c2_g3_i5_2	0.029836	Down
TRINITY_DN23167_c0_g1_i12_1	0.0417083	Up	TRINITY_DN23019_c3_g1_i2_3	0.00875449	Down
TRINITY_DN23179_c0_g1_i1_1	0.00141853	Up	TRINITY_DN23029_c1_g1_i1_1	0.043523	Down
TRINITY_DN23188_c0_g1_i1_1	0.00226075	Up	TRINITY_DN23029_c1_g2_i2_1	0.00264955	Down
TRINITY_DN23192_c0_g1_i1_3	0.0116403	Up	TRINITY_DN23059_c0_g1_i1_3	0.0158169	Down
TRINITY_DN23208_c0_g2_i1_2	0.00913647	Up	TRINITY_DN23078_c0_g1_i15_1	7.67576e-06	Down
TRINITY_DN23227_c1_g1_i1_2	0.0130676	Up	TRINITY_DN23079_c0_g1_i4_3	0.0412867	Down
TRINITY_DN23235_c0_g1_i2_1	0.0433212	Up	TRINITY_DN23080_c0_g1_i4_1	0.0073122	Down
TRINITY_DN23236_c0_g1_i1_3	1.61088e-05	Up	TRINITY_DN23080_c0_g3_i2_1	0.0364385	Down
TRINITY_DN23246_c0_g3_i1_1	0.0194593	Up	TRINITY_DN23086_c1_g1_i3_2	0.000693003	Down
TRINITY_DN23250_c0_g1_i3_1	0.0311571	Up	TRINITY_DN23100_c0_g1_i1_2	0.0475528	Down
TRINITY_DN23250_c0_g2_i1_2	0.00709584	Up	TRINITY_DN23111_c0_g3_i3_1	1.57989e-05	Down
TRINITY_DN23251_c0_g1_i8_2	0.0376772	Up	TRINITY_DN23128_c0_g1_i1_2	0.000590948	Down
TRINITY_DN23263_c0_g1_i1_3	0.00109468	Up	TRINITY_DN23139_c0_g1_i3_1	0.0235926	Down
TRINITY_DN23272_c1_g4_i3_3	0.00876804	Up	TRINITY_DN23165_c0_g1_i1_1	0.00155687	Down
TRINITY_DN23277_c0_g1_i3_1	0.0429876	Up	TRINITY_DN23176_c0_g2_i1_2	0.0023588	Down
TRINITY_DN23284_c0_g3_i1_2	0.00665197	Up	TRINITY_DN23225_c1_g3_i1_3	0.00737024	Down
TRINITY_DN23284_c0_g5_i1_2	0.0242348	Up	TRINITY_DN23240_c0_g2_i1_2	0.0316566	Down
TRINITY_DN23296_c0_g1_i2_2	0.00479547	Up	TRINITY_DN23270_c0_g1_i5_3	0.0177691	Down
TRINITY_DN23296_c0_g2_i1_3	0.0323912	Up	TRINITY_DN23270_c2_g1_i1_2	6.61286e-05	Down
TRINITY_DN23307_c0_g1_i1_2	0.0309125	Up	TRINITY_DN23317_c1_g6_i1_1	0.00322127	Down
TRINITY_DN23320_c0_g1_i2_2	0.00695266	Up	TRINITY_DN23321_c0_g1_i1_2	0.0198669	Down
TRINITY_DN23355_c1_g1_i1_3	0.000162456	Up	TRINITY_DN23337_c0_g2_i7_1	0.0111036	Down
TRINITY_DN23359_c0_g1_i1_2	0.0200707	Up	TRINITY_DN23337_c2_g1_i3_2	0.00309779	Down
TRINITY_DN23361_c0_g3_i6_1	0.00264228	Up	TRINITY_DN23338_c0_g2_i2_3	0.0144832	Down
TRINITY_DN23384_c0_g1_i6_3	0.0113881	Up	TRINITY_DN23344_c2_g2_i1_2	0.04446	Down
TRINITY_DN23391_c0_g1_i2_2	0.00976562	Up	TRINITY_DN23361_c0_g4_i1_1	0.0464325	Down
TRINITY_DN23406_c0_g3_i1_2	0.0116424	Up	TRINITY_DN23381_c0_g1_i1_1	0.020077	Down
TRINITY_DN23430_c1_g1_i7_1	0.0450821	Up	TRINITY_DN23381_c0_g2_i10_1	0.00223238	Down
TRINITY_DN23435_c0_g3_i3_3	0.00326762	Up	TRINITY_DN23386_c0_g3_i7_2	0.023344	Down
TRINITY_DN23441_c0_g1_i7_3	0.0220758	Up	TRINITY_DN23398_c1_g3_i3_3	2.03087e-05	Down
TRINITY_DN23448_c0_g2_i1_1	0.0217169	Up	TRINITY_DN23401_c0_g1_i4_3	3.12338e-06	Down
TRINITY_DN23453_c1_g1_i4_3	0.00753916	Up	TRINITY_DN23401_c0_g2_i4_3	0.0046813	Down
TRINITY_DN23464_c1_g1_i1_1	0.0187908	Up	TRINITY_DN23407_c0_g2_i2_2	3.57617e-05	Down
TRINITY_DN23467_c0_g1_i1_3	0.015671	Up	TRINITY_DN23417_c0_g2_i1_2	0.00830261	Down
TRINITY_DN23472_c0_g1_i3_3	0.00356274	Up	TRINITY_DN23429_c1_g3_i1_1	0.0474735	Down
TRINITY_DN23474_c0_g3_i1_2	0.000243676	Up	TRINITY_DN2344_c0_g1_i1_1	0.0313184	Down
TRINITY_DN23489_c0_g1_i1_3	0.0326535	Up	TRINITY_DN23475_c2_g3_i1_3	0.0188939	Down
TRINITY_DN23494_c0_g1_i7_3	0.0239056	Up	TRINITY_DN23486_c1_g2_i1_2	0.0219123	Down
TRINITY_DN23500_c0_g3_i1_3	0.00226374	Up	TRINITY_DN23490_c0_g2_i1_1	0.0484206	Down
TRINITY_DN23506_c0_g1_i1_2	0.00170724	Up	TRINITY_DN23503_c0_g1_i2_3	0.00441512	Down
TRINITY_DN23507_c0_g1_i1_3	0.00318903	Up	TRINITY_DN23505_c0_g1_i1_3	0.00537083	Down
TRINITY_DN23510_c0_g1_i1_3	0.0141186	Up	TRINITY_DN23506_c0_g1_i1_1	0.0374643	Down
TRINITY_DN23510_c0_g2_i1_3	0.000410924	Up	TRINITY_DN23507_c1_g1_i2_1	0.00909386	Down
TRINITY_DN23544_c0_g3_i2_3	0.0421702	Up	TRINITY_DN23515_c0_g2_i2_1	0.0182347	Down
TRINITY_DN23579_c0_g1_i2_3	0.0132279	Up	TRINITY_DN23520_c0_g1_i20_2	0.0359778	Down
TRINITY_DN2357_c0_g1_i1_2	0.0192154	Up	TRINITY_DN23530_c0_g1_i5_1	4.32919e-07	Down
TRINITY_DN23589_c0_g1_i3_3	0.000706059	Up	TRINITY_DN23530_c1_g2_i2_2	0.0136092	Down
TRINITY_DN23598_c1_g1_i6_2	0.0494399	Up	TRINITY_DN23550_c0_g1_i1_3	2.2833e-05	Down
TRINITY_DN23605_c0_g4_i1_1	0.000722125	Up	TRINITY_DN23553_c2_g1_i9_1	7.00449e-06	Down
TRINITY_DN23615_c1_g2_i1_1	0.00915074	Up	TRINITY_DN2355_c0_g1_i1_2	0.0118085	Down
TRINITY_DN23619_c0_g1_i1_3	0.0240488	Up	TRINITY_DN23560_c0_g1_i1_1	0.00298373	Down
TRINITY_DN23625_c0_g1_i4_3	0.00373702	Up	TRINITY_DN23576_c1_g1_i2_1	0.0238695	Down
TRINITY_DN23648_c1_g5_i1_2	0.0221522	Up	TRINITY_DN23580_c0_g1_i1_2	0.0185012	Down
TRINITY_DN23675_c1_g1_i1_3	0.0490259	Up	TRINITY_DN23583_c0_g1_i1_3	0.00894002	Down
TRINITY_DN23682_c0_g12_i1_2	0.024489	Up	TRINITY_DN23584_c1_g3_i4_2	0.034021	Down
TRINITY_DN23689_c0_g1_i3_3	6.81418e-05	Up	TRINITY_DN23586_c0_g4_i1_2	0.0109581	Down
TRINITY_DN23700_c1_g1_i2_3	0.0213901	Up	TRINITY_DN23595_c0_g2_i1_3	0.00289949	Down
TRINITY_DN23733_c0_g1_i6_3	0.00107987	Up	TRINITY_DN23595_c0_g2_i2_1	0.0156555	Down
TRINITY_DN23758_c0_g1_i3_3	0.0246185	Up	TRINITY_DN23634_c2_g2_i8_2	0.0175066	Down
TRINITY_DN23770_c0_g5_i1_3	0.0055494	Up	TRINITY_DN23639_c1_g4_i1_2	0.0265635	Down
TRINITY_DN23784_c2_g1_i3_1	0.0258032	Up	TRINITY_DN23639_c1_g5_i1_2	0.0146044	Down
TRINITY_DN23787_c0_g1_i1_3	0.00176754	Up	TRINITY_DN23641_c1_g1_i2_2	0.0022883	Down
TRINITY_DN23806_c0_g1_i2_3	0.000700867	Up	TRINITY_DN23657_c1_g3_i4_2	0.0356399	Down
TRINITY_DN23813_c0_g2_i1_2	0.00105736	Up	TRINITY_DN23663_c2_g2_i5_1	0.0340226	Down
TRINITY_DN23817_c0_g3_i1_3	0.0433647	Up	TRINITY_DN23674_c0_g2_i3_1	3.19366e-06	Down
TRINITY_DN23843_c0_g1_i2_3	0.012042	Up	TRINITY_DN23674_c0_g3_i1_1	1.85619e-07	Down
TRINITY_DN23857_c1_g1_i10_3	0.00745651	Up	TRINITY_DN23674_c0_g6_i3_1	2.23363e-06	Down
TRINITY_DN23860_c0_g1_i6_3	0.00177555	Up	TRINITY_DN23675_c4_g3_i7_3	0.0131285	Down
TRINITY_DN23897_c0_g5_i2_2	0.0215997	Up	TRINITY_DN23691_c0_g1_i1_1	0.047353	Down
TRINITY_DN23901_c1_g1_i5_3	7.44972e-05	Up	TRINITY_DN23707_c0_g1_i2_3	8.30627e-05	Down
TRINITY_DN23905_c0_g1_i14_2	0.00611579	Up	TRINITY_DN23708_c2_g8_i1_1	0.023714	Down
TRINITY_DN23922_c0_g4_i1_1	0.0112044	Up	TRINITY_DN23709_c0_g1_i4_1	0.0428023	Down
TRINITY_DN23926_c0_g1_i1_3	0.0247033	Up	TRINITY_DN23709_c0_g2_i1_1	0.000140754	Down
TRINITY_DN2392_c0_g1_i1_2	0.024489	Up	TRINITY_DN23730_c0_g1_i1_3	0.0290076	Down
TRINITY_DN23934_c0_g2_i1_3	0.0262066	Up	TRINITY_DN23757_c0_g1_i1_1	5.17872e-07	Down
TRINITY_DN23941_c2_g2_i1_3	0.00208568	Up	TRINITY_DN23758_c3_g1_i13_1	5.74346e-07	Down
TRINITY_DN23974_c0_g3_i4_2	0.00101112	Up	TRINITY_DN23766_c0_g1_i2_1	5.11035e-06	Down
TRINITY_DN23984_c0_g2_i1_3	0.00445107	Up	TRINITY_DN23767_c0_g1_i8_2	0.0218979	Down
TRINITY_DN23998_c2_g4_i1_2	0.0316163	Up	TRINITY_DN23772_c4_g6_i1_2	0.0285118	Down
TRINITY_DN24005_c2_g4_i2_3	0.00644484	Up	TRINITY_DN23773_c0_g6_i1_2	0.00429375	Down
TRINITY_DN24019_c0_g1_i5_2	0.00017041	Up	TRINITY_DN23821_c0_g3_i1_1	0.000144414	Down
TRINITY_DN24019_c0_g2_i1_2	0.0132602	Up	TRINITY_DN23829_c0_g1_i2_3	0.011006	Down
TRINITY_DN24023_c0_g1_i2_3	0.0110924	Up	TRINITY_DN23832_c0_g2_i1_3	0.000216051	Down
TRINITY_DN24037_c0_g2_i1_2	0.00233127	Up	TRINITY_DN23849_c0_g1_i1_3	0.00880167	Down
TRINITY_DN24040_c0_g1_i2_2	0.0295583	Up	TRINITY_DN23850_c0_g4_i1_3	0.0484934	Down
TRINITY_DN24050_c0_g1_i2_3	0.0165113	Up	TRINITY_DN23867_c0_g1_i1_2	0.0208108	Down
TRINITY_DN24086_c2_g2_i1_3	0.037588	Up	TRINITY_DN23872_c0_g1_i8_2	0.00104153	Down
TRINITY_DN24088_c0_g4_i1_2	0.000788238	Up	TRINITY_DN23876_c0_g4_i1_2	0.000544865	Down
TRINITY_DN24090_c0_g1_i9_3	0.00846025	Up	TRINITY_DN23889_c0_g1_i2_3	0.00680303	Down
TRINITY_DN24090_c0_g2_i1_3	0.000806451	Up	TRINITY_DN23896_c3_g4_i1_3	0.00562329	Down
TRINITY_DN24090_c0_g3_i2_3	0.00905491	Up	TRINITY_DN23898_c0_g1_i5_2	5.05531e-05	Down
TRINITY_DN24090_c0_g7_i1_3	0.00507822	Up	TRINITY_DN23911_c1_g1_i1_3	0.0110546	Down
TRINITY_DN24092_c0_g1_i1_3	0.00743088	Up	TRINITY_DN23935_c0_g1_i1_1	8.28063e-08	Down
TRINITY_DN24104_c0_g1_i2_3	0.000226747	Up	TRINITY_DN23946_c0_g5_i1_3	0.00264955	Down
TRINITY_DN24108_c0_g1_i4_3	0.0146793	Up	TRINITY_DN23949_c0_g1_i5_2	0.0145949	Down
TRINITY_DN24111_c2_g3_i1_1	0.0247656	Up	TRINITY_DN23968_c1_g2_i3_1	3.84114e-07	Down
TRINITY_DN24112_c1_g2_i3_2	0.00157959	Up	TRINITY_DN23979_c0_g1_i1_2	2.30586e-09	Down
TRINITY_DN24119_c0_g1_i1_2	0.0109569	Up	TRINITY_DN2397_c0_g1_i1_1	0.00811879	Down
TRINITY_DN24119_c0_g2_i2_2	0.00739441	Up	TRINITY_DN23990_c0_g1_i1_1	0.0122174	Down
TRINITY_DN24132_c0_g1_i1_2	0.0139319	Up	TRINITY_DN23995_c1_g3_i1_3	0.00711298	Down
TRINITY_DN24137_c0_g2_i2_3	0.00317662	Up	TRINITY_DN24000_c0_g1_i2_1	0.0226204	Down
TRINITY_DN24139_c0_g2_i2_3	0.0249848	Up	TRINITY_DN24001_c0_g3_i2_1	0.00682574	Down
TRINITY_DN24142_c0_g5_i1_3	0.000320761	Up	TRINITY_DN24005_c0_g2_i1_1	0.0315752	Down
TRINITY_DN24151_c0_g1_i3_1	0.00305657	Up	TRINITY_DN24010_c3_g4_i1_1	0.00399081	Down
TRINITY_DN24162_c0_g2_i1_1	0.0125219	Up	TRINITY_DN24010_c3_g6_i1_1	0.00085929	Down
TRINITY_DN24197_c0_g1_i1_3	0.0395345	Up	TRINITY_DN24053_c0_g4_i2_1	0.000265552	Down
TRINITY_DN24219_c0_g1_i1_3	0.000785151	Up	TRINITY_DN24054_c0_g1_i1_3	0.0457355	Down
TRINITY_DN24239_c4_g1_i8_3	0.0451801	Up	TRINITY_DN24054_c2_g1_i18_1	1.90156e-06	Down
TRINITY_DN24246_c1_g2_i2_3	1.63685e-05	Up	TRINITY_DN24054_c2_g2_i2_1	0.00469457	Down
TRINITY_DN24255_c0_g1_i8_2	0.00522288	Up	TRINITY_DN24056_c0_g1_i1_1	2.93929e-06	Down
TRINITY_DN24261_c0_g2_i1_1	0.000763264	Up	TRINITY_DN24062_c0_g1_i1_3	0.0368264	Down
TRINITY_DN24273_c0_g2_i1_3	0.00126547	Up	TRINITY_DN24076_c2_g2_i1_1	0.0341846	Down
TRINITY_DN24273_c0_g3_i1_3	0.0054386	Up	TRINITY_DN24076_c2_g6_i1_1	0.00403025	Down
TRINITY_DN24283_c2_g4_i1_3	0.0312325	Up	TRINITY_DN24083_c0_g1_i2_2	0.0145623	Down
TRINITY_DN24288_c0_g1_i3_2	0.000197674	Up	TRINITY_DN24090_c0_g4_i4_3	0.0228151	Down
TRINITY_DN24304_c1_g3_i4_2	0.0265636	Up	TRINITY_DN24106_c2_g1_i2_2	0.0368062	Down
TRINITY_DN24310_c3_g2_i1_3	0.0125219	Up	TRINITY_DN24109_c2_g1_i1_1	0.000190119	Down
TRINITY_DN24319_c2_g1_i1_2	0.00347983	Up	TRINITY_DN24128_c0_g2_i1_2	0.000538191	Down
TRINITY_DN24325_c0_g1_i3_3	0.000696195	Up	TRINITY_DN24129_c1_g1_i5_3	0.0137279	Down
TRINITY_DN24342_c0_g2_i3_3	0.00164217	Up	TRINITY_DN2414_c0_g1_i1_1	0.0074984	Down
TRINITY_DN24343_c0_g1_i2_3	0.0111205	Up	TRINITY_DN24158_c0_g4_i2_1	3.81593e-05	Down
TRINITY_DN24343_c0_g3_i7_3	0.0102671	Up	TRINITY_DN24161_c0_g3_i5_3	4.33944e-06	Down
TRINITY_DN24373_c3_g1_i2_1	0.0104514	Up	TRINITY_DN24162_c0_g1_i8_1	0.0196002	Down
TRINITY_DN24386_c0_g1_i1_1	0.0215831	Up	TRINITY_DN24166_c0_g1_i2_2	0.000763775	Down
TRINITY_DN24389_c0_g1_i1_3	0.0483712	Up	TRINITY_DN24168_c0_g1_i1_3	0.013272	Down
TRINITY_DN24399_c2_g3_i1_3	0.0014137	Up	TRINITY_DN2416_c0_g1_i1_1	0.00087014	Down
TRINITY_DN24399_c2_g4_i3_3	0.00607102	Up	TRINITY_DN24180_c0_g1_i1_2	0.00602185	Down
TRINITY_DN24403_c0_g2_i1_2	0.0248223	Up	TRINITY_DN24189_c0_g3_i4_2	0.000190893	Down
TRINITY_DN24413_c0_g1_i1_2	0.0357462	Up	TRINITY_DN24193_c3_g1_i1_1	4.67992e-05	Down
TRINITY_DN24423_c0_g3_i1_3	0.000149111	Up	TRINITY_DN24197_c1_g1_i3_1	0.00511944	Down
TRINITY_DN24435_c0_g1_i1_2	0.0409761	Up	TRINITY_DN24198_c0_g2_i2_1	0.00256625	Down
TRINITY_DN24435_c2_g2_i8_2	0.0290748	Up	TRINITY_DN24202_c0_g1_i1_3	0.0160482	Down
TRINITY_DN24446_c0_g1_i1_3	1.917e-05	Up	TRINITY_DN24202_c0_g2_i1_3	0.00567698	Down
TRINITY_DN24451_c0_g1_i4_3	0.000653738	Up	TRINITY_DN24203_c0_g3_i1_2	0.043523	Down
TRINITY_DN24458_c0_g1_i3_1	0.00043428	Up	TRINITY_DN24203_c1_g1_i16_2	0.00312524	Down
TRINITY_DN24466_c0_g2_i2_2	0.0453735	Up	TRINITY_DN24220_c2_g2_i1_2	0.0349155	Down
TRINITY_DN24469_c1_g2_i1_2	0.0369864	Up	TRINITY_DN24231_c0_g1_i1_1	0.042677	Down
TRINITY_DN24472_c0_g1_i1_2	0.0160535	Up	TRINITY_DN24239_c1_g2_i2_1	0.0354747	Down
TRINITY_DN24480_c0_g1_i1_3	0.0290157	Up	TRINITY_DN24259_c1_g2_i1_3	0.0134311	Down
TRINITY_DN24520_c2_g2_i1_3	0.0173884	Up	TRINITY_DN24263_c1_g1_i3_1	0.00823473	Down
TRINITY_DN24535_c1_g1_i5_2	0.0110646	Up	TRINITY_DN24270_c0_g1_i1_1	0.0203227	Down
TRINITY_DN24556_c1_g2_i1_3	0.016833	Up	TRINITY_DN24272_c0_g2_i1_1	0.0217199	Down
TRINITY_DN24560_c1_g3_i1_2	0.00504155	Up	TRINITY_DN24276_c1_g2_i1_2	1.81127e-05	Down
TRINITY_DN24566_c0_g1_i1_3	0.000269533	Up	TRINITY_DN24305_c0_g1_i1_1	0.00927108	Down
TRINITY_DN24566_c0_g3_i1_3	0.00708499	Up	TRINITY_DN24315_c0_g3_i1_2	0.00794148	Down
TRINITY_DN24570_c0_g2_i1_3	0.0357462	Up	TRINITY_DN24316_c0_g6_i2_1	0.0315647	Down
TRINITY_DN24593_c1_g4_i1_3	0.00913647	Up	TRINITY_DN24319_c0_g4_i4_2	0.00660442	Down
TRINITY_DN24598_c0_g1_i5_3	0.007815	Up	TRINITY_DN24331_c0_g1_i3_1	0.0442109	Down
TRINITY_DN24626_c0_g1_i2_3	0.00193751	Up	TRINITY_DN24347_c1_g1_i14_1	0.000108933	Down
TRINITY_DN24627_c0_g3_i1_2	0.0342287	Up	TRINITY_DN24348_c0_g4_i1_3	0.0146044	Down
TRINITY_DN24649_c0_g1_i5_3	0.0290264	Up	TRINITY_DN24353_c0_g1_i1_3	0.00208774	Down
TRINITY_DN24652_c0_g1_i1_3	0.0137898	Up	TRINITY_DN24380_c1_g1_i2_2	1.14208e-06	Down
TRINITY_DN24656_c0_g1_i1_3	0.00941655	Up	TRINITY_DN24380_c3_g1_i2_3	0.04236	Down
TRINITY_DN24680_c0_g1_i12_2	0.00393498	Up	TRINITY_DN24380_c9_g1_i1_3	0.0277227	Down
TRINITY_DN24686_c1_g3_i2_1	0.00244797	Up	TRINITY_DN24382_c2_g3_i1_1	0.00213651	Down
TRINITY_DN24689_c0_g1_i2_2	0.0378998	Up	TRINITY_DN24393_c0_g1_i1_2	0.00262935	Down
TRINITY_DN24693_c0_g1_i1_2	0.00145252	Up	TRINITY_DN24407_c2_g2_i9_2	5.11214e-05	Down
TRINITY_DN24703_c0_g2_i1_3	0.0366114	Up	TRINITY_DN24413_c3_g2_i1_3	0.00556963	Down
TRINITY_DN24708_c0_g1_i1_3	0.000184284	Up	TRINITY_DN24426_c0_g1_i1_3	0.0177917	Down
TRINITY_DN24711_c0_g1_i6_2	0.00671716	Up	TRINITY_DN24444_c2_g2_i2_3	6.9535e-06	Down
TRINITY_DN24716_c0_g1_i16_1	0.0396321	Up	TRINITY_DN24444_c2_g3_i1_3	1.48762e-07	Down
TRINITY_DN24727_c0_g2_i2_2	0.00704704	Up	TRINITY_DN24479_c0_g1_i1_3	0.0224964	Down
TRINITY_DN24730_c0_g3_i1_2	0.0109008	Up	TRINITY_DN24485_c1_g4_i2_1	1.61134e-06	Down
TRINITY_DN24741_c1_g1_i1_3	0.0338303	Up	TRINITY_DN24535_c0_g2_i4_3	0.0448226	Down
TRINITY_DN24749_c0_g2_i5_3	0.038529	Up	TRINITY_DN24538_c0_g1_i3_2	0.0367845	Down
TRINITY_DN24750_c0_g1_i2_3	0.00114701	Up	TRINITY_DN24538_c1_g5_i1_1	0.0267566	Down
TRINITY_DN24751_c1_g5_i1_2	0.0226178	Up	TRINITY_DN24544_c0_g1_i1_1	0.0196656	Down
TRINITY_DN24770_c0_g1_i1_3	0.0021585	Up	TRINITY_DN24544_c3_g4_i1_1	0.0268443	Down
TRINITY_DN24783_c2_g3_i1_2	0.0119982	Up	TRINITY_DN24578_c0_g1_i5_2	0.000598703	Down
TRINITY_DN24806_c0_g1_i1_1	0.00527852	Up	TRINITY_DN2457_c0_g1_i1_1	0.0317779	Down
TRINITY_DN24806_c0_g1_i4_3	0.0462031	Up	TRINITY_DN24586_c4_g1_i1_3	0.01819	Down
TRINITY_DN24809_c0_g1_i1_1	0.0135501	Up	TRINITY_DN24593_c0_g2_i7_1	0.0276717	Down
TRINITY_DN24836_c0_g1_i1_3	0.0218179	Up	TRINITY_DN24602_c0_g1_i1_3	0.0274582	Down
TRINITY_DN24848_c0_g1_i3_2	0.0294479	Up	TRINITY_DN24602_c0_g2_i5_3	0.00248737	Down
TRINITY_DN24855_c0_g1_i6_2	0.00718747	Up	TRINITY_DN24602_c1_g5_i1_3	0.0210567	Down
TRINITY_DN24867_c0_g2_i2_1	0.0157408	Up	TRINITY_DN24612_c0_g2_i5_2	0.0107046	Down
TRINITY_DN24880_c0_g1_i2_2	0.0236456	Up	TRINITY_DN24614_c1_g1_i1_1	0.0116364	Down
TRINITY_DN24890_c1_g3_i1_3	0.00226374	Up	TRINITY_DN24627_c0_g6_i1_2	0.0046256	Down
TRINITY_DN24909_c1_g1_i13_2	0.0299706	Up	TRINITY_DN24634_c0_g1_i7_2	0.000353343	Down
TRINITY_DN24924_c2_g2_i2_2	0.0158098	Up	TRINITY_DN24634_c0_g2_i1_2	0.0413531	Down
TRINITY_DN24940_c0_g1_i1_1	0.0436346	Up	TRINITY_DN24641_c0_g3_i2_1	0.0164429	Down
TRINITY_DN24945_c0_g1_i1_3	0.00384735	Up	TRINITY_DN24641_c0_g4_i1_1	0.00726147	Down
TRINITY_DN24950_c2_g1_i1_3	0.00824796	Up	TRINITY_DN24653_c0_g3_i6_1	0.00458918	Down
TRINITY_DN24965_c0_g1_i1_3	0.0336156	Up	TRINITY_DN24653_c0_g4_i1_1	0.0021051	Down
TRINITY_DN24966_c0_g1_i3_3	0.0125617	Up	TRINITY_DN24668_c1_g2_i10_2	0.00515645	Down
TRINITY_DN24966_c2_g1_i1_3	0.0421581	Up	TRINITY_DN24677_c2_g1_i2_2	0.0301465	Down
TRINITY_DN24979_c0_g1_i3_2	0.00273597	Up	TRINITY_DN24682_c2_g3_i1_3	0.0180972	Down
TRINITY_DN24980_c0_g2_i1_2	0.0101344	Up	TRINITY_DN24690_c0_g4_i1_3	0.0368062	Down
TRINITY_DN24981_c0_g1_i2_1	0.00408521	Up	TRINITY_DN24691_c2_g2_i1_1	0.00725206	Down
TRINITY_DN25010_c0_g1_i1_3	0.0075598	Up	TRINITY_DN24698_c0_g7_i1_1	0.022833	Down
TRINITY_DN25012_c0_g1_i2_3	0.0395323	Up	TRINITY_DN2469_c0_g1_i1_2	0.0196656	Down
TRINITY_DN25014_c1_g1_i10_3	0.00362947	Up	TRINITY_DN24713_c0_g2_i1_1	0.0139299	Down
TRINITY_DN25016_c0_g3_i1_2	0.00335327	Up	TRINITY_DN24715_c1_g1_i4_3	0.00619497	Down
TRINITY_DN25026_c0_g4_i2_2	0.00641111	Up	TRINITY_DN24738_c0_g1_i9_1	0.0108153	Down
TRINITY_DN25031_c0_g1_i1_3	0.00177703	Up	TRINITY_DN24751_c1_g3_i4_2	9.73672e-05	Down
TRINITY_DN25033_c0_g1_i2_3	0.00626434	Up	TRINITY_DN24759_c0_g2_i1_2	0.0391091	Down
TRINITY_DN25036_c0_g1_i1_3	0.0410477	Up	TRINITY_DN24764_c0_g1_i1_3	0.0479763	Down
TRINITY_DN25036_c0_g3_i1_3	0.000484579	Up	TRINITY_DN24770_c0_g3_i1_1	0.0330063	Down
TRINITY_DN25055_c0_g5_i1_3	0.033712	Up	TRINITY_DN24773_c0_g1_i1_1	0.0413222	Down
TRINITY_DN25062_c1_g5_i1_3	0.000910613	Up	TRINITY_DN24780_c0_g1_i16_2	0.0448106	Down
TRINITY_DN25067_c0_g1_i2_3	0.00160969	Up	TRINITY_DN24790_c3_g5_i2_1	0.0128187	Down
TRINITY_DN25090_c0_g1_i6_1	0.00964752	Up	TRINITY_DN24797_c0_g1_i8_1	0.0352375	Down
TRINITY_DN25105_c0_g1_i3_3	0.0141511	Up	TRINITY_DN24798_c1_g3_i1_2	0.00435364	Down
TRINITY_DN25112_c0_g1_i5_3	0.000367802	Up	TRINITY_DN24798_c1_g6_i1_2	0.0268994	Down
TRINITY_DN25123_c0_g1_i1_3	0.0349964	Up	TRINITY_DN24802_c0_g2_i1_1	0.0309458	Down
TRINITY_DN25128_c0_g1_i1_3	0.0209031	Up	TRINITY_DN24810_c1_g2_i1_1	0.0354475	Down
TRINITY_DN25129_c3_g9_i1_3	0.047387	Up	TRINITY_DN24825_c0_g2_i2_1	0.047625	Down
TRINITY_DN25138_c0_g1_i1_3	0.0324171	Up	TRINITY_DN24831_c0_g1_i1_1	0.000227596	Down
TRINITY_DN2513_c0_g1_i1_3	0.0106134	Up	TRINITY_DN24832_c0_g1_i18_2	0.0182606	Down
TRINITY_DN25148_c0_g2_i1_1	0.00709747	Up	TRINITY_DN24833_c0_g1_i1_2	0.0305953	Down
TRINITY_DN25157_c0_g4_i1_1	0.00894512	Up	TRINITY_DN24837_c0_g1_i5_1	0.034223	Down
TRINITY_DN25161_c0_g6_i1_3	0.0156691	Up	TRINITY_DN24837_c2_g7_i1_2	0.00288435	Down
TRINITY_DN25164_c0_g4_i1_1	0.0154539	Up	TRINITY_DN24842_c1_g1_i6_2	0.0436488	Down
TRINITY_DN25169_c2_g2_i5_3	0.0473586	Up	TRINITY_DN24842_c1_g3_i2_2	0.0354635	Down
TRINITY_DN25169_c2_g7_i1_3	0.020597	Up	TRINITY_DN2484_c0_g1_i1_3	0.0126347	Down
TRINITY_DN25189_c0_g1_i2_3	0.0359158	Up	TRINITY_DN24855_c0_g2_i1_2	0.000186513	Down
TRINITY_DN25190_c1_g3_i1_3	0.00177703	Up	TRINITY_DN24876_c0_g1_i5_2	0.0413222	Down
TRINITY_DN25198_c2_g1_i2_3	0.000477001	Up	TRINITY_DN24898_c0_g1_i2_3	0.0342475	Down
TRINITY_DN25198_c2_g2_i1_3	0.0349964	Up	TRINITY_DN24900_c1_g5_i1_3	0.00317901	Down
TRINITY_DN25199_c0_g1_i3_1	0.0129242	Up	TRINITY_DN24903_c0_g1_i3_2	0.0196656	Down
TRINITY_DN2519_c0_g1_i1_3	0.00457766	Up	TRINITY_DN24907_c1_g4_i3_1	0.00189324	Down
TRINITY_DN25210_c0_g1_i1_3	0.00115246	Up	TRINITY_DN2490_c0_g1_i1_1	2.28424e-06	Down
TRINITY_DN25211_c0_g1_i1_2	0.0125219	Up	TRINITY_DN24910_c1_g1_i4_3	0.04202	Down
TRINITY_DN25217_c0_g1_i1_3	0.0184107	Up	TRINITY_DN24911_c0_g3_i1_3	0.0176986	Down
TRINITY_DN25227_c0_g1_i1_1	0.0228454	Up	TRINITY_DN24926_c0_g3_i3_1	0.045996	Down
TRINITY_DN25235_c2_g2_i2_3	0.0358022	Up	TRINITY_DN24927_c2_g4_i1_1	0.000621382	Down
TRINITY_DN25235_c2_g6_i1_3	0.00419504	Up	TRINITY_DN24933_c0_g4_i1_2	0.00677765	Down
TRINITY_DN25247_c0_g1_i1_3	0.0108394	Up	TRINITY_DN24974_c0_g1_i1_3	0.0205125	Down
TRINITY_DN25253_c0_g2_i1_3	0.024489	Up	TRINITY_DN24978_c0_g2_i1_2	0.0112448	Down
TRINITY_DN25258_c0_g1_i1_3	0.00458559	Up	TRINITY_DN24978_c1_g1_i1_1	0.000278849	Down
TRINITY_DN25258_c0_g2_i2_3	0.000572589	Up	TRINITY_DN24978_c1_g4_i2_1	0.00723847	Down
TRINITY_DN2525_c0_g1_i1_3	0.0395323	Up	TRINITY_DN24988_c0_g1_i2_1	0.0407518	Down
TRINITY_DN25264_c0_g1_i9_3	0.00393352	Up	TRINITY_DN24990_c4_g1_i1_1	0.0172596	Down
TRINITY_DN25270_c0_g1_i1_3	0.00812506	Up	TRINITY_DN24990_c4_g2_i2_1	0.000179816	Down
TRINITY_DN25302_c0_g2_i1_3	0.0310262	Up	TRINITY_DN24990_c4_g3_i3_1	0.0021051	Down
TRINITY_DN25308_c1_g1_i2_1	0.0266148	Up	TRINITY_DN24990_c4_g4_i1_1	0.0253502	Down
TRINITY_DN25308_c1_g6_i1_3	0.0395323	Up	TRINITY_DN24997_c2_g1_i8_1	0.046844	Down
TRINITY_DN25309_c0_g1_i1_3	0.00013147	Up	TRINITY_DN25000_c0_g5_i2_3	0.00176387	Down
TRINITY_DN25311_c0_g1_i1_3	1.31644e-05	Up	TRINITY_DN25016_c0_g2_i1_3	0.00385047	Down
TRINITY_DN25318_c0_g3_i1_3	0.013175	Up	TRINITY_DN25026_c0_g7_i1_1	0.0193256	Down
TRINITY_DN25318_c0_g4_i1_3	0.0344008	Up	TRINITY_DN25050_c0_g3_i1_1	0.0221072	Down
TRINITY_DN25359_c0_g1_i1_3	0.0395325	Up	TRINITY_DN25051_c0_g2_i1_1	0.0108557	Down
TRINITY_DN25360_c2_g5_i2_3	0.0144698	Up	TRINITY_DN25057_c0_g2_i2_2	0.0311479	Down
TRINITY_DN25362_c0_g2_i1_3	0.044208	Up	TRINITY_DN25060_c0_g1_i15_3	0.00486935	Down
TRINITY_DN25362_c0_g3_i1_3	0.0486444	Up	TRINITY_DN25063_c1_g1_i7_2	0.0104889	Down
TRINITY_DN25363_c1_g3_i2_3	0.0164653	Up	TRINITY_DN25076_c0_g3_i2_1	0.029124	Down
TRINITY_DN25396_c0_g2_i1_3	0.0230954	Up	TRINITY_DN25080_c1_g1_i6_2	0.0423981	Down
TRINITY_DN25398_c0_g1_i4_3	0.0320677	Up	TRINITY_DN25080_c1_g3_i1_2	0.000497799	Down
TRINITY_DN25417_c0_g1_i7_3	0.0245221	Up	TRINITY_DN25090_c3_g1_i3_2	0.0428909	Down
TRINITY_DN25438_c1_g1_i1_3	0.00913647	Up	TRINITY_DN25094_c2_g2_i2_3	0.0141543	Down
TRINITY_DN25455_c1_g7_i1_3	0.0420804	Up	TRINITY_DN25098_c1_g3_i1_1	3.90065e-05	Down
TRINITY_DN25493_c1_g7_i1_3	0.0139491	Up	TRINITY_DN25102_c0_g5_i1_1	0.043523	Down
TRINITY_DN25506_c0_g2_i1_3	0.024489	Up	TRINITY_DN25121_c0_g1_i1_1	0.00633967	Down
TRINITY_DN25510_c0_g1_i1_3	0.00438727	Up	TRINITY_DN25131_c0_g2_i3_1	9.64258e-06	Down
TRINITY_DN25526_c0_g1_i1_3	0.0369796	Up	TRINITY_DN25139_c1_g1_i3_3	0.0156768	Down
TRINITY_DN25534_c2_g1_i1_3	0.000137614	Up	TRINITY_DN25143_c2_g1_i7_3	0.0130264	Down
TRINITY_DN25548_c1_g1_i10_3	0.00375883	Up	TRINITY_DN25153_c0_g3_i1_1	0.0265622	Down
TRINITY_DN25558_c1_g2_i1_3	0.0466194	Up	TRINITY_DN25170_c2_g1_i1_1	0.00630761	Down
TRINITY_DN25560_c3_g2_i1_3	0.0350191	Up	TRINITY_DN25174_c1_g2_i11_3	0.021969	Down
TRINITY_DN25569_c1_g6_i3_3	0.00409915	Up	TRINITY_DN25181_c0_g1_i1_2	0.0411741	Down
TRINITY_DN25596_c3_g3_i2_3	0.0423675	Up	TRINITY_DN25182_c1_g2_i4_3	0.0312709	Down
TRINITY_DN25685_c0_g1_i4_3	0.0382272	Up	TRINITY_DN25200_c0_g2_i2_3	0.0497183	Down
TRINITY_DN25702_c1_g2_i1_3	0.0349964	Up	TRINITY_DN25207_c1_g3_i23_1	0.00447114	Down
TRINITY_DN25715_c0_g3_i2_3	0.0121262	Up	TRINITY_DN25209_c0_g2_i2_1	0.0039857	Down
TRINITY_DN25717_c0_g1_i3_3	0.0111535	Up	TRINITY_DN25210_c1_g1_i1_1	0.00168844	Down
TRINITY_DN25742_c0_g1_i2_3	0.0104695	Up	TRINITY_DN25221_c2_g1_i4_3	0.0109461	Down
TRINITY_DN25777_c1_g2_i2_3	0.00709905	Up	TRINITY_DN25230_c0_g1_i11_1	0.0202519	Down
TRINITY_DN25783_c0_g1_i6_3	0.0490833	Up	TRINITY_DN2523_c0_g1_i1_1	4.91448e-05	Down
TRINITY_DN25811_c6_g5_i1_3	0.0166273	Up	TRINITY_DN25245_c0_g1_i1_3	0.0274572	Down
TRINITY_DN25823_c0_g1_i2_3	0.0112571	Up	TRINITY_DN25245_c0_g2_i1_3	0.0356442	Down
TRINITY_DN25827_c0_g1_i1_2	0.0349964	Up	TRINITY_DN25245_c0_g3_i2_3	0.0227933	Down
TRINITY_DN25829_c0_g1_i17_3	0.031051	Up	TRINITY_DN25255_c2_g1_i1_1	0.0417148	Down
TRINITY_DN25847_c0_g1_i1_3	0.0253699	Up	TRINITY_DN25266_c0_g6_i1_1	0.0362693	Down
TRINITY_DN25851_c1_g3_i2_3	0.00413066	Up	TRINITY_DN25269_c0_g1_i5_1	0.023071	Down
TRINITY_DN25862_c0_g1_i1_1	0.0410477	Up	TRINITY_DN25276_c0_g4_i1_3	0.015282	Down
TRINITY_DN25864_c0_g1_i1_3	0.0349104	Up	TRINITY_DN25295_c0_g1_i7_1	0.0164199	Down
TRINITY_DN25896_c0_g1_i1_3	0.0482134	Up	TRINITY_DN25295_c1_g1_i1_3	0.00729663	Down
TRINITY_DN25906_c7_g2_i1_3	0.0154729	Up	TRINITY_DN25298_c1_g2_i16_1	0.016991	Down
TRINITY_DN25906_c7_g3_i1_3	0.0173884	Up	TRINITY_DN252_c0_g1_i1_2	0.00015789	Down
TRINITY_DN25912_c0_g1_i4_3	0.00585723	Up	TRINITY_DN25303_c1_g1_i4_1	0.00180155	Down
TRINITY_DN25913_c0_g3_i1_3	0.00488195	Up	TRINITY_DN25305_c0_g1_i1_1	0.00670667	Down
TRINITY_DN25917_c0_g1_i1_2	0.0275409	Up	TRINITY_DN25312_c2_g1_i1_1	0.0472278	Down
TRINITY_DN25920_c0_g1_i1_3	0.0363824	Up	TRINITY_DN25313_c2_g3_i1_1	0.00959576	Down
TRINITY_DN25933_c0_g1_i1_2	0.0275409	Up	TRINITY_DN25314_c0_g1_i12_1	0.00167243	Down
TRINITY_DN25938_c0_g2_i1_3	0.000544243	Up	TRINITY_DN25318_c1_g2_i1_1	9.8373e-06	Down
TRINITY_DN25944_c0_g1_i1_1	0.0235799	Up	TRINITY_DN25324_c2_g2_i3_1	0.0270131	Down
TRINITY_DN25946_c0_g2_i2_3	0.0372682	Up	TRINITY_DN25324_c2_g6_i1_1	0.0493747	Down
TRINITY_DN25979_c1_g9_i1_3	0.000570887	Up	TRINITY_DN25333_c1_g1_i5_3	0.00246262	Down
TRINITY_DN25998_c0_g1_i3_3	0.0304923	Up	TRINITY_DN25354_c0_g1_i1_1	0.0313184	Down
TRINITY_DN25999_c0_g1_i1_3	0.00320104	Up	TRINITY_DN25395_c0_g1_i1_1	0.000658004	Down
TRINITY_DN26006_c2_g3_i1_3	0.0239935	Up	TRINITY_DN25407_c1_g3_i2_3	0.0463108	Down
TRINITY_DN26007_c4_g3_i1_3	0.0135395	Up	TRINITY_DN25412_c0_g1_i1_1	0.0023588	Down
TRINITY_DN2600_c0_g1_i1_1	0.00164319	Up	TRINITY_DN25421_c0_g2_i1_3	0.0162162	Down
TRINITY_DN26031_c0_g1_i1_3	0.00531151	Up	TRINITY_DN25438_c0_g1_i1_1	0.0368062	Down
TRINITY_DN26064_c0_g1_i4_3	0.0101344	Up	TRINITY_DN25451_c0_g1_i1_3	0.0291397	Down
TRINITY_DN26094_c0_g2_i2_3	0.0340031	Up	TRINITY_DN25482_c0_g1_i1_2	0.0021051	Down
TRINITY_DN26105_c1_g1_i1_3	0.00318391	Up	TRINITY_DN25491_c0_g1_i1_1	6.69535e-06	Down
TRINITY_DN26112_c0_g3_i7_3	0.0188698	Up	TRINITY_DN25495_c0_g1_i1_1	0.00336743	Down
TRINITY_DN26129_c0_g7_i1_3	0.0275409	Up	TRINITY_DN2550_c0_g1_i1_2	0.0472278	Down
TRINITY_DN26129_c0_g9_i1_3	0.0139491	Up	TRINITY_DN25514_c0_g1_i1_2	0.0368062	Down
TRINITY_DN26148_c0_g1_i1_3	0.0123524	Up	TRINITY_DN25518_c0_g1_i1_1	0.00448352	Down
TRINITY_DN26161_c0_g1_i1_2	0.0275409	Up	TRINITY_DN25580_c0_g1_i1_1	0.00100892	Down
TRINITY_DN26168_c0_g1_i3_3	0.000623618	Up	TRINITY_DN25580_c0_g1_i1_2	0.0330524	Down
TRINITY_DN26191_c0_g1_i3_3	0.00829135	Up	TRINITY_DN25596_c0_g1_i1_1	0.0073144	Down
TRINITY_DN26191_c0_g2_i3_3	0.016561	Up	TRINITY_DN25604_c0_g1_i1_1	0.000365943	Down
TRINITY_DN26216_c0_g1_i7_3	0.000349962	Up	TRINITY_DN25605_c0_g1_i1_1	0.00489655	Down
TRINITY_DN26238_c0_g1_i13_3	0.0421984	Up	TRINITY_DN25610_c0_g1_i2_3	0.0232157	Down
TRINITY_DN26264_c0_g2_i1_3	0.00339481	Up	TRINITY_DN25613_c0_g1_i1_1	0.000576069	Down
TRINITY_DN2633_c0_g1_i1_3	0.00164319	Up	TRINITY_DN25622_c0_g3_i3_3	1.04848e-08	Down
TRINITY_DN26346_c0_g1_i2_3	0.047958	Up	TRINITY_DN25633_c0_g1_i1_2	0.000252005	Down
TRINITY_DN26346_c0_g2_i1_3	0.0435577	Up	TRINITY_DN25648_c0_g1_i1_2	0.00151715	Down
TRINITY_DN26390_c3_g1_i3_3	0.0314631	Up	TRINITY_DN25651_c0_g1_i1_2	0.0184712	Down
TRINITY_DN26414_c0_g1_i1_3	0.00504155	Up	TRINITY_DN25659_c0_g1_i1_1	0.0368062	Down
TRINITY_DN26472_c0_g6_i1_3	0.014301	Up	TRINITY_DN25659_c1_g1_i1_3	0.00223242	Down
TRINITY_DN26479_c2_g1_i8_3	0.00032315	Up	TRINITY_DN25664_c0_g1_i1_1	0.0049309	Down
TRINITY_DN26485_c1_g2_i1_3	0.0305317	Up	TRINITY_DN25664_c0_g1_i1_2	0.0163407	Down
TRINITY_DN26488_c0_g1_i1_3	0.0132079	Up	TRINITY_DN25669_c0_g1_i1_1	0.0301453	Down
TRINITY_DN26499_c0_g1_i1_3	0.0173884	Up	TRINITY_DN25679_c0_g1_i1_3	0.000117336	Down
TRINITY_DN26500_c1_g2_i1_3	0.00409046	Up	TRINITY_DN25695_c0_g1_i1_1	0.0171618	Down
TRINITY_DN26508_c0_g1_i1_3	0.0349964	Up	TRINITY_DN25705_c2_g4_i1_3	0.0112298	Down
TRINITY_DN26508_c0_g2_i4_3	0.000162861	Up	TRINITY_DN25723_c0_g2_i1_3	0.04973	Down
TRINITY_DN26514_c0_g1_i7_3	0.0317072	Up	TRINITY_DN25744_c0_g1_i1_1	0.0228601	Down
TRINITY_DN26562_c0_g1_i2_3	0.000176856	Up	TRINITY_DN25752_c0_g1_i1_2	0.000604918	Down
TRINITY_DN26562_c0_g2_i1_3	0.0308912	Up	TRINITY_DN25770_c0_g1_i1_1	0.0038076	Down
TRINITY_DN26572_c1_g9_i1_3	0.0194593	Up	TRINITY_DN25815_c0_g2_i1_3	0.0371481	Down
TRINITY_DN26576_c1_g5_i1_3	0.0495671	Up	TRINITY_DN25817_c0_g1_i1_1	0.0126347	Down
TRINITY_DN26588_c0_g1_i1_3	0.0122973	Up	TRINITY_DN25820_c0_g1_i1_2	0.0026219	Down
TRINITY_DN26593_c0_g1_i5_3	0.0273855	Up	TRINITY_DN25829_c0_g3_i2_3	0.000415531	Down
TRINITY_DN26609_c0_g1_i3_3	0.00185629	Up	TRINITY_DN25833_c1_g5_i1_3	0.000908186	Down
TRINITY_DN26638_c0_g2_i1_3	0.0337615	Up	TRINITY_DN25840_c0_g1_i1_1	0.0368062	Down
TRINITY_DN26657_c0_g2_i1_3	0.00526991	Up	TRINITY_DN25899_c0_g1_i3_3	0.0180448	Down
TRINITY_DN26657_c1_g1_i1_3	0.0360956	Up	TRINITY_DN25902_c0_g1_i1_3	0.0488299	Down
TRINITY_DN26657_c1_g2_i3_3	0.0312396	Up	TRINITY_DN25905_c0_g1_i1_3	0.0497082	Down
TRINITY_DN26659_c3_g2_i1_3	0.0194593	Up	TRINITY_DN25908_c0_g1_i1_3	6.0615e-06	Down
TRINITY_DN26661_c0_g1_i1_3	0.00962412	Up	TRINITY_DN25927_c0_g1_i1_2	0.00489655	Down
TRINITY_DN26662_c0_g1_i2_3	0.0033497	Up	TRINITY_DN25927_c2_g8_i1_3	0.0163407	Down
TRINITY_DN26673_c0_g4_i1_3	0.0218179	Up	TRINITY_DN25929_c0_g1_i1_2	0.0339773	Down
TRINITY_DN26705_c4_g2_i1_3	0.0173884	Up	TRINITY_DN25934_c0_g1_i1_1	2.25926e-07	Down
TRINITY_DN26729_c0_g1_i2_3	0.0122196	Up	TRINITY_DN25939_c0_g1_i1_2	0.0368062	Down
TRINITY_DN26731_c0_g1_i1_2	0.0304307	Up	TRINITY_DN2593_c0_g1_i1_2	0.00174258	Down
TRINITY_DN26742_c0_g1_i5_3	0.000661668	Up	TRINITY_DN25941_c0_g1_i1_2	6.19754e-06	Down
TRINITY_DN26756_c0_g1_i1_1	0.0240662	Up	TRINITY_DN25982_c0_g1_i1_1	0.00298373	Down
TRINITY_DN26756_c0_g3_i1_3	0.000711675	Up	TRINITY_DN25983_c1_g2_i2_3	0.0340123	Down
TRINITY_DN26771_c3_g1_i1_3	0.00485797	Up	TRINITY_DN25983_c1_g5_i1_3	0.0305272	Down
TRINITY_DN26771_c4_g5_i1_3	0.0413096	Up	TRINITY_DN25983_c1_g9_i1_3	0.000544595	Down
TRINITY_DN26776_c2_g6_i1_3	0.0387887	Up	TRINITY_DN26011_c0_g1_i9_3	0.000698381	Down
TRINITY_DN26807_c2_g5_i1_3	0.00400291	Up	TRINITY_DN26019_c0_g2_i3_3	0.000466477	Down
TRINITY_DN26809_c0_g1_i1_3	0.0170249	Up	TRINITY_DN26025_c0_g1_i1_1	0.00897446	Down
TRINITY_DN26809_c0_g2_i2_3	0.00134108	Up	TRINITY_DN26044_c2_g4_i1_3	0.000130558	Down
TRINITY_DN26809_c0_g3_i1_3	0.0349964	Up	TRINITY_DN26054_c0_g1_i1_1	0.00336743	Down
TRINITY_DN26816_c0_g1_i1_3	0.00816053	Up	TRINITY_DN26066_c0_g1_i1_3	0.0124532	Down
TRINITY_DN26823_c0_g1_i1_2	0.0459966	Up	TRINITY_DN26079_c1_g2_i1_3	0.00952716	Down
TRINITY_DN26840_c0_g2_i1_3	0.0155622	Up	TRINITY_DN26097_c0_g1_i1_1	0.043523	Down
TRINITY_DN26857_c0_g1_i1_3	0.0194593	Up	TRINITY_DN26102_c0_g1_i1_1	0.000630064	Down
TRINITY_DN26858_c0_g2_i1_3	0.0484213	Up	TRINITY_DN26108_c0_g1_i1_1	0.0023588	Down
TRINITY_DN26882_c1_g1_i1_3	0.00304218	Up	TRINITY_DN26122_c0_g1_i1_1	0.000630064	Down
TRINITY_DN26882_c1_g2_i3_3	0.0014392	Up	TRINITY_DN26123_c0_g1_i1_2	0.0177596	Down
TRINITY_DN26904_c0_g1_i5_3	0.000332998	Up	TRINITY_DN26131_c0_g1_i1_1	0.00074032	Down
TRINITY_DN2690_c0_g1_i1_2	0.0310262	Up	TRINITY_DN26135_c0_g1_i1_1	0.0317779	Down
TRINITY_DN26922_c0_g2_i1_3	0.0053588	Up	TRINITY_DN26141_c0_g1_i1_1	7.45911e-06	Down
TRINITY_DN26981_c1_g3_i2_3	0.0385893	Up	TRINITY_DN26154_c0_g1_i1_1	0.00757807	Down
TRINITY_DN26999_c0_g1_i2_3	0.00202729	Up	TRINITY_DN26170_c2_g6_i1_3	0.0368062	Down
TRINITY_DN27000_c1_g1_i5_3	0.023659	Up	TRINITY_DN26189_c0_g1_i2_3	0.0395915	Down
TRINITY_DN27005_c0_g4_i1_3	0.000361483	Up	TRINITY_DN26202_c0_g3_i1_3	0.0169246	Down
TRINITY_DN27068_c0_g2_i1_3	0.0175246	Up	TRINITY_DN26206_c0_g1_i1_1	0.00634855	Down
TRINITY_DN27092_c0_g1_i3_3	0.00145844	Up	TRINITY_DN26215_c0_g1_i1_3	0.0319837	Down
TRINITY_DN27093_c0_g1_i1_3	0.00294642	Up	TRINITY_DN26215_c2_g1_i11_3	0.00858394	Down
TRINITY_DN27164_c1_g5_i1_3	0.00824796	Up	TRINITY_DN26220_c0_g1_i1_1	0.0267566	Down
TRINITY_DN27175_c0_g1_i3_3	0.00508848	Up	TRINITY_DN26228_c0_g1_i1_3	2.58991e-05	Down
TRINITY_DN27216_c1_g2_i1_3	0.0275409	Up	TRINITY_DN26231_c0_g1_i1_3	0.0173203	Down
TRINITY_DN27217_c2_g3_i7_3	0.0467856	Up	TRINITY_DN2624_c0_g1_i1_3	0.00414465	Down
TRINITY_DN27223_c2_g1_i1_3	0.0139491	Up	TRINITY_DN26254_c0_g1_i1_2	0.00336743	Down
TRINITY_DN27229_c0_g1_i1_2	0.0173884	Up	TRINITY_DN26259_c0_g1_i4_3	0.0422169	Down
TRINITY_DN27234_c0_g4_i1_3	0.029632	Up	TRINITY_DN2625_c0_g1_i1_1	0.0104663	Down
TRINITY_DN27239_c3_g2_i1_3	0.000121363	Up	TRINITY_DN26307_c0_g1_i1_1	0.00264955	Down
TRINITY_DN27246_c2_g2_i1_3	0.0368035	Up	TRINITY_DN26312_c0_g1_i1_1	0.00149702	Down
TRINITY_DN27267_c0_g6_i1_3	0.0410819	Up	TRINITY_DN26332_c0_g1_i1_1	0.00336743	Down
TRINITY_DN27280_c0_g1_i1_2	0.0497765	Up	TRINITY_DN26351_c0_g1_i1_1	0.0368062	Down
TRINITY_DN27281_c3_g2_i16_3	0.0457955	Up	TRINITY_DN26356_c0_g1_i1_1	0.0146044	Down
TRINITY_DN27290_c0_g1_i1_1	0.0144888	Up	TRINITY_DN26358_c0_g1_i1_1	0.0023588	Down
TRINITY_DN27303_c0_g1_i6_3	0.0090013	Up	TRINITY_DN26361_c0_g1_i1_1	0.00151715	Down
TRINITY_DN27303_c0_g2_i1_3	0.00142475	Up	TRINITY_DN26405_c0_g1_i1_1	0.00151715	Down
TRINITY_DN27305_c0_g6_i2_3	0.00824796	Up	TRINITY_DN26428_c0_g1_i1_2	0.0469165	Down
TRINITY_DN27312_c0_g3_i10_3	0.0359735	Up	TRINITY_DN26436_c0_g2_i2_3	0.0320808	Down
TRINITY_DN27316_c0_g2_i1_3	0.0194593	Up	TRINITY_DN26446_c0_g1_i1_1	0.0267566	Down
TRINITY_DN27329_c0_g1_i10_3	0.0330657	Up	TRINITY_DN26457_c0_g1_i1_1	0.00339485	Down
TRINITY_DN27343_c0_g1_i17_3	0.0244827	Up	TRINITY_DN26463_c0_g1_i1_1	0.0313184	Down
TRINITY_DN27356_c1_g1_i4_3	0.000490548	Up	TRINITY_DN26465_c0_g1_i1_1	0.0101693	Down
TRINITY_DN27362_c0_g1_i3_3	0.000888498	Up	TRINITY_DN26475_c0_g1_i1_2	0.00630882	Down
TRINITY_DN27373_c0_g1_i1_3	0.0288787	Up	TRINITY_DN26479_c2_g2_i1_3	0.043523	Down
TRINITY_DN27417_c3_g1_i1_3	0.0349964	Up	TRINITY_DN26505_c0_g1_i1_1	0.000330354	Down
TRINITY_DN27418_c0_g4_i1_3	0.0055494	Up	TRINITY_DN26521_c0_g1_i3_3	0.000211656	Down
TRINITY_DN27426_c0_g2_i1_3	0.0073529	Up	TRINITY_DN26521_c1_g4_i5_3	0.0209402	Down
TRINITY_DN27428_c2_g1_i1_3	0.00099249	Up	TRINITY_DN26521_c1_g5_i1_3	0.00101398	Down
TRINITY_DN27428_c2_g4_i5_3	0.0433095	Up	TRINITY_DN26537_c0_g1_i1_2	0.0439708	Down
TRINITY_DN27431_c0_g2_i3_3	0.0470888	Up	TRINITY_DN26563_c0_g2_i2_3	0.00433654	Down
TRINITY_DN27442_c2_g6_i1_3	0.00893878	Up	TRINITY_DN26564_c0_g1_i1_1	0.000213502	Down
TRINITY_DN27444_c2_g1_i1_3	0.00246018	Up	TRINITY_DN26573_c0_g1_i1_1	0.0196656	Down
TRINITY_DN27451_c0_g4_i1_3	0.00988878	Up	TRINITY_DN26587_c1_g3_i3_3	0.00776747	Down
TRINITY_DN27470_c0_g1_i1_2	9.82273e-05	Up	TRINITY_DN26589_c0_g1_i3_3	0.0047175	Down
TRINITY_DN27492_c0_g1_i2_3	0.0191659	Up	TRINITY_DN26590_c0_g1_i1_2	0.0113629	Down
TRINITY_DN27493_c0_g1_i2_3	0.0262721	Up	TRINITY_DN26592_c0_g1_i1_2	0.0070258	Down
TRINITY_DN27494_c1_g1_i1_3	0.0349964	Up	TRINITY_DN26605_c1_g2_i1_3	1.46882e-06	Down
TRINITY_DN27505_c1_g3_i7_3	0.0168602	Up	TRINITY_DN26609_c0_g1_i1_2	0.0235571	Down
TRINITY_DN27509_c0_g1_i3_3	0.0123093	Up	TRINITY_DN26620_c1_g1_i20_3	0.00452245	Down
TRINITY_DN27538_c0_g2_i1_3	0.00104825	Up	TRINITY_DN26623_c0_g1_i1_1	0.0422606	Down
TRINITY_DN27544_c1_g6_i1_3	0.0484525	Up	TRINITY_DN2663_c0_g1_i1_2	0.00075703	Down
TRINITY_DN27564_c0_g1_i2_3	0.001551	Up	TRINITY_DN26659_c4_g3_i1_3	0.0325945	Down
TRINITY_DN27579_c1_g1_i3_3	0.047315	Up	TRINITY_DN26664_c0_g1_i1_2	0.043523	Down
TRINITY_DN27599_c0_g2_i4_3	0.0315774	Up	TRINITY_DN26670_c1_g1_i2_3	0.00649798	Down
TRINITY_DN27617_c1_g4_i4_3	0.0301004	Up	TRINITY_DN26673_c0_g1_i3_3	6.543e-06	Down
TRINITY_DN27640_c3_g1_i10_3	0.00787031	Up	TRINITY_DN26674_c0_g1_i1_3	0.0271933	Down
TRINITY_DN27661_c0_g1_i1_3	0.00225542	Up	TRINITY_DN26680_c0_g1_i1_1	0.0159598	Down
TRINITY_DN27661_c0_g3_i2_3	0.00120872	Up	TRINITY_DN26688_c0_g1_i1_1	0.00151715	Down
TRINITY_DN27667_c1_g6_i1_3	0.0173884	Up	TRINITY_DN26691_c1_g1_i7_3	0.0137788	Down
TRINITY_DN27673_c2_g1_i1_3	0.00611579	Up	TRINITY_DN26702_c0_g1_i1_1	0.0231038	Down
TRINITY_DN27682_c0_g1_i4_3	0.000733185	Up	TRINITY_DN26723_c0_g1_i1_1	5.366e-08	Down
TRINITY_DN27704_c1_g4_i1_3	0.00177703	Up	TRINITY_DN26750_c0_g1_i1_1	0.0313184	Down
TRINITY_DN27737_c3_g2_i3_3	0.0038252	Up	TRINITY_DN26750_c0_g1_i1_3	0.0136555	Down
TRINITY_DN27748_c0_g3_i1_3	0.00674834	Up	TRINITY_DN26754_c0_g1_i1_1	0.000319085	Down
TRINITY_DN27810_c0_g2_i1_3	0.024489	Up	TRINITY_DN26764_c0_g2_i1_3	0.000111612	Down
TRINITY_DN27833_c0_g3_i6_3	0.0105943	Up	TRINITY_DN26771_c2_g1_i4_3	0.00433677	Down
TRINITY_DN27833_c0_g5_i1_3	0.00382174	Up	TRINITY_DN26779_c0_g3_i2_3	0.0052769	Down
TRINITY_DN27862_c1_g1_i2_3	0.00461502	Up	TRINITY_DN26782_c0_g1_i1_3	0.0313184	Down
TRINITY_DN27885_c0_g1_i19_3	0.00081486	Up	TRINITY_DN26783_c0_g1_i1_1	0.000614402	Down
TRINITY_DN27898_c1_g2_i1_3	0.0131738	Up	TRINITY_DN26785_c0_g1_i1_1	2.36495e-05	Down
TRINITY_DN27900_c0_g1_i2_3	0.000888577	Up	TRINITY_DN26811_c0_g1_i4_3	0.0213594	Down
TRINITY_DN27913_c1_g1_i6_3	0.000579233	Up	TRINITY_DN26820_c2_g5_i5_3	0.00998809	Down
TRINITY_DN27929_c0_g2_i19_3	0.0441482	Up	TRINITY_DN26846_c0_g1_i1_1	0.0211896	Down
TRINITY_DN27932_c0_g3_i1_3	0.0310262	Up	TRINITY_DN2684_c0_g1_i1_1	0.0121287	Down
TRINITY_DN27935_c0_g1_i2_3	0.0422457	Up	TRINITY_DN26851_c0_g1_i1_1	0.00188316	Down
TRINITY_DN27957_c1_g3_i1_3	0.0310262	Up	TRINITY_DN26884_c0_g1_i1_1	0.0177596	Down
TRINITY_DN27965_c0_g1_i2_3	0.0195596	Up	TRINITY_DN26890_c0_g1_i1_3	0.0201684	Down
TRINITY_DN27973_c1_g5_i1_3	0.0438133	Up	TRINITY_DN26891_c0_g3_i1_3	0.00191694	Down
TRINITY_DN27979_c1_g1_i3_3	0.0476706	Up	TRINITY_DN26898_c0_g1_i1_2	0.00861883	Down
TRINITY_DN28002_c0_g1_i1_3	0.0165296	Up	TRINITY_DN26915_c0_g1_i1_1	0.0307665	Down
TRINITY_DN28042_c2_g3_i7_3	0.0220548	Up	TRINITY_DN26919_c0_g1_i1_1	0.0012325	Down
TRINITY_DN28042_c2_g4_i2_3	0.000275101	Up	TRINITY_DN26925_c0_g1_i1_1	0.0038076	Down
TRINITY_DN28057_c2_g2_i3_3	0.0218457	Up	TRINITY_DN26925_c0_g1_i5_3	0.0133278	Down
TRINITY_DN28065_c3_g5_i1_3	0.039199	Up	TRINITY_DN26939_c0_g1_i1_2	0.000284179	Down
TRINITY_DN28078_c1_g4_i2_3	0.0474175	Up	TRINITY_DN26942_c0_g1_i1_1	0.00450609	Down
TRINITY_DN28082_c0_g1_i1_2	0.0364167	Up	TRINITY_DN26948_c0_g3_i1_3	2.20249e-08	Down
TRINITY_DN28088_c0_g1_i1_1	0.0349964	Up	TRINITY_DN26960_c0_g1_i1_2	0.000605412	Down
TRINITY_DN28115_c1_g2_i1_3	0.00330563	Up	TRINITY_DN26970_c0_g1_i1_1	0.0169132	Down
TRINITY_DN28129_c0_g1_i3_3	0.00264834	Up	TRINITY_DN26978_c0_g3_i1_3	0.0344875	Down
TRINITY_DN28129_c1_g1_i6_3	0.00103185	Up	TRINITY_DN26981_c1_g2_i2_3	0.0145662	Down
TRINITY_DN28152_c1_g1_i1_3	0.039859	Up	TRINITY_DN26989_c0_g1_i12_3	5.2943e-06	Down
TRINITY_DN28174_c0_g1_i1_2	0.000592286	Up	TRINITY_DN26989_c0_g1_i1_2	0.0270721	Down
TRINITY_DN28181_c0_g1_i1_3	0.00364658	Up	TRINITY_DN27007_c0_g1_i1_1	0.0472278	Down
TRINITY_DN28181_c0_g2_i6_3	0.00680304	Up	TRINITY_DN27007_c1_g3_i1_3	0.0258497	Down
TRINITY_DN28198_c0_g2_i1_3	0.00458559	Up	TRINITY_DN27008_c0_g1_i5_3	5.46763e-05	Down
TRINITY_DN28199_c2_g1_i1_3	0.0275409	Up	TRINITY_DN27008_c0_g3_i1_3	0.00830261	Down
TRINITY_DN28206_c0_g1_i6_3	0.00150564	Up	TRINITY_DN27014_c0_g1_i1_1	0.00987578	Down
TRINITY_DN28227_c0_g12_i1_3	0.0155622	Up	TRINITY_DN27023_c0_g2_i4_3	0.0027615	Down
TRINITY_DN28228_c6_g3_i1_3	0.00205237	Up	TRINITY_DN27023_c0_g3_i1_3	0.0336954	Down
TRINITY_DN28233_c0_g3_i1_3	0.0242432	Up	TRINITY_DN27031_c0_g1_i5_3	0.0194191	Down
TRINITY_DN28255_c0_g2_i1_3	0.0173884	Up	TRINITY_DN27043_c0_g1_i1_1	0.00952716	Down
TRINITY_DN28264_c0_g1_i8_3	0.0368562	Up	TRINITY_DN27050_c0_g1_i1_1	0.0313184	Down
TRINITY_DN28269_c0_g4_i2_3	0.0241183	Up	TRINITY_DN27061_c0_g1_i1_1	0.00489655	Down
TRINITY_DN28306_c2_g4_i1_3	0.044759	Up	TRINITY_DN27069_c0_g1_i1_2	0.0368062	Down
TRINITY_DN28310_c0_g2_i1_3	0.0393053	Up	TRINITY_DN27072_c0_g1_i1_1	0.030082	Down
TRINITY_DN28315_c1_g3_i1_3	0.00899802	Up	TRINITY_DN27078_c0_g1_i22_3	0.00746201	Down
TRINITY_DN28333_c0_g2_i1_3	0.00185099	Up	TRINITY_DN27085_c0_g1_i1_2	0.043523	Down
TRINITY_DN28341_c0_g1_i2_3	0.012638	Up	TRINITY_DN27092_c0_g1_i1_1	0.022913	Down
TRINITY_DN28381_c0_g1_i1_2	0.00112895	Up	TRINITY_DN27098_c0_g1_i1_1	0.0313184	Down
TRINITY_DN28386_c1_g4_i1_3	0.0275409	Up	TRINITY_DN27123_c0_g1_i2_3	0.0128093	Down
TRINITY_DN28403_c2_g5_i1_3	0.0145466	Up	TRINITY_DN27156_c0_g1_i1_1	0.0126347	Down
TRINITY_DN28405_c0_g1_i1_3	0.0219417	Up	TRINITY_DN27158_c0_g3_i1_3	0.00830261	Down
TRINITY_DN28409_c0_g4_i2_3	0.00707046	Up	TRINITY_DN27167_c1_g2_i1_3	0.0282807	Down
TRINITY_DN28413_c0_g1_i2_3	0.00233625	Up	TRINITY_DN27170_c0_g1_i1_2	0.0148195	Down
TRINITY_DN28413_c0_g2_i1_3	0.0104956	Up	TRINITY_DN27197_c1_g1_i3_3	0.00735032	Down
TRINITY_DN28431_c1_g4_i1_3	0.0412033	Up	TRINITY_DN27212_c0_g1_i1_2	0.0126347	Down
TRINITY_DN28441_c1_g4_i1_3	0.0074042	Up	TRINITY_DN27216_c0_g1_i1_2	0.0109581	Down
TRINITY_DN28495_c0_g1_i1_3	0.00611579	Up	TRINITY_DN27238_c0_g1_i1_3	8.52249e-05	Down
TRINITY_DN28609_c0_g1_i1_2	0.00674834	Up	TRINITY_DN27238_c1_g1_i8_3	0.0363946	Down
TRINITY_DN28626_c0_g1_i1_1	0.0055494	Up	TRINITY_DN27239_c4_g1_i1_3	0.0319301	Down
TRINITY_DN28681_c0_g1_i1_3	0.0310262	Up	TRINITY_DN27244_c0_g5_i1_3	0.00677653	Down
TRINITY_DN28703_c0_g1_i1_3	0.00458559	Up	TRINITY_DN27246_c0_g1_i1_1	0.00336743	Down
TRINITY_DN28742_c0_g1_i1_3	0.044759	Up	TRINITY_DN27248_c2_g1_i1_3	0.0413425	Down
TRINITY_DN28797_c0_g1_i1_3	0.0194593	Up	TRINITY_DN27270_c0_g1_i1_2	0.00188316	Down
TRINITY_DN28844_c0_g1_i1_3	0.0275409	Up	TRINITY_DN27303_c0_g1_i1_1	0.00556963	Down
TRINITY_DN28851_c0_g1_i1_3	0.00079454	Up	TRINITY_DN27305_c0_g1_i1_1	0.0228601	Down
TRINITY_DN28880_c0_g1_i1_3	0.0125219	Up	TRINITY_DN27314_c0_g1_i1_1	0.00020081	Down
TRINITY_DN28905_c0_g1_i1_2	0.0275409	Up	TRINITY_DN27323_c0_g1_i1_3	0.00897114	Down
TRINITY_DN28905_c0_g1_i1_3	0.00824796	Up	TRINITY_DN27336_c0_g1_i1_1	0.0368062	Down
TRINITY_DN28938_c0_g1_i1_3	0.0349964	Up	TRINITY_DN27344_c0_g1_i1_1	0.0038076	Down
TRINITY_DN28950_c0_g1_i1_2	0.0349964	Up	TRINITY_DN27345_c0_g1_i1_2	0.0313184	Down
TRINITY_DN28953_c0_g1_i1_3	0.0218119	Up	TRINITY_DN27350_c0_g1_i1_2	1.01662e-05	Down
TRINITY_DN28969_c0_g1_i1_3	0.020058	Up	TRINITY_DN27368_c0_g1_i1_2	5.87889e-08	Down
TRINITY_DN28992_c0_g1_i1_3	0.0101344	Up	TRINITY_DN27376_c0_g1_i1_2	0.0442823	Down
TRINITY_DN28997_c0_g1_i1_3	0.044759	Up	TRINITY_DN27384_c0_g1_i1_1	0.00725206	Down
TRINITY_DN29000_c0_g1_i1_2	0.0275409	Up	TRINITY_DN27390_c0_g1_i1_1	0.00556963	Down
TRINITY_DN29012_c0_g1_i1_2	0.044759	Up	TRINITY_DN27391_c0_g1_i1_1	6.38812e-05	Down
TRINITY_DN29056_c0_g1_i1_3	0.024489	Up	TRINITY_DN27392_c0_g1_i1_2	0.00279281	Down
TRINITY_DN29082_c0_g1_i1_3	0.0155622	Up	TRINITY_DN27404_c0_g1_i1_1	0.0274572	Down
TRINITY_DN29094_c0_g1_i1_3	0.0395323	Up	TRINITY_DN27405_c0_g1_i1_1	0.00137289	Down
TRINITY_DN29102_c0_g1_i1_3	0.0029175	Up	TRINITY_DN27411_c0_g1_i1_1	0.0429137	Down
TRINITY_DN29113_c0_g1_i1_3	0.0155622	Up	TRINITY_DN27421_c1_g2_i1_3	0.0401563	Down
TRINITY_DN29122_c0_g1_i1_3	0.0125219	Up	TRINITY_DN27423_c1_g1_i3_3	0.00952968	Down
TRINITY_DN29157_c0_g1_i1_2	0.0402111	Up	TRINITY_DN27444_c1_g4_i1_3	0.00188316	Down
TRINITY_DN29200_c0_g1_i1_3	0.041535	Up	TRINITY_DN27504_c0_g1_i1_1	0.00233298	Down
TRINITY_DN29201_c0_g1_i1_3	0.0112571	Up	TRINITY_DN27517_c0_g1_i2_3	0.0223546	Down
TRINITY_DN29215_c0_g1_i1_3	0.00318391	Up	TRINITY_DN2753_c0_g2_i1_2	0.0267566	Down
TRINITY_DN29216_c0_g1_i1_1	0.0123206	Up	TRINITY_DN27543_c0_g1_i1_2	0.0313184	Down
TRINITY_DN29241_c0_g1_i1_3	0.0310262	Up	TRINITY_DN27546_c0_g1_i1_2	0.0425798	Down
TRINITY_DN29253_c0_g1_i1_3	0.0403191	Up	TRINITY_DN27548_c0_g1_i1_1	0.022913	Down
TRINITY_DN29259_c0_g1_i1_3	0.0194593	Up	TRINITY_DN27557_c0_g1_i1_1	1.91659e-05	Down
TRINITY_DN29273_c0_g1_i1_3	0.00913647	Up	TRINITY_DN27567_c0_g1_i1_2	0.0368062	Down
TRINITY_DN29314_c0_g1_i1_3	0.00611579	Up	TRINITY_DN27576_c0_g1_i1_1	0.0389282	Down
TRINITY_DN29318_c0_g1_i1_3	0.00458559	Up	TRINITY_DN27578_c0_g1_i4_3	0.0460095	Down
TRINITY_DN29411_c0_g1_i1_3	0.00347983	Up	TRINITY_DN27581_c0_g1_i1_1	0.043523	Down
TRINITY_DN29445_c0_g1_i1_3	0.0395323	Up	TRINITY_DN27582_c0_g3_i1_3	0.0100457	Down
TRINITY_DN29486_c0_g1_i1_3	0.0187585	Up	TRINITY_DN27612_c0_g1_i1_1	0.00188316	Down
TRINITY_DN29507_c0_g1_i1_3	0.0155622	Up	TRINITY_DN27627_c1_g1_i1_3	0.0226505	Down
TRINITY_DN29516_c0_g1_i1_3	0.024489	Up	TRINITY_DN27647_c0_g1_i1_1	0.0242572	Down
TRINITY_DN29555_c0_g1_i1_3	0.00466177	Up	TRINITY_DN27654_c0_g1_i1_1	0.022913	Down
TRINITY_DN29561_c0_g1_i1_2	0.0130351	Up	TRINITY_DN27655_c1_g1_i1_3	0.0240662	Down
TRINITY_DN29600_c0_g1_i1_3	0.026429	Up	TRINITY_DN27665_c0_g1_i1_1	0.00336743	Down
TRINITY_DN29665_c0_g1_i1_3	0.0194593	Up	TRINITY_DN27683_c0_g1_i1_1	0.0180374	Down
TRINITY_DN29688_c0_g1_i1_3	0.00798709	Up	TRINITY_DN27700_c0_g1_i1_1	0.00634855	Down
TRINITY_DN29721_c0_g1_i1_3	0.0156643	Up	TRINITY_DN27720_c0_g1_i1_1	0.000106383	Down
TRINITY_DN29848_c0_g1_i1_3	0.0395323	Up	TRINITY_DN27724_c0_g1_i1_1	0.0150016	Down
TRINITY_DN29860_c0_g1_i1_1	0.00152113	Up	TRINITY_DN27753_c0_g1_i1_1	0.0126347	Down
TRINITY_DN29874_c0_g1_i1_3	0.00674834	Up	TRINITY_DN27776_c0_g1_i1_1	0.033734	Down
TRINITY_DN29949_c0_g1_i1_3	0.00824796	Up	TRINITY_DN27794_c0_g1_i13_3	0.00113925	Down
TRINITY_DN29977_c0_g1_i1_3	0.0395323	Up	TRINITY_DN27794_c0_g2_i1_3	0.0109581	Down
TRINITY_DN30060_c0_g1_i1_3	0.0125219	Up	TRINITY_DN27801_c0_g1_i1_1	0.022913	Down
TRINITY_DN30075_c0_g1_i1_3	0.0218119	Up	TRINITY_DN27826_c0_g1_i1_1	0.0439708	Down
TRINITY_DN3012_c0_g1_i1_3	0.0275409	Up	TRINITY_DN27827_c0_g1_i1_1	0.00188316	Down
TRINITY_DN30136_c0_g1_i1_3	0.0349964	Up	TRINITY_DN27843_c2_g1_i4_3	0.00103271	Down
TRINITY_DN30147_c0_g1_i1_3	0.047315	Up	TRINITY_DN27843_c2_g2_i1_3	0.00225878	Down
TRINITY_DN30154_c0_g1_i1_3	0.044759	Up	TRINITY_DN27871_c1_g1_i1_3	0.0119644	Down
TRINITY_DN30164_c0_g1_i1_3	0.0194593	Up	TRINITY_DN27875_c0_g1_i1_1	0.0177596	Down
TRINITY_DN30195_c0_g1_i1_3	0.00192402	Up	TRINITY_DN27895_c1_g4_i1_3	0.0277072	Down
TRINITY_DN30242_c0_g1_i1_3	0.0112571	Up	TRINITY_DN27897_c0_g1_i1_1	0.00298373	Down
TRINITY_DN30257_c0_g1_i1_3	0.00611579	Up	TRINITY_DN27900_c0_g1_i1_1	0.00310357	Down
TRINITY_DN30309_c0_g1_i1_3	0.00267724	Up	TRINITY_DN27904_c0_g1_i1_1	0.0146044	Down
TRINITY_DN30330_c0_g1_i1_3	0.044759	Up	TRINITY_DN27906_c0_g1_i1_1	0.00634855	Down
TRINITY_DN30336_c0_g1_i1_3	0.044759	Up	TRINITY_DN2790_c0_g1_i1_1	0.0146044	Down
TRINITY_DN30408_c0_g1_i1_3	0.0029175	Up	TRINITY_DN27912_c0_g1_i1_1	0.043523	Down
TRINITY_DN30453_c0_g1_i1_3	0.00112895	Up	TRINITY_DN27912_c0_g1_i1_3	0.00411866	Down
TRINITY_DN30541_c0_g1_i1_3	0.044759	Up	TRINITY_DN27917_c1_g1_i2_3	0.00706283	Down
TRINITY_DN30551_c0_g1_i1_3	0.0154539	Up	TRINITY_DN27925_c0_g1_i1_1	0.0182324	Down
TRINITY_DN30556_c0_g1_i1_3	0.00745573	Up	TRINITY_DN27928_c0_g1_i1_1	0.000244716	Down
TRINITY_DN30663_c0_g1_i1_3	0.0250559	Up	TRINITY_DN27949_c0_g1_i1_3	0.00555925	Down
TRINITY_DN30685_c0_g1_i1_3	0.0378127	Up	TRINITY_DN27959_c0_g1_i1_2	0.0313184	Down
TRINITY_DN30758_c0_g1_i1_3	0.00900113	Up	TRINITY_DN27960_c0_g1_i1_1	0.0368062	Down
TRINITY_DN30877_c0_g1_i1_3	0.0433647	Up	TRINITY_DN27969_c0_g1_i11_3	1.1375e-05	Down
TRINITY_DN30890_c0_g1_i1_3	0.0310262	Up	TRINITY_DN27969_c0_g4_i1_3	0.00075703	Down
TRINITY_DN30926_c0_g1_i1_3	0.0101344	Up	TRINITY_DN27986_c0_g1_i1_1	0.0215451	Down
TRINITY_DN3093_c0_g1_i1_3	0.0369852	Up	TRINITY_DN27995_c0_g1_i1_1	0.00336743	Down
TRINITY_DN30968_c0_g1_i1_3	0.0305268	Up	TRINITY_DN27997_c0_g1_i1_2	0.00020081	Down
TRINITY_DN30990_c0_g1_i1_3	0.0194593	Up	TRINITY_DN28006_c0_g1_i5_3	0.01867	Down
TRINITY_DN31021_c0_g1_i1_3	0.0139491	Up	TRINITY_DN28007_c0_g6_i1_3	0.0360669	Down
TRINITY_DN31033_c0_g1_i1_3	0.0101344	Up	TRINITY_DN28029_c0_g1_i1_1	0.0274633	Down
TRINITY_DN31050_c0_g1_i1_3	0.0185554	Up	TRINITY_DN28050_c1_g2_i1_3	0.0442954	Down
TRINITY_DN31131_c0_g1_i1_3	0.00347983	Up	TRINITY_DN28054_c0_g1_i1_1	0.0368062	Down
TRINITY_DN31182_c0_g1_i1_3	0.044759	Up	TRINITY_DN28057_c0_g1_i1_2	0.000704784	Down
TRINITY_DN31183_c0_g1_i1_3	0.0194593	Up	TRINITY_DN28064_c0_g1_i1_2	3.92247e-05	Down
TRINITY_DN31203_c0_g1_i1_3	0.0275409	Up	TRINITY_DN28073_c0_g1_i1_1	0.00947373	Down
TRINITY_DN31219_c0_g1_i1_3	0.00674834	Up	TRINITY_DN28077_c1_g1_i1_3	0.00463344	Down
TRINITY_DN31233_c0_g1_i1_3	0.0349964	Up	TRINITY_DN28087_c1_g1_i3_3	0.00632995	Down
TRINITY_DN3126_c0_g1_i1_2	0.044759	Up	TRINITY_DN28134_c0_g1_i1_1	0.00846326	Down
TRINITY_DN31273_c0_g1_i1_3	0.0125219	Up	TRINITY_DN28141_c0_g1_i1_2	0.00941384	Down
TRINITY_DN3129_c0_g1_i1_2	0.0194593	Up	TRINITY_DN28143_c0_g1_i1_2	0.0165242	Down
TRINITY_DN31331_c0_g1_i1_3	0.0275409	Up	TRINITY_DN28147_c0_g4_i1_3	0.031845	Down
TRINITY_DN31358_c0_g1_i1_3	0.0275458	Up	TRINITY_DN28148_c0_g6_i2_3	0.00489655	Down
TRINITY_DN31384_c0_g1_i1_3	0.0312325	Up	TRINITY_DN2814_c0_g1_i1_2	0.00737244	Down
TRINITY_DN313_c0_g1_i1_2	0.00137735	Up	TRINITY_DN28156_c0_g1_i1_1	0.0109581	Down
TRINITY_DN31405_c0_g1_i1_3	0.0110282	Up	TRINITY_DN28162_c0_g1_i7_3	0.00269887	Down
TRINITY_DN3142_c0_g1_i1_2	0.0275409	Up	TRINITY_DN28167_c0_g1_i1_2	0.00952716	Down
TRINITY_DN31483_c0_g1_i1_3	0.0173884	Up	TRINITY_DN28178_c0_g1_i1_1	0.0242572	Down
TRINITY_DN31495_c0_g1_i1_3	0.00152113	Up	TRINITY_DN28182_c0_g1_i1_1	1.32526e-06	Down
TRINITY_DN31512_c0_g1_i1_3	0.024489	Up	TRINITY_DN28208_c0_g1_i1_2	0.0267566	Down
TRINITY_DN31516_c0_g1_i1_3	0.0218119	Up	TRINITY_DN28209_c0_g1_i1_3	1.45578e-07	Down
TRINITY_DN31526_c0_g1_i1_3	0.000512618	Up	TRINITY_DN28241_c0_g1_i1_1	0.00634855	Down
TRINITY_DN31533_c0_g1_i1_3	0.00140968	Up	TRINITY_DN28246_c1_g3_i2_3	0.0197093	Down
TRINITY_DN31548_c0_g1_i1_3	0.00913647	Up	TRINITY_DN28247_c0_g1_i1_1	0.00556963	Down
TRINITY_DN31612_c0_g1_i1_3	0.0331517	Up	TRINITY_DN28272_c1_g6_i1_3	0.043523	Down
TRINITY_DN31649_c0_g1_i1_3	0.0139491	Up	TRINITY_DN28297_c0_g1_i1_1	0.000139988	Down
TRINITY_DN31654_c0_g1_i1_3	0.044759	Up	TRINITY_DN28304_c1_g3_i2_3	0.000628983	Down
TRINITY_DN31669_c0_g1_i1_3	0.0029175	Up	TRINITY_DN28306_c2_g3_i2_3	0.0444145	Down
TRINITY_DN31692_c0_g1_i1_3	0.0395323	Up	TRINITY_DN2830_c0_g1_i1_2	0.0308125	Down
TRINITY_DN31766_c0_g1_i1_3	0.0055494	Up	TRINITY_DN2830_c0_g2_i1_1	0.0267566	Down
TRINITY_DN31814_c0_g1_i1_3	0.00674834	Up	TRINITY_DN28326_c0_g1_i1_1	0.000366545	Down
TRINITY_DN31840_c0_g1_i1_3	0.044759	Up	TRINITY_DN28332_c1_g2_i12_3	0.0200863	Down
TRINITY_DN31879_c0_g1_i1_3	0.044759	Up	TRINITY_DN28332_c1_g3_i1_3	0.000339032	Down
TRINITY_DN3188_c0_g1_i1_3	0.0229828	Up	TRINITY_DN2838_c0_g1_i1_1	0.00336743	Down
TRINITY_DN3191_c0_g1_i2_3	0.0194593	Up	TRINITY_DN28392_c0_g1_i1_2	0.0368062	Down
TRINITY_DN31957_c0_g1_i1_3	0.0125219	Up	TRINITY_DN28394_c0_g1_i1_1	0.0367521	Down
TRINITY_DN31964_c0_g1_i1_3	0.0112571	Up	TRINITY_DN28395_c0_g1_i1_1	8.34818e-05	Down
TRINITY_DN319_c0_g1_i1_2	0.0194593	Up	TRINITY_DN28399_c1_g1_i13_3	0.00446857	Down
TRINITY_DN32048_c0_g1_i1_3	0.0180566	Up	TRINITY_DN28407_c0_g1_i1_2	0.0443994	Down
TRINITY_DN32051_c0_g1_i1_3	0.0029175	Up	TRINITY_DN28426_c0_g1_i1_1	0.0023588	Down
TRINITY_DN32133_c0_g1_i1_3	0.00674834	Up	TRINITY_DN28428_c0_g1_i1_1	0.000130558	Down
TRINITY_DN3216_c0_g1_i1_3	0.000978332	Up	TRINITY_DN28437_c0_g1_i1_3	0.00295174	Down
TRINITY_DN32184_c0_g1_i1_3	0.0218119	Up	TRINITY_DN28437_c2_g2_i5_3	4.85995e-05	Down
TRINITY_DN32189_c0_g1_i1_3	0.0218119	Up	TRINITY_DN28453_c0_g1_i1_1	0.00150281	Down
TRINITY_DN32206_c0_g1_i1_3	0.0155622	Up	TRINITY_DN28479_c0_g1_i1_3	0.0038076	Down
TRINITY_DN32220_c0_g1_i1_3	0.0130145	Up	TRINITY_DN28483_c0_g1_i1_1	0.043523	Down
TRINITY_DN32228_c0_g1_i1_3	0.0211975	Up	TRINITY_DN28490_c0_g1_i1_1	0.00725206	Down
TRINITY_DN32304_c0_g1_i1_3	0.000443989	Up	TRINITY_DN28492_c0_g1_i1_3	0.01206	Down
TRINITY_DN32305_c0_g1_i1_3	0.0310262	Up	TRINITY_DN28498_c0_g1_i1_1	0.043523	Down
TRINITY_DN32333_c0_g1_i1_3	0.000694515	Up	TRINITY_DN28524_c0_g1_i1_1	2.05408e-09	Down
TRINITY_DN32415_c0_g1_i1_3	0.0173884	Up	TRINITY_DN28534_c0_g1_i1_1	0.0150016	Down
TRINITY_DN32476_c0_g1_i1_3	0.00152113	Up	TRINITY_DN28552_c0_g1_i1_1	0.00020081	Down
TRINITY_DN32558_c0_g1_i1_3	0.024489	Up	TRINITY_DN28572_c0_g1_i1_2	0.0444398	Down
TRINITY_DN32573_c0_g1_i1_3	0.0135935	Up	TRINITY_DN28602_c0_g1_i1_1	0.0399718	Down
TRINITY_DN32610_c0_g1_i1_3	0.0385472	Up	TRINITY_DN28611_c0_g1_i1_2	0.0431232	Down
TRINITY_DN32711_c0_g1_i1_3	0.0349964	Up	TRINITY_DN28613_c0_g1_i1_1	0.00298373	Down
TRINITY_DN32728_c0_g1_i1_3	0.00164319	Up	TRINITY_DN28624_c0_g1_i1_1	0.0136419	Down
TRINITY_DN32807_c0_g1_i1_3	0.0212088	Up	TRINITY_DN2863_c0_g1_i1_1	0.00203448	Down
TRINITY_DN32838_c0_g1_i1_3	0.0101344	Up	TRINITY_DN28653_c0_g1_i1_2	0.022913	Down
TRINITY_DN32846_c0_g1_i1_3	0.0395323	Up	TRINITY_DN28671_c0_g1_i1_3	0.010934	Down
TRINITY_DN32911_c0_g1_i1_3	0.0455648	Up	TRINITY_DN28677_c0_g1_i1_2	0.00138025	Down
TRINITY_DN32919_c0_g1_i1_3	0.0349964	Up	TRINITY_DN28690_c0_g1_i1_1	0.043523	Down
TRINITY_DN32925_c0_g1_i1_3	0.024489	Up	TRINITY_DN28693_c0_g1_i1_1	0.0267566	Down
TRINITY_DN32944_c0_g1_i1_3	0.000502771	Up	TRINITY_DN28695_c0_g1_i1_2	0.0387872	Down
TRINITY_DN32987_c0_g1_i1_3	0.0218119	Up	TRINITY_DN28701_c0_g1_i1_1	0.00634855	Down
TRINITY_DN32989_c0_g1_i1_3	0.0365106	Up	TRINITY_DN28752_c0_g1_i1_2	0.00654439	Down
TRINITY_DN33018_c0_g1_i1_3	0.0101344	Up	TRINITY_DN28787_c0_g1_i1_1	0.0109581	Down
TRINITY_DN33051_c0_g1_i1_3	0.0310262	Up	TRINITY_DN28800_c0_g1_i1_1	0.0146044	Down
TRINITY_DN33055_c0_g1_i1_3	0.0101344	Up	TRINITY_DN28814_c0_g1_i1_1	0.0120407	Down
TRINITY_DN33139_c0_g1_i1_3	0.024489	Up	TRINITY_DN28819_c0_g1_i1_2	0.00188316	Down
TRINITY_DN33209_c0_g1_i1_3	0.0155622	Up	TRINITY_DN28833_c0_g1_i1_3	0.0422606	Down
TRINITY_DN33220_c0_g1_i1_3	0.0255575	Up	TRINITY_DN28841_c0_g1_i1_1	0.00952716	Down
TRINITY_DN33230_c0_g1_i1_3	0.0310262	Up	TRINITY_DN28855_c0_g1_i1_1	0.00166606	Down
TRINITY_DN3328_c0_g1_i1_3	0.00852314	Up	TRINITY_DN28859_c0_g1_i1_1	0.012454	Down
TRINITY_DN33336_c0_g1_i1_3	0.0104079	Up	TRINITY_DN28872_c0_g1_i1_1	0.00634855	Down
TRINITY_DN33337_c0_g1_i1_3	0.0155622	Up	TRINITY_DN28876_c0_g1_i1_1	0.022973	Down
TRINITY_DN33370_c0_g1_i1_3	0.00368189	Up	TRINITY_DN28907_c0_g1_i1_1	0.0146044	Down
TRINITY_DN33402_c0_g1_i1_3	0.0305952	Up	TRINITY_DN28913_c0_g1_i1_2	0.043523	Down
TRINITY_DN33453_c0_g1_i1_3	0.00464002	Up	TRINITY_DN28915_c0_g1_i1_3	0.00737244	Down
TRINITY_DN33501_c0_g1_i1_3	0.0349964	Up	TRINITY_DN28934_c0_g1_i1_1	0.022913	Down
TRINITY_DN33564_c0_g1_i1_3	0.0395323	Up	TRINITY_DN28957_c0_g1_i1_1	0.022913	Down
TRINITY_DN33613_c0_g1_i1_3	0.0283783	Up	TRINITY_DN28958_c0_g1_i1_1	0.0150532	Down
TRINITY_DN33616_c0_g1_i1_3	0.00152113	Up	TRINITY_DN28962_c0_g1_i1_1	0.0043136	Down
TRINITY_DN33620_c0_g1_i1_3	0.00105046	Up	TRINITY_DN28968_c0_g1_i1_3	0.0109581	Down
TRINITY_DN33635_c0_g1_i1_3	0.00164319	Up	TRINITY_DN28975_c0_g1_i1_1	0.0368062	Down
TRINITY_DN33656_c0_g1_i1_3	0.0349964	Up	TRINITY_DN28976_c0_g1_i1_1	1.26167e-05	Down
TRINITY_DN33734_c0_g1_i1_3	0.0155622	Up	TRINITY_DN28985_c0_g1_i1_3	0.00952716	Down
TRINITY_DN33788_c0_g1_i1_3	0.0029175	Up	TRINITY_DN29001_c0_g1_i1_3	0.0011141	Down
TRINITY_DN33805_c0_g1_i1_3	0.024489	Up	TRINITY_DN29008_c0_g1_i1_3	0.0109581	Down
TRINITY_DN33816_c0_g1_i1_3	0.0218119	Up	TRINITY_DN29019_c0_g1_i1_1	0.00752133	Down
TRINITY_DN33840_c0_g1_i1_3	0.0155622	Up	TRINITY_DN29019_c0_g1_i1_2	0.00619509	Down
TRINITY_DN33946_c0_g1_i1_3	0.0335582	Up	TRINITY_DN29021_c0_g1_i1_3	0.0196656	Down
TRINITY_DN3395_c0_g1_i1_3	0.00380907	Up	TRINITY_DN29072_c0_g1_i1_3	0.00251847	Down
TRINITY_DN33982_c0_g1_i1_3	0.0357462	Up	TRINITY_DN29076_c0_g1_i1_1	0.00336743	Down
TRINITY_DN33999_c0_g1_i1_3	0.0416407	Up	TRINITY_DN29088_c0_g1_i1_1	0.00634855	Down
TRINITY_DN34005_c0_g1_i1_3	0.0029175	Up	TRINITY_DN29090_c0_g1_i1_1	0.00489655	Down
TRINITY_DN34008_c0_g1_i1_3	0.0194593	Up	TRINITY_DN29095_c0_g1_i1_1	0.00634855	Down
TRINITY_DN34040_c0_g1_i1_3	0.00611579	Up	TRINITY_DN29105_c0_g1_i1_2	0.043523	Down
TRINITY_DN34066_c0_g1_i1_3	0.0182125	Up	TRINITY_DN29116_c0_g1_i1_1	0.000630064	Down
TRINITY_DN34142_c0_g1_i1_3	0.044759	Up	TRINITY_DN29127_c0_g1_i1_2	0.00123023	Down
TRINITY_DN34143_c0_g1_i1_3	0.0310262	Up	TRINITY_DN29140_c0_g1_i1_1	5.56642e-05	Down
TRINITY_DN34161_c0_g1_i1_3	0.00267724	Up	TRINITY_DN29153_c0_g1_i1_1	0.00034594	Down
TRINITY_DN34181_c0_g1_i1_3	0.0225894	Up	TRINITY_DN29161_c0_g1_i1_1	0.000893109	Down
TRINITY_DN34246_c0_g1_i1_3	0.024489	Up	TRINITY_DN29174_c0_g1_i1_3	0.00244431	Down
TRINITY_DN3448_c0_g1_i1_2	0.0275409	Up	TRINITY_DN29204_c0_g1_i1_1	0.00830261	Down
TRINITY_DN3455_c0_g1_i1_3	0.00112895	Up	TRINITY_DN29206_c0_g1_i1_1	0.00791	Down
TRINITY_DN3459_c0_g1_i1_3	0.0310262	Up	TRINITY_DN29220_c0_g1_i1_1	0.00818987	Down
TRINITY_DN3475_c0_g1_i1_3	0.0155622	Up	TRINITY_DN29224_c0_g1_i1_1	9.95044e-05	Down
TRINITY_DN3507_c0_g1_i1_3	0.044759	Up	TRINITY_DN29241_c0_g1_i1_1	0.00556963	Down
TRINITY_DN3558_c0_g1_i1_3	0.0215831	Up	TRINITY_DN29259_c0_g1_i1_1	0.00911654	Down
TRINITY_DN3569_c0_g1_i1_3	0.044759	Up	TRINITY_DN2927_c0_g1_i1_3	0.00430208	Down
TRINITY_DN3633_c0_g1_i1_3	0.00380907	Up	TRINITY_DN29287_c0_g1_i1_1	0.00610111	Down
TRINITY_DN3683_c0_g1_i1_2	0.0395323	Up	TRINITY_DN2929_c0_g1_i1_1	0.000690117	Down
TRINITY_DN3710_c0_g1_i1_3	0.0382123	Up	TRINITY_DN29306_c0_g1_i1_1	0.011987	Down
TRINITY_DN3851_c0_g1_i1_3	0.0191023	Up	TRINITY_DN29310_c0_g1_i1_1	0.00264955	Down
TRINITY_DN3980_c0_g1_i1_3	0.0053345	Up	TRINITY_DN29319_c0_g1_i1_1	0.0126347	Down
TRINITY_DN4016_c0_g1_i1_3	0.00290859	Up	TRINITY_DN29349_c0_g1_i1_1	0.0126347	Down
TRINITY_DN4024_c0_g1_i1_3	0.0194593	Up	TRINITY_DN29359_c0_g1_i1_1	0.0123835	Down
TRINITY_DN4097_c0_g1_i1_3	0.0395323	Up	TRINITY_DN29359_c0_g1_i1_3	0.000131364	Down
TRINITY_DN4105_c0_g1_i1_3	0.0212181	Up	TRINITY_DN29368_c0_g1_i1_3	0.0176626	Down
TRINITY_DN4146_c0_g1_i1_2	0.0395323	Up	TRINITY_DN29382_c0_g1_i1_2	0.0330063	Down
TRINITY_DN4151_c0_g1_i1_3	0.0155622	Up	TRINITY_DN29395_c0_g1_i1_3	0.00151715	Down
TRINITY_DN4182_c0_g1_i1_3	0.0254076	Up	TRINITY_DN29397_c0_g1_i1_1	0.00998935	Down
TRINITY_DN4222_c0_g1_i1_2	0.0173884	Up	TRINITY_DN29406_c0_g1_i1_2	0.0402186	Down
TRINITY_DN4225_c0_g1_i1_2	0.00177703	Up	TRINITY_DN29407_c0_g1_i1_1	2.27016e-05	Down
TRINITY_DN4296_c0_g1_i1_3	0.00417603	Up	TRINITY_DN29419_c0_g1_i1_2	0.0107046	Down
TRINITY_DN4362_c0_g1_i1_3	0.00157034	Up	TRINITY_DN29428_c0_g1_i1_1	0.000831726	Down
TRINITY_DN456_c0_g2_i1_3	0.00611579	Up	TRINITY_DN29432_c0_g1_i1_2	0.0126347	Down
TRINITY_DN4615_c0_g1_i1_3	0.0110282	Up	TRINITY_DN29445_c0_g1_i1_1	0.0145712	Down
TRINITY_DN4652_c0_g1_i1_3	0.00177703	Up	TRINITY_DN29453_c0_g1_i1_1	0.0101556	Down
TRINITY_DN4674_c0_g1_i2_3	0.024489	Up	TRINITY_DN29463_c0_g1_i1_3	0.0410946	Down
TRINITY_DN4699_c0_g1_i1_3	0.00907247	Up	TRINITY_DN29469_c0_g1_i1_1	0.000442379	Down
TRINITY_DN4749_c0_g1_i1_3	0.0218119	Up	TRINITY_DN29470_c0_g1_i1_1	9.43486e-05	Down
TRINITY_DN4798_c0_g1_i1_3	0.00380907	Up	TRINITY_DN29474_c0_g1_i1_3	0.0023588	Down
TRINITY_DN4838_c0_g1_i1_2	0.0360417	Up	TRINITY_DN29488_c0_g1_i1_1	0.022913	Down
TRINITY_DN488_c0_g1_i1_3	0.00913647	Up	TRINITY_DN29492_c0_g1_i1_2	0.022913	Down
TRINITY_DN4929_c0_g1_i1_3	0.0312536	Up	TRINITY_DN29493_c0_g1_i1_2	0.00339485	Down
TRINITY_DN4957_c0_g1_i1_2	0.0325467	Up	TRINITY_DN2951_c0_g1_i1_1	0.00168844	Down
TRINITY_DN4959_c0_g1_i1_3	0.0173884	Up	TRINITY_DN29527_c0_g1_i1_1	0.0196656	Down
TRINITY_DN4984_c0_g1_i1_2	0.00127927	Up	TRINITY_DN29535_c0_g1_i1_2	0.0313184	Down
TRINITY_DN5007_c0_g1_i1_3	0.0349964	Up	TRINITY_DN29549_c0_g1_i1_2	0.0126347	Down
TRINITY_DN5011_c0_g1_i2_2	0.0194593	Up	TRINITY_DN29557_c0_g1_i1_1	0.0331751	Down
TRINITY_DN5081_c0_g1_i1_3	0.044759	Up	TRINITY_DN29567_c0_g1_i1_1	0.0169246	Down
TRINITY_DN5158_c0_g1_i1_2	0.0392484	Up	TRINITY_DN29591_c0_g1_i1_1	0.00298373	Down
TRINITY_DN5164_c0_g1_i1_3	0.0310262	Up	TRINITY_DN29603_c0_g1_i1_1	1.19895e-06	Down
TRINITY_DN5184_c0_g1_i1_2	0.0152133	Up	TRINITY_DN29622_c0_g1_i1_3	0.0263694	Down
TRINITY_DN5198_c0_g1_i1_3	0.0395323	Up	TRINITY_DN29638_c0_g1_i1_1	0.0109581	Down
TRINITY_DN5202_c0_g1_i1_2	0.0218119	Up	TRINITY_DN29659_c0_g1_i1_1	0.00952716	Down
TRINITY_DN5243_c0_g1_i1_3	0.00177703	Up	TRINITY_DN29672_c0_g1_i1_1	0.00952716	Down
TRINITY_DN5286_c0_g1_i1_3	0.0349964	Up	TRINITY_DN29719_c0_g1_i1_1	0.0021051	Down
TRINITY_DN5353_c0_g1_i1_3	0.0441548	Up	TRINITY_DN29732_c0_g1_i1_1	0.00151715	Down
TRINITY_DN5366_c0_g1_i1_3	0.0448823	Up	TRINITY_DN29747_c0_g1_i1_1	0.00634855	Down
TRINITY_DN539_c0_g1_i1_3	0.0147751	Up	TRINITY_DN29767_c0_g1_i1_3	0.0126347	Down
TRINITY_DN5450_c0_g1_i1_3	0.024489	Up	TRINITY_DN29778_c0_g1_i1_3	0.0145479	Down
TRINITY_DN5509_c0_g1_i1_3	0.00164319	Up	TRINITY_DN29779_c0_g1_i1_3	0.022313	Down
TRINITY_DN551_c0_g1_i1_1	0.000647033	Up	TRINITY_DN29788_c0_g1_i1_1	0.00725206	Down
TRINITY_DN5526_c0_g1_i1_3	0.00122735	Up	TRINITY_DN29832_c0_g1_i1_1	0.00830261	Down
TRINITY_DN5548_c0_g1_i1_3	0.044158	Up	TRINITY_DN29843_c0_g1_i1_1	0.000630064	Down
TRINITY_DN5553_c0_g1_i1_3	0.0310262	Up	TRINITY_DN29890_c0_g1_i1_1	0.0368062	Down
TRINITY_DN5560_c0_g1_i1_3	0.0173884	Up	TRINITY_DN29909_c0_g1_i1_1	0.0411741	Down
TRINITY_DN5706_c0_g1_i1_2	0.0335582	Up	TRINITY_DN29915_c0_g1_i1_1	0.0267566	Down
TRINITY_DN5714_c0_g1_i1_3	0.0450373	Up	TRINITY_DN29915_c0_g1_i1_3	0.0146044	Down
TRINITY_DN5742_c0_g1_i1_3	0.0317659	Up	TRINITY_DN29924_c0_g1_i1_1	0.00489655	Down
TRINITY_DN5817_c0_g1_i1_1	0.0310262	Up	TRINITY_DN29927_c0_g1_i1_1	1.54758e-05	Down
TRINITY_DN5838_c0_g1_i2_2	0.0013412	Up	TRINITY_DN29934_c0_g1_i1_3	0.013957	Down
TRINITY_DN5892_c0_g1_i1_3	0.0358994	Up	TRINITY_DN29935_c0_g1_i1_3	0.0313184	Down
TRINITY_DN5907_c0_g1_i1_2	0.0458879	Up	TRINITY_DN299_c0_g1_i2_2	0.00333256	Down
TRINITY_DN5934_c0_g1_i1_2	0.00227458	Up	TRINITY_DN29_c0_g1_i1_1	1.84883e-10	Down
TRINITY_DN6125_c0_g1_i1_3	0.0101344	Up	TRINITY_DN30010_c0_g1_i1_3	0.0181351	Down
TRINITY_DN6133_c0_g1_i1_3	0.0349964	Up	TRINITY_DN3011_c0_g1_i1_1	0.0146044	Down
TRINITY_DN6178_c0_g1_i1_3	0.0292289	Up	TRINITY_DN30230_c0_g1_i1_3	0.0405675	Down
TRINITY_DN6305_c0_g1_i1_3	0.0029175	Up	TRINITY_DN30366_c0_g1_i1_3	0.028583	Down
TRINITY_DN6305_c0_g2_i1_3	0.00105046	Up	TRINITY_DN30375_c0_g1_i1_3	0.0437485	Down
TRINITY_DN6323_c0_g1_i1_3	0.0369461	Up	TRINITY_DN30390_c0_g1_i1_3	0.0354475	Down
TRINITY_DN6341_c0_g1_i1_3	0.044759	Up	TRINITY_DN30448_c0_g1_i1_3	0.00270172	Down
TRINITY_DN6365_c0_g2_i1_3	0.0438484	Up	TRINITY_DN3045_c0_g1_i1_2	0.0169246	Down
TRINITY_DN6365_c1_g1_i1_3	0.015104	Up	TRINITY_DN30550_c0_g1_i1_3	5.10297e-05	Down
TRINITY_DN6432_c0_g1_i1_3	0.00504155	Up	TRINITY_DN30637_c0_g1_i1_3	0.000254319	Down
TRINITY_DN6433_c0_g1_i1_1	0.000198547	Up	TRINITY_DN30823_c0_g1_i1_3	0.00489655	Down
TRINITY_DN6453_c0_g1_i1_3	0.00772925	Up	TRINITY_DN30846_c0_g1_i1_3	0.0313184	Down
TRINITY_DN646_c0_g1_i1_3	0.00310139	Up	TRINITY_DN30874_c0_g1_i1_3	0.0265622	Down
TRINITY_DN6486_c0_g1_i1_3	0.0210383	Up	TRINITY_DN30905_c0_g1_i1_3	0.0023588	Down
TRINITY_DN6497_c0_g1_i1_3	0.0165129	Up	TRINITY_DN30930_c0_g1_i1_3	0.0368062	Down
TRINITY_DN6499_c0_g1_i1_3	0.0349964	Up	TRINITY_DN31001_c0_g1_i1_3	0.0182324	Down
TRINITY_DN6533_c0_g1_i1_1	0.00665433	Up	TRINITY_DN31009_c0_g1_i1_3	0.00336743	Down
TRINITY_DN6539_c0_g1_i1_2	0.024489	Up	TRINITY_DN3100_c0_g1_i2_3	1.53791e-05	Down
TRINITY_DN6561_c0_g1_i1_3	0.0336987	Up	TRINITY_DN3105_c0_g1_i1_1	3.92247e-05	Down
TRINITY_DN6602_c0_g1_i1_3	0.0496386	Up	TRINITY_DN31167_c0_g1_i1_3	0.0146044	Down
TRINITY_DN6620_c0_g1_i1_3	0.0349471	Up	TRINITY_DN31302_c0_g1_i1_3	0.00725206	Down
TRINITY_DN6642_c0_g1_i1_3	0.0240662	Up	TRINITY_DN31335_c0_g1_i1_3	0.0247667	Down
TRINITY_DN667_c0_g1_i1_3	0.0310262	Up	TRINITY_DN31350_c0_g1_i1_3	0.0367521	Down
TRINITY_DN6687_c0_g1_i1_2	0.00526365	Up	TRINITY_DN31496_c0_g1_i1_3	0.043523	Down
TRINITY_DN6690_c0_g1_i1_1	0.00186338	Up	TRINITY_DN31506_c0_g1_i1_3	0.00788556	Down
TRINITY_DN6703_c0_g1_i1_1	0.013371	Up	TRINITY_DN3153_c0_g1_i1_2	0.0159434	Down
TRINITY_DN6703_c0_g1_i1_2	0.0211975	Up	TRINITY_DN31576_c0_g1_i1_3	0.000294637	Down
TRINITY_DN6720_c0_g1_i1_2	0.00318391	Up	TRINITY_DN3162_c0_g1_i1_1	0.0169246	Down
TRINITY_DN674_c0_g1_i1_2	0.0055494	Up	TRINITY_DN31823_c0_g1_i1_3	0.00952716	Down
TRINITY_DN6863_c0_g1_i1_3	0.0029175	Up	TRINITY_DN31883_c0_g1_i1_3	0.0011141	Down
TRINITY_DN6934_c0_g1_i1_3	0.0310262	Up	TRINITY_DN31893_c0_g1_i1_3	0.0109581	Down
TRINITY_DN695_c0_g1_i1_3	0.0139491	Up	TRINITY_DN3207_c0_g1_i1_2	0.0146044	Down
TRINITY_DN6979_c0_g1_i1_3	0.00534572	Up	TRINITY_DN3208_c0_g1_i1_1	4.94884e-05	Down
TRINITY_DN7008_c0_g1_i1_3	0.00824796	Up	TRINITY_DN32095_c0_g1_i1_3	0.00298373	Down
TRINITY_DN7009_c0_g1_i1_3	0.0423436	Up	TRINITY_DN32101_c0_g1_i1_3	0.0313184	Down
TRINITY_DN7023_c0_g1_i1_2	0.0292373	Up	TRINITY_DN3213_c0_g1_i1_3	0.0399128	Down
TRINITY_DN7038_c0_g2_i2_3	0.0369461	Up	TRINITY_DN3215_c0_g1_i1_1	0.00020539	Down
TRINITY_DN7046_c0_g1_i1_2	0.0144045	Up	TRINITY_DN32218_c0_g1_i1_3	0.0360669	Down
TRINITY_DN7195_c0_g1_i1_3	0.0193317	Up	TRINITY_DN3221_c0_g1_i1_3	0.00732578	Down
TRINITY_DN7234_c0_g1_i1_3	0.0395323	Up	TRINITY_DN3223_c0_g1_i1_3	0.0367521	Down
TRINITY_DN7290_c0_g1_i4_2	0.000742548	Up	TRINITY_DN32271_c0_g1_i1_3	0.0146044	Down
TRINITY_DN7297_c0_g1_i1_2	0.00913647	Up	TRINITY_DN32338_c0_g1_i1_3	9.98301e-05	Down
TRINITY_DN7310_c0_g1_i1_3	0.0301734	Up	TRINITY_DN32379_c0_g1_i1_3	0.0146044	Down
TRINITY_DN7354_c0_g1_i1_3	0.047315	Up	TRINITY_DN32401_c0_g1_i1_3	0.0191274	Down
TRINITY_DN7414_c0_g1_i1_2	0.00611579	Up	TRINITY_DN32412_c0_g1_i1_3	0.00302046	Down
TRINITY_DN7442_c0_g1_i1_3	0.0311617	Up	TRINITY_DN32416_c0_g1_i1_3	0.0330063	Down
TRINITY_DN7444_c0_g1_i1_2	0.0388271	Up	TRINITY_DN32447_c0_g1_i1_3	0.0146044	Down
TRINITY_DN7473_c0_g1_i2_3	0.0363824	Up	TRINITY_DN32537_c0_g1_i1_3	0.016452	Down
TRINITY_DN7494_c0_g1_i1_3	0.00318391	Up	TRINITY_DN32550_c0_g1_i1_3	0.0494169	Down
TRINITY_DN7546_c0_g1_i1_3	0.000122525	Up	TRINITY_DN32578_c0_g1_i1_3	0.0124252	Down
TRINITY_DN7555_c0_g1_i1_3	0.00347983	Up	TRINITY_DN32653_c0_g1_i1_3	0.043523	Down
TRINITY_DN7685_c0_g1_i1_3	0.0312898	Up	TRINITY_DN32656_c0_g1_i1_3	0.0038076	Down
TRINITY_DN7733_c0_g1_i1_3	0.00949616	Up	TRINITY_DN3269_c0_g1_i1_1	0.000124172	Down
TRINITY_DN7735_c0_g1_i1_3	0.0139491	Up	TRINITY_DN32760_c0_g1_i1_3	0.0126347	Down
TRINITY_DN7740_c0_g1_i1_3	0.00519687	Up	TRINITY_DN32844_c0_g1_i1_3	0.00239105	Down
TRINITY_DN7748_c0_g1_i1_3	0.00159844	Up	TRINITY_DN32926_c0_g1_i1_3	0.0109581	Down
TRINITY_DN7770_c0_g1_i1_3	0.00927697	Up	TRINITY_DN32959_c0_g1_i1_3	0.043523	Down
TRINITY_DN7858_c0_g1_i1_3	0.0310262	Up	TRINITY_DN33053_c0_g1_i1_3	0.0118488	Down
TRINITY_DN7875_c0_g2_i1_3	0.00079454	Up	TRINITY_DN33146_c0_g1_i1_3	0.0043136	Down
TRINITY_DN7877_c0_g1_i1_2	0.0395323	Up	TRINITY_DN33164_c0_g1_i1_3	0.00634855	Down
TRINITY_DN7895_c0_g1_i1_3	0.000349374	Up	TRINITY_DN33275_c0_g1_i1_3	0.0196656	Down
TRINITY_DN7912_c0_g1_i1_3	0.00060022	Up	TRINITY_DN3334_c0_g1_i1_1	0.0146044	Down
TRINITY_DN791_c0_g1_i1_2	0.0365106	Up	TRINITY_DN33454_c0_g1_i1_3	0.00188316	Down
TRINITY_DN7928_c0_g1_i1_3	0.0357462	Up	TRINITY_DN33659_c0_g1_i1_3	0.000527436	Down
TRINITY_DN7959_c0_g1_i1_3	0.00458559	Up	TRINITY_DN33710_c0_g1_i1_3	0.0190663	Down
TRINITY_DN7963_c0_g1_i2_3	0.0395323	Up	TRINITY_DN33738_c0_g1_i1_3	0.0378677	Down
TRINITY_DN8104_c0_g1_i1_3	0.00497727	Up	TRINITY_DN33849_c0_g1_i1_3	0.00168844	Down
TRINITY_DN8136_c0_g1_i1_2	0.00504155	Up	TRINITY_DN33878_c0_g1_i1_3	0.00408014	Down
TRINITY_DN813_c0_g1_i1_3	0.00458559	Up	TRINITY_DN33908_c0_g1_i1_3	0.0453874	Down
TRINITY_DN8179_c0_g1_i1_3	0.0012771	Up	TRINITY_DN33940_c0_g1_i1_3	0.00032343	Down
TRINITY_DN8191_c0_g1_i1_3	0.00611579	Up	TRINITY_DN34200_c0_g1_i1_3	0.0196656	Down
TRINITY_DN8244_c0_g1_i1_2	0.0266994	Up	TRINITY_DN3422_c0_g1_i1_1	0.0165449	Down
TRINITY_DN8284_c0_g1_i1_3	0.0031347	Up	TRINITY_DN34230_c0_g1_i1_3	0.0368062	Down
TRINITY_DN8311_c0_g1_i1_1	0.0368651	Up	TRINITY_DN3447_c0_g1_i1_2	0.0444398	Down
TRINITY_DN8357_c0_g1_i1_3	0.0021907	Up	TRINITY_DN3468_c0_g1_i1_2	0.000201476	Down
TRINITY_DN8415_c0_g1_i2_1	0.0357769	Up	TRINITY_DN3485_c0_g1_i1_2	0.000417998	Down
TRINITY_DN8482_c0_g1_i1_3	0.0478693	Up	TRINITY_DN3595_c0_g1_i1_1	0.0109581	Down
TRINITY_DN8505_c0_g1_i1_3	0.0194593	Up	TRINITY_DN3602_c0_g1_i1_1	0.031009	Down
TRINITY_DN8507_c0_g1_i1_3	0.0440431	Up	TRINITY_DN3617_c0_g1_i1_1	0.00200978	Down
TRINITY_DN8534_c0_g1_i1_3	0.00504155	Up	TRINITY_DN3632_c0_g1_i1_2	0.0176626	Down
TRINITY_DN8536_c0_g1_i1_3	0.0436346	Up	TRINITY_DN3659_c0_g1_i1_2	0.000452649	Down
TRINITY_DN856_c0_g1_i1_2	0.024489	Up	TRINITY_DN3678_c0_g1_i1_3	0.00685284	Down
TRINITY_DN8614_c0_g1_i1_3	0.0202827	Up	TRINITY_DN3696_c0_g1_i1_2	0.0169246	Down
TRINITY_DN8615_c0_g1_i1_3	0.00458844	Up	TRINITY_DN3702_c0_g1_i1_2	0.00309779	Down
TRINITY_DN8652_c0_g1_i1_3	0.0275409	Up	TRINITY_DN3705_c0_g1_i1_1	0.0277227	Down
TRINITY_DN866_c0_g1_i1_3	0.019575	Up	TRINITY_DN3712_c0_g1_i1_3	0.00725206	Down
TRINITY_DN8733_c0_g1_i1_3	0.011222	Up	TRINITY_DN3766_c0_g1_i1_3	0.0295185	Down
TRINITY_DN8747_c0_g1_i1_2	0.0117743	Up	TRINITY_DN3849_c0_g1_i1_3	0.000191188	Down
TRINITY_DN875_c0_g1_i1_2	0.0125219	Up	TRINITY_DN3881_c0_g1_i1_2	0.0407638	Down
TRINITY_DN8811_c0_g1_i1_2	0.0250652	Up	TRINITY_DN3896_c0_g1_i1_1	0.00527185	Down
TRINITY_DN8823_c0_g1_i1_1	0.000247243	Up	TRINITY_DN3909_c0_g1_i1_1	0.0113729	Down
TRINITY_DN8878_c0_g1_i1_3	0.0275409	Up	TRINITY_DN3941_c0_g1_i1_1	0.0484934	Down
TRINITY_DN8900_c0_g1_i1_2	0.0373342	Up	TRINITY_DN3988_c0_g1_i1_1	0.0258355	Down
TRINITY_DN9035_c0_g1_i1_3	0.0125219	Up	TRINITY_DN3990_c0_g1_i1_2	0.00264955	Down
TRINITY_DN9049_c0_g1_i1_1	0.00162389	Up	TRINITY_DN3998_c0_g1_i1_2	0.000176981	Down
TRINITY_DN9065_c0_g1_i1_2	0.011777	Up	TRINITY_DN405_c0_g1_i1_2	0.0435326	Down
TRINITY_DN9079_c0_g1_i1_1	0.000385364	Up	TRINITY_DN4070_c0_g1_i1_3	0.00735784	Down
TRINITY_DN9115_c0_g1_i1_2	0.0173884	Up	TRINITY_DN4090_c0_g1_i1_1	0.00408014	Down
TRINITY_DN9127_c0_g1_i1_1	0.00253271	Up	TRINITY_DN4107_c0_g1_i1_1	0.00569252	Down
TRINITY_DN9168_c0_g2_i1_3	0.0155622	Up	TRINITY_DN4122_c0_g1_i1_3	0.0339896	Down
TRINITY_DN9199_c0_g1_i1_3	0.015819	Up	TRINITY_DN4153_c0_g1_i1_1	0.00634855	Down
TRINITY_DN9270_c0_g1_i1_3	0.0218119	Up	TRINITY_DN4248_c0_g1_i1_3	0.000261528	Down
TRINITY_DN9300_c0_g1_i1_2	0.00150623	Up	TRINITY_DN4266_c0_g1_i1_1	0.00725206	Down
TRINITY_DN9313_c0_g1_i1_3	0.000443989	Up	TRINITY_DN438_c0_g1_i1_2	0.0208483	Down
TRINITY_DN9359_c0_g1_i1_2	0.0475613	Up	TRINITY_DN438_c0_g1_i1_3	0.0313184	Down
TRINITY_DN9441_c0_g1_i1_3	0.00504155	Up	TRINITY_DN4397_c0_g1_i1_1	0.030082	Down
TRINITY_DN9458_c0_g2_i1_1	0.0166273	Up	TRINITY_DN4407_c0_g1_i1_1	0.00600954	Down
TRINITY_DN9467_c0_g1_i1_3	0.0281739	Up	TRINITY_DN4418_c0_g1_i1_1	0.0176626	Down
TRINITY_DN946_c0_g1_i1_3	0.0288787	Up	TRINITY_DN4424_c0_g1_i1_2	0.00916366	Down
TRINITY_DN9473_c0_g1_i1_3	0.0270535	Up	TRINITY_DN4449_c0_g1_i1_3	0.0313184	Down
TRINITY_DN955_c0_g1_i1_3	0.00476097	Up	TRINITY_DN4470_c0_g1_i1_2	0.00136608	Down
TRINITY_DN9561_c0_g1_i1_3	0.0425083	Up	TRINITY_DN4592_c0_g1_i1_1	0.043523	Down
TRINITY_DN9564_c0_g1_i1_3	0.0241999	Up	TRINITY_DN4613_c0_g1_i1_2	0.000393199	Down
TRINITY_DN9575_c0_g2_i1_3	0.0310262	Up	TRINITY_DN4633_c0_g1_i1_2	0.00450609	Down
TRINITY_DN959_c0_g1_i1_3	0.0139491	Up	TRINITY_DN463_c0_g1_i1_1	0.0179563	Down
TRINITY_DN9608_c0_g1_i1_3	0.00913647	Up	TRINITY_DN4668_c0_g1_i1_3	0.00315428	Down
TRINITY_DN9671_c0_g1_i1_3	0.0173884	Up	TRINITY_DN4734_c0_g1_i1_1	0.00692589	Down
TRINITY_DN9676_c0_g1_i2_3	0.0438177	Up	TRINITY_DN4767_c0_g1_i1_1	0.00136608	Down
TRINITY_DN9685_c0_g1_i1_3	0.0356414	Up	TRINITY_DN4885_c0_g1_i1_1	0.0146044	Down
TRINITY_DN9762_c0_g2_i1_1	0.0106714	Up	TRINITY_DN4885_c1_g1_i1_1	0.00952716	Down
TRINITY_DN9779_c0_g1_i1_2	0.049524	Up	TRINITY_DN4899_c0_g1_i1_2	0.043523	Down
TRINITY_DN9798_c0_g1_i1_3	0.0352677	Up	TRINITY_DN4910_c0_g1_i2_3	0.00298373	Down
TRINITY_DN9799_c0_g1_i1_2	0.0293187	Up	TRINITY_DN4978_c0_g1_i1_1	0.0196656	Down
TRINITY_DN9840_c0_g1_i1_2	0.0100014	Up	TRINITY_DN4983_c0_g1_i1_1	0.0348878	Down
TRINITY_DN9879_c0_g1_i1_1	0.00328209	Up	TRINITY_DN5071_c0_g1_i1_3	0.012716	Down
TRINITY_DN9905_c0_g2_i1_3	0.00318391	Up	TRINITY_DN5094_c0_g1_i1_2	0.00532872	Down
TRINITY_DN9945_c0_g1_i1_3	0.0194593	Up	TRINITY_DN514_c0_g1_i1_1	0.0489464	Down
TRINITY_DN9963_c0_g1_i1_3	0.00824796	Up	TRINITY_DN5176_c0_g1_i2_1	0.00751648	Down
TRINITY_DN9971_c0_g1_i3_2	0.0171191	Up	TRINITY_DN5183_c0_g1_i1_1	0.0439708	Down
			TRINITY_DN5240_c0_g1_i1_3	0.0134269	Down
			TRINITY_DN5361_c0_g1_i1_2	0.00151104	Down
			TRINITY_DN5386_c0_g1_i1_1	0.0215842	Down
			TRINITY_DN5416_c0_g1_i1_2	0.0242498	Down
			TRINITY_DN543_c0_g1_i1_1	0.0378677	Down
			TRINITY_DN5470_c0_g1_i1_1	6.30019e-09	Down
			TRINITY_DN5494_c0_g1_i1_1	0.00467826	Down
			TRINITY_DN550_c0_g1_i1_1	0.00634855	Down
			TRINITY_DN5511_c0_g1_i1_2	0.00476908	Down
			TRINITY_DN5520_c0_g1_i1_1	0.0480123	Down
			TRINITY_DN5556_c0_g1_i1_2	0.00725206	Down
			TRINITY_DN5559_c0_g1_i1_2	0.00142017	Down
			TRINITY_DN5610_c0_g1_i1_1	0.0368062	Down
			TRINITY_DN5629_c0_g1_i1_2	7.63731e-06	Down
			TRINITY_DN5656_c0_g1_i1_1	0.012716	Down
			TRINITY_DN5680_c0_g1_i1_1	0.00556963	Down
			TRINITY_DN5693_c0_g1_i1_3	0.00134024	Down
			TRINITY_DN5700_c0_g1_i1_2	0.00205619	Down
			TRINITY_DN5702_c0_g1_i1_1	0.0443994	Down
			TRINITY_DN5729_c0_g1_i1_1	0.00100892	Down
			TRINITY_DN5792_c0_g1_i1_1	0.0451595	Down
			TRINITY_DN5816_c0_g1_i1_1	0.0194624	Down
			TRINITY_DN5847_c0_g2_i1_2	0.00136608	Down
			TRINITY_DN5895_c0_g1_i1_2	0.0479393	Down
			TRINITY_DN5903_c0_g1_i1_1	0.0150016	Down
			TRINITY_DN5961_c0_g1_i1_2	0.000415911	Down
			TRINITY_DN6002_c0_g1_i1_1	0.043523	Down
			TRINITY_DN603_c0_g1_i1_1	0.00142196	Down
			TRINITY_DN6117_c0_g1_i1_1	0.0200229	Down
			TRINITY_DN6139_c0_g1_i1_1	0.0128187	Down
			TRINITY_DN6153_c0_g1_i1_2	0.000692041	Down
			TRINITY_DN6170_c0_g1_i1_2	0.0378677	Down
			TRINITY_DN6171_c0_g1_i1_1	0.0367678	Down
			TRINITY_DN6178_c0_g1_i1_1	0.00424703	Down
			TRINITY_DN6190_c0_g1_i1_1	0.0384446	Down
			TRINITY_DN6202_c0_g1_i1_2	0.0120407	Down
			TRINITY_DN6305_c0_g1_i1_1	0.000389592	Down
			TRINITY_DN6325_c0_g1_i1_1	0.0159996	Down
			TRINITY_DN6355_c0_g1_i1_1	0.000158009	Down
			TRINITY_DN6379_c0_g1_i1_3	0.0125724	Down
			TRINITY_DN6390_c0_g1_i1_1	0.0169246	Down
			TRINITY_DN6411_c0_g1_i2_2	2.49133e-07	Down
			TRINITY_DN6496_c0_g1_i2_3	0.0445418	Down
			TRINITY_DN657_c0_g1_i1_2	0.00336743	Down
			TRINITY_DN663_c0_g1_i1_1	0.0368062	Down
			TRINITY_DN6646_c0_g1_i1_1	0.0043136	Down
			TRINITY_DN665_c0_g1_i1_2	0.0323686	Down
			TRINITY_DN6683_c0_g1_i1_2	0.0043136	Down
			TRINITY_DN6740_c0_g1_i1_1	0.0241196	Down
			TRINITY_DN6758_c0_g1_i1_2	0.0489464	Down
			TRINITY_DN6763_c0_g1_i1_2	0.0191257	Down
			TRINITY_DN6809_c0_g2_i1_1	0.00260475	Down
			TRINITY_DN6829_c0_g1_i1_3	0.00952716	Down
			TRINITY_DN6858_c0_g1_i1_1	0.00830261	Down
			TRINITY_DN6916_c0_g1_i1_1	0.00336743	Down
			TRINITY_DN6943_c0_g1_i1_2	0.00489655	Down
			TRINITY_DN6992_c0_g1_i1_1	1.26618e-12	Down
			TRINITY_DN7038_c0_g2_i1_1	0.0165242	Down
			TRINITY_DN7087_c0_g2_i1_2	0.0438121	Down
			TRINITY_DN7089_c0_g1_i1_2	0.00399081	Down
			TRINITY_DN709_c0_g1_i1_2	0.0368062	Down
			TRINITY_DN7114_c0_g1_i1_3	0.000113966	Down
			TRINITY_DN7159_c0_g1_i1_3	0.0411741	Down
			TRINITY_DN7163_c0_g1_i1_2	0.0194884	Down
			TRINITY_DN718_c0_g1_i1_2	0.00531554	Down
			TRINITY_DN7211_c0_g1_i1_1	0.0126347	Down
			TRINITY_DN7226_c0_g1_i1_2	0.0253319	Down
			TRINITY_DN7265_c0_g1_i1_1	0.00737244	Down
			TRINITY_DN7313_c0_g1_i2_3	0.0212348	Down
			TRINITY_DN732_c0_g1_i1_1	0.0146044	Down
			TRINITY_DN7353_c0_g1_i1_1	0.000312842	Down
			TRINITY_DN7436_c0_g1_i1_1	0.0164267	Down
			TRINITY_DN7480_c0_g1_i1_1	0.0196656	Down
			TRINITY_DN7486_c0_g1_i1_1	0.0120551	Down
			TRINITY_DN7538_c0_g1_i1_1	2.01046e-06	Down
			TRINITY_DN7543_c0_g1_i1_2	0.0146044	Down
			TRINITY_DN7630_c0_g1_i1_3	0.0311275	Down
			TRINITY_DN7656_c0_g1_i1_3	0.00373835	Down
			TRINITY_DN7673_c0_g1_i1_1	0.0021373	Down
			TRINITY_DN7676_c0_g1_i1_3	0.0150006	Down
			TRINITY_DN7747_c0_g1_i1_3	0.0295759	Down
			TRINITY_DN7760_c0_g1_i1_3	0.0408283	Down
			TRINITY_DN7796_c0_g2_i1_1	0.00725206	Down
			TRINITY_DN7819_c0_g1_i1_3	0.0269636	Down
			TRINITY_DN7831_c0_g1_i1_1	0.0209306	Down
			TRINITY_DN7851_c0_g2_i1_2	0.0169246	Down
			TRINITY_DN7865_c0_g1_i1_2	0.0019579	Down
			TRINITY_DN7907_c0_g1_i2_1	0.0447726	Down
			TRINITY_DN7946_c0_g1_i1_1	0.00725206	Down
			TRINITY_DN7950_c0_g1_i1_1	0.029635	Down
			TRINITY_DN7950_c0_g1_i1_3	0.0315752	Down
			TRINITY_DN7951_c0_g1_i1_2	0.043523	Down
			TRINITY_DN7952_c0_g2_i1_3	0.0228601	Down
			TRINITY_DN7987_c0_g1_i1_1	1.08055e-06	Down
			TRINITY_DN8001_c0_g1_i1_2	0.0399718	Down
			TRINITY_DN800_c0_g1_i1_2	0.00716803	Down
			TRINITY_DN8020_c0_g1_i1_2	0.00136608	Down
			TRINITY_DN8022_c0_g1_i1_1	0.0109581	Down
			TRINITY_DN8043_c0_g1_i1_1	0.0043136	Down
			TRINITY_DN8043_c0_g1_i1_2	0.0313184	Down
			TRINITY_DN8057_c0_g1_i1_2	0.00353829	Down
			TRINITY_DN8078_c0_g1_i1_2	0.000391607	Down
			TRINITY_DN8155_c0_g1_i1_1	0.022913	Down
			TRINITY_DN8209_c0_g1_i1_3	0.00168844	Down
			TRINITY_DN8217_c0_g1_i1_1	4.29246e-05	Down
			TRINITY_DN8323_c0_g1_i1_1	0.00952716	Down
			TRINITY_DN8349_c0_g1_i1_1	6.75366e-05	Down
			TRINITY_DN8404_c0_g1_i1_2	4.7978e-07	Down
			TRINITY_DN8457_c0_g1_i1_1	0.0313184	Down
			TRINITY_DN8500_c0_g1_i2_2	0.0339773	Down
			TRINITY_DN8519_c0_g1_i1_3	0.0347906	Down
			TRINITY_DN8541_c0_g1_i1_2	0.0364508	Down
			TRINITY_DN8563_c0_g1_i1_1	0.0169246	Down
			TRINITY_DN8568_c0_g1_i1_1	0.0126347	Down
			TRINITY_DN8570_c0_g1_i1_1	0.022913	Down
			TRINITY_DN8627_c0_g1_i1_1	0.0387872	Down
			TRINITY_DN8634_c0_g1_i1_2	0.00211348	Down
			TRINITY_DN8642_c0_g1_i1_2	0.038584	Down
			TRINITY_DN8646_c0_g2_i2_2	0.0105097	Down
			TRINITY_DN8683_c0_g1_i1_3	0.000527436	Down
			TRINITY_DN868_c0_g1_i1_2	0.0240047	Down
			TRINITY_DN8692_c0_g1_i1_1	0.0011141	Down
			TRINITY_DN8696_c0_g1_i1_2	0.0267566	Down
			TRINITY_DN8711_c0_g1_i1_1	6.50063e-06	Down
			TRINITY_DN8735_c0_g1_i1_1	0.00361953	Down
			TRINITY_DN8759_c0_g1_i1_2	0.0412998	Down
			TRINITY_DN8780_c0_g1_i3_2	0.00993793	Down
			TRINITY_DN8786_c0_g1_i2_1	0.0395848	Down
			TRINITY_DN8829_c0_g1_i1_1	0.0286052	Down
			TRINITY_DN8872_c0_g1_i1_1	0.0121287	Down
			TRINITY_DN8882_c0_g1_i2_3	0.0382606	Down
			TRINITY_DN8886_c0_g1_i1_2	0.00933679	Down
			TRINITY_DN893_c0_g1_i1_1	0.0026219	Down
			TRINITY_DN8986_c0_g1_i1_1	4.21986e-05	Down
			TRINITY_DN9015_c0_g1_i1_1	0.0116106	Down
			TRINITY_DN9021_c0_g1_i1_3	0.0480348	Down
			TRINITY_DN9026_c0_g1_i1_1	0.0368062	Down
			TRINITY_DN9063_c0_g1_i1_1	0.0332259	Down
			TRINITY_DN9066_c0_g1_i1_1	0.000488395	Down
			TRINITY_DN9128_c0_g1_i2_1	0.033121	Down
			TRINITY_DN9138_c0_g1_i1_1	0.0113345	Down
			TRINITY_DN9150_c0_g1_i1_2	0.00738054	Down
			TRINITY_DN9152_c0_g1_i2_1	2.61687e-05	Down
			TRINITY_DN9162_c0_g1_i1_1	0.00135782	Down
			TRINITY_DN9169_c0_g1_i1_1	7.72206e-06	Down
			TRINITY_DN916_c0_g1_i1_1	0.00619509	Down
			TRINITY_DN9175_c0_g1_i1_1	6.09603e-07	Down
			TRINITY_DN9230_c0_g1_i1_1	7.81578e-07	Down
			TRINITY_DN9315_c0_g1_i1_1	0.00952716	Down
			TRINITY_DN9318_c0_g1_i1_2	1.66885e-05	Down
			TRINITY_DN9333_c0_g1_i1_2	7.72861e-07	Down
			TRINITY_DN9366_c0_g1_i1_3	0.000171678	Down
			TRINITY_DN9388_c1_g1_i1_1	0.000139988	Down
			TRINITY_DN9409_c0_g1_i1_1	0.043523	Down
			TRINITY_DN9409_c0_g2_i1_1	0.000130558	Down
			TRINITY_DN9413_c0_g1_i1_1	0.0215713	Down
			TRINITY_DN9485_c0_g1_i1_2	0.0126347	Down
			TRINITY_DN9513_c0_g1_i1_1	0.00681857	Down
			TRINITY_DN9540_c0_g1_i1_1	0.0189896	Down
			TRINITY_DN9577_c0_g1_i1_1	0.0393944	Down
			TRINITY_DN9586_c0_g1_i1_3	0.0104449	Down
			TRINITY_DN9611_c0_g1_i2_1	0.0395848	Down
			TRINITY_DN9666_c0_g1_i1_1	0.0144749	Down
			TRINITY_DN9724_c0_g1_i1_1	0.00569635	Down
			TRINITY_DN9733_c0_g1_i1_1	0.00434773	Down
			TRINITY_DN9735_c0_g1_i1_2	0.00556963	Down
			TRINITY_DN9792_c0_g1_i1_1	3.07477e-07	Down
			TRINITY_DN9815_c0_g1_i1_1	0.0169246	Down
			TRINITY_DN9914_c0_g1_i1_1	0.00569252	Down
			TRINITY_DN9937_c0_g1_i1_2	0.001231	Down
			TRINITY_DN9947_c0_g1_i2_1	0.000150215	Down
			TRINITY_DN9959_c0_g1_i1_3	0.00911654	Down
			TRINITY_DN9982_c0_g1_i1_2	0.0464338	Down
			TRINITY_DN9986_c0_g1_i1_1	0.0196656	Down
			TRINITY_DN99_c0_g1_i1_1	0.0313184	Down
			TRINITY_DN99_c0_g2_i1_1	0.022913	Down

## Sheet: BS4 vs. BS5
Supplementary table S1. Up- and down-regulated differentially expressed genes in four comparative groups of samples
Genes ID	p-value	Regulation	Genes ID	p-value	Regulation
TRINITY_DN10112_c0_g1_i1_1	0.00646394	Up	TRINITY_DN10016_c0_g1_i1_3	0.0167341	Down
TRINITY_DN10124_c0_g1_i1_1	0.0305529	Up	TRINITY_DN10048_c0_g2_i1_3	0.0140477	Down
TRINITY_DN10190_c0_g1_i1_3	0.0071748	Up	TRINITY_DN10174_c0_g1_i1_3	0.000651254	Down
TRINITY_DN10213_c0_g2_i1_1	0.0450843	Up	TRINITY_DN1019_c0_g1_i1_3	0.0167245	Down
TRINITY_DN10223_c0_g1_i1_1	0.0462093	Up	TRINITY_DN10435_c0_g1_i1_3	0.000839432	Down
TRINITY_DN10244_c0_g1_i2_3	0.00355134	Up	TRINITY_DN10456_c0_g1_i1_3	0.023818	Down
TRINITY_DN10260_c0_g1_i1_3	0.000150169	Up	TRINITY_DN10471_c0_g1_i1_3	0.000427622	Down
TRINITY_DN10312_c0_g1_i1_1	0.00120017	Up	TRINITY_DN10524_c0_g1_i1_2	0.0264844	Down
TRINITY_DN10345_c0_g1_i1_2	0.00116714	Up	TRINITY_DN10566_c0_g1_i1_3	0.0243636	Down
TRINITY_DN10347_c0_g1_i1_2	1.73517e-05	Up	TRINITY_DN10566_c0_g3_i1_2	5.25568e-05	Down
TRINITY_DN10359_c0_g1_i1_2	0.00475274	Up	TRINITY_DN10632_c0_g1_i1_3	0.00325994	Down
TRINITY_DN10373_c0_g1_i1_1	0.0305529	Up	TRINITY_DN10654_c0_g1_i1_3	0.000486794	Down
TRINITY_DN10380_c0_g1_i1_1	0.0110249	Up	TRINITY_DN10754_c0_g1_i1_3	0.0280497	Down
TRINITY_DN10407_c0_g1_i1_1	0.000325431	Up	TRINITY_DN10909_c0_g1_i1_3	0.0419907	Down
TRINITY_DN10428_c0_g1_i1_1	4.00698e-07	Up	TRINITY_DN10967_c0_g1_i1_3	9.77467e-05	Down
TRINITY_DN10449_c0_g1_i2_1	0.0470303	Up	TRINITY_DN109_c0_g1_i1_3	0.0357862	Down
TRINITY_DN10461_c0_g1_i1_3	0.0123328	Up	TRINITY_DN11087_c0_g1_i5_2	0.0493301	Down
TRINITY_DN1049_c0_g1_i1_1	0.0161713	Up	TRINITY_DN11126_c0_g1_i1_3	0.000102029	Down
TRINITY_DN10513_c0_g1_i1_2	0.0332955	Up	TRINITY_DN11175_c0_g1_i1_3	0.00348395	Down
TRINITY_DN10530_c0_g1_i1_2	0.0169125	Up	TRINITY_DN11189_c0_g1_i1_3	0.00143353	Down
TRINITY_DN10572_c0_g1_i1_1	2.82184e-12	Up	TRINITY_DN11243_c0_g1_i1_3	2.86864e-09	Down
TRINITY_DN10604_c0_g1_i1_3	0.0395756	Up	TRINITY_DN1125_c0_g1_i1_3	0.0287686	Down
TRINITY_DN10605_c0_g1_i1_2	0.0146911	Up	TRINITY_DN11278_c0_g2_i1_3	0.00187401	Down
TRINITY_DN10665_c0_g1_i1_1	0.0250391	Up	TRINITY_DN11289_c0_g1_i1_3	5.45063e-05	Down
TRINITY_DN10677_c0_g1_i1_1	0.0446429	Up	TRINITY_DN11297_c0_g1_i1_3	0.00449997	Down
TRINITY_DN10709_c0_g1_i1_1	0.0254821	Up	TRINITY_DN112_c0_g1_i1_3	0.0167245	Down
TRINITY_DN1070_c0_g1_i1_1	0.0431958	Up	TRINITY_DN11306_c0_g1_i1_2	0.00190692	Down
TRINITY_DN10735_c0_g2_i1_1	0.0182314	Up	TRINITY_DN11309_c0_g1_i1_2	0.0236347	Down
TRINITY_DN10760_c0_g1_i1_1	0.0373586	Up	TRINITY_DN1131_c0_g1_i1_3	0.0100023	Down
TRINITY_DN10779_c0_g1_i1_2	0.0431958	Up	TRINITY_DN11364_c0_g2_i1_3	0.024302	Down
TRINITY_DN10780_c0_g1_i1_2	0.00246108	Up	TRINITY_DN11374_c0_g1_i2_3	8.47499e-05	Down
TRINITY_DN10801_c0_g1_i1_1	0.000586262	Up	TRINITY_DN11379_c0_g1_i1_3	0.00107682	Down
TRINITY_DN10823_c0_g1_i1_3	0.00940234	Up	TRINITY_DN11428_c0_g1_i1_3	0.0133679	Down
TRINITY_DN10828_c0_g1_i1_3	0.0381454	Up	TRINITY_DN11437_c0_g1_i2_3	0.00274736	Down
TRINITY_DN10871_c0_g1_i1_3	0.0136977	Up	TRINITY_DN11444_c0_g1_i1_3	0.0297884	Down
TRINITY_DN10872_c0_g1_i1_1	0.00152237	Up	TRINITY_DN1145_c0_g1_i1_3	0.0165438	Down
TRINITY_DN10872_c0_g1_i1_3	0.0163321	Up	TRINITY_DN11500_c0_g1_i1_3	0.00081089	Down
TRINITY_DN10884_c0_g1_i1_3	0.032456	Up	TRINITY_DN11507_c0_g1_i1_2	0.00248732	Down
TRINITY_DN10888_c0_g1_i1_2	0.0061767	Up	TRINITY_DN11508_c0_g1_i2_3	0.000132517	Down
TRINITY_DN10899_c0_g1_i1_2	0.0190131	Up	TRINITY_DN11524_c0_g1_i1_3	8.90952e-09	Down
TRINITY_DN108_c0_g1_i1_1	0.0397642	Up	TRINITY_DN11530_c0_g1_i1_3	0.00181665	Down
TRINITY_DN10931_c0_g1_i1_1	0.0102921	Up	TRINITY_DN11566_c0_g1_i1_3	0.00522359	Down
TRINITY_DN10948_c0_g1_i1_3	0.0285906	Up	TRINITY_DN11658_c0_g1_i1_3	0.0172953	Down
TRINITY_DN11021_c0_g1_i1_3	0.024839	Up	TRINITY_DN1165_c0_g1_i1_3	0.0419907	Down
TRINITY_DN11055_c0_g1_i1_2	0.000461323	Up	TRINITY_DN11667_c0_g2_i1_2	3.37914e-07	Down
TRINITY_DN11056_c0_g1_i1_1	2.88179e-11	Up	TRINITY_DN11721_c0_g1_i1_3	3.81883e-05	Down
TRINITY_DN11072_c0_g1_i2_2	0.0297124	Up	TRINITY_DN11724_c0_g1_i1_1	0.00323626	Down
TRINITY_DN11086_c0_g1_i2_2	0.0490951	Up	TRINITY_DN11731_c0_g1_i1_3	0.0434719	Down
TRINITY_DN11090_c0_g1_i1_3	0.000185712	Up	TRINITY_DN11777_c0_g1_i1_3	0.00383531	Down
TRINITY_DN11090_c0_g1_i2_1	0.00134856	Up	TRINITY_DN11820_c0_g1_i1_2	0.0249958	Down
TRINITY_DN11141_c0_g1_i1_1	0.00115553	Up	TRINITY_DN11843_c0_g2_i1_3	0.000318953	Down
TRINITY_DN11147_c0_g1_i1_1	0.0236613	Up	TRINITY_DN118_c0_g1_i1_3	0.00528515	Down
TRINITY_DN111_c0_g1_i1_3	0.00868753	Up	TRINITY_DN11938_c0_g1_i1_2	0.00409824	Down
TRINITY_DN11214_c0_g1_i1_1	0.00763269	Up	TRINITY_DN11942_c0_g1_i1_3	0.000955382	Down
TRINITY_DN11228_c0_g1_i1_1	0.000113163	Up	TRINITY_DN12012_c0_g1_i1_3	1.64924e-05	Down
TRINITY_DN11234_c0_g1_i1_1	0.0379345	Up	TRINITY_DN12012_c0_g2_i1_3	0.000108747	Down
TRINITY_DN11271_c0_g1_i1_1	0.00572428	Up	TRINITY_DN12020_c0_g1_i1_3	0.000402172	Down
TRINITY_DN11317_c0_g1_i1_2	0.00618437	Up	TRINITY_DN12060_c0_g1_i1_3	0.0199741	Down
TRINITY_DN11370_c0_g1_i1_1	2.47259e-07	Up	TRINITY_DN12064_c0_g1_i2_3	0.00107601	Down
TRINITY_DN11373_c0_g1_i3_1	0.000106602	Up	TRINITY_DN12190_c0_g1_i1_3	0.0268613	Down
TRINITY_DN11422_c0_g1_i2_1	0.000528178	Up	TRINITY_DN12195_c0_g1_i1_3	1.75808e-10	Down
TRINITY_DN11424_c0_g1_i1_3	0.0137911	Up	TRINITY_DN12206_c0_g1_i1_3	0.000347855	Down
TRINITY_DN11435_c0_g1_i2_2	0.0209603	Up	TRINITY_DN12215_c0_g1_i1_3	0.000290646	Down
TRINITY_DN11450_c0_g2_i1_2	0.00422095	Up	TRINITY_DN12230_c0_g1_i1_3	0.00108921	Down
TRINITY_DN114_c0_g1_i1_2	0.0224155	Up	TRINITY_DN12234_c0_g1_i1_3	0.0277546	Down
TRINITY_DN11511_c0_g1_i1_3	0.0184388	Up	TRINITY_DN12335_c0_g1_i1_3	0.00208363	Down
TRINITY_DN11530_c0_g1_i1_1	0.00120622	Up	TRINITY_DN12339_c0_g1_i2_1	0.000100893	Down
TRINITY_DN11541_c0_g1_i1_1	0.032619	Up	TRINITY_DN12381_c0_g1_i1_3	0.00586317	Down
TRINITY_DN11565_c0_g1_i1_1	4.5086e-06	Up	TRINITY_DN12400_c0_g1_i4_3	0.0319315	Down
TRINITY_DN1156_c0_g1_i1_1	2.20707e-05	Up	TRINITY_DN12430_c0_g1_i1_2	0.0189183	Down
TRINITY_DN11589_c0_g1_i1_1	0.0199669	Up	TRINITY_DN12430_c0_g1_i1_3	0.0100023	Down
TRINITY_DN11596_c0_g1_i1_1	3.45248e-07	Up	TRINITY_DN12458_c0_g1_i1_3	0.00333002	Down
TRINITY_DN11632_c0_g1_i1_1	0.0194753	Up	TRINITY_DN12470_c0_g1_i1_3	0.000342632	Down
TRINITY_DN11663_c0_g1_i2_3	0.00122676	Up	TRINITY_DN12597_c0_g1_i1_3	0.0109184	Down
TRINITY_DN11702_c0_g1_i1_1	0.0041511	Up	TRINITY_DN12601_c0_g1_i1_3	0.000184909	Down
TRINITY_DN11716_c0_g1_i1_1	1.89105e-11	Up	TRINITY_DN12610_c0_g1_i1_3	0.00148436	Down
TRINITY_DN11728_c0_g2_i1_2	0.0389726	Up	TRINITY_DN12655_c0_g1_i1_3	0.0189645	Down
TRINITY_DN11740_c0_g1_i1_1	0.0450885	Up	TRINITY_DN1268_c0_g1_i1_3	0.0100023	Down
TRINITY_DN11760_c0_g1_i1_1	0.00207229	Up	TRINITY_DN12767_c0_g1_i1_3	0.00248732	Down
TRINITY_DN11773_c0_g1_i1_1	0.030765	Up	TRINITY_DN12806_c0_g1_i1_3	0.0084829	Down
TRINITY_DN11775_c0_g1_i1_1	0.00515599	Up	TRINITY_DN12807_c0_g1_i1_3	0.0367772	Down
TRINITY_DN11798_c0_g2_i1_1	0.03574	Up	TRINITY_DN12818_c0_g1_i1_1	0.0197507	Down
TRINITY_DN11874_c0_g1_i1_1	0.0362843	Up	TRINITY_DN12887_c0_g1_i1_1	0.0332787	Down
TRINITY_DN11887_c0_g1_i1_1	0.00594703	Up	TRINITY_DN12929_c0_g1_i1_3	0.00299595	Down
TRINITY_DN11919_c0_g1_i2_1	0.000548455	Up	TRINITY_DN12940_c0_g1_i2_2	0.00534745	Down
TRINITY_DN1191_c0_g1_i1_1	0.000808503	Up	TRINITY_DN1300_c0_g1_i1_3	0.00155419	Down
TRINITY_DN11938_c0_g1_i1_3	0.00815909	Up	TRINITY_DN13058_c0_g1_i1_3	0.0386473	Down
TRINITY_DN11941_c0_g1_i2_2	0.000809708	Up	TRINITY_DN13059_c0_g1_i1_3	0.0231454	Down
TRINITY_DN11955_c0_g1_i1_1	0.0445499	Up	TRINITY_DN13067_c0_g1_i1_3	0.0170815	Down
TRINITY_DN11970_c0_g1_i1_3	0.0265007	Up	TRINITY_DN13157_c0_g1_i2_3	0.00306867	Down
TRINITY_DN11975_c0_g1_i1_1	3.45448e-06	Up	TRINITY_DN13336_c0_g1_i1_3	9.35284e-11	Down
TRINITY_DN11983_c0_g1_i1_3	0.0290322	Up	TRINITY_DN13359_c0_g1_i2_1	0.0031798	Down
TRINITY_DN119_c0_g1_i1_1	0.0418115	Up	TRINITY_DN13363_c0_g1_i1_3	2.17095e-05	Down
TRINITY_DN12001_c0_g1_i1_2	0.0212987	Up	TRINITY_DN13368_c0_g1_i1_3	0.0383421	Down
TRINITY_DN12041_c0_g1_i1_2	0.0193011	Up	TRINITY_DN13398_c0_g1_i1_3	0.0228696	Down
TRINITY_DN12064_c0_g2_i1_2	0.0445499	Up	TRINITY_DN13410_c0_g1_i2_3	0.00011115	Down
TRINITY_DN12066_c0_g1_i1_2	0.0241638	Up	TRINITY_DN13516_c0_g1_i1_3	0.0174124	Down
TRINITY_DN12087_c0_g1_i2_2	8.79347e-05	Up	TRINITY_DN13526_c0_g1_i1_3	0.000700009	Down
TRINITY_DN12095_c0_g1_i1_3	0.00913731	Up	TRINITY_DN13600_c0_g1_i2_1	0.0305055	Down
TRINITY_DN12119_c0_g1_i3_3	0.00258327	Up	TRINITY_DN13612_c0_g1_i2_3	0.0142871	Down
TRINITY_DN12162_c0_g1_i1_1	0.0354541	Up	TRINITY_DN13613_c0_g1_i1_1	0.0157717	Down
TRINITY_DN12194_c0_g1_i1_1	0.000325431	Up	TRINITY_DN13629_c0_g2_i1_3	0.0140477	Down
TRINITY_DN12194_c0_g2_i1_1	0.0104689	Up	TRINITY_DN13660_c0_g1_i1_3	0.044359	Down
TRINITY_DN12213_c0_g1_i1_3	0.0386629	Up	TRINITY_DN13703_c0_g1_i3_3	0.00647337	Down
TRINITY_DN1222_c0_g1_i1_1	0.0101089	Up	TRINITY_DN13709_c0_g1_i1_3	0.0242606	Down
TRINITY_DN12241_c0_g1_i1_3	0.0459822	Up	TRINITY_DN13749_c0_g1_i1_3	0.000416399	Down
TRINITY_DN12269_c0_g1_i1_3	0.0323853	Up	TRINITY_DN13791_c0_g1_i2_1	0.0233567	Down
TRINITY_DN12276_c0_g1_i1_2	0.0137908	Up	TRINITY_DN13850_c0_g1_i1_3	0.00620404	Down
TRINITY_DN12291_c0_g1_i4_1	0.00090941	Up	TRINITY_DN13943_c0_g1_i1_1	0.0118588	Down
TRINITY_DN12307_c0_g1_i1_1	0.0169087	Up	TRINITY_DN13962_c0_g1_i1_3	0.000987824	Down
TRINITY_DN12321_c0_g1_i1_1	0.0131285	Up	TRINITY_DN13985_c0_g1_i3_3	0.000273894	Down
TRINITY_DN12447_c0_g1_i1_1	0.000273733	Up	TRINITY_DN14051_c0_g1_i1_3	0.0419907	Down
TRINITY_DN124_c0_g1_i1_1	0.000425456	Up	TRINITY_DN14059_c0_g1_i1_3	0.0451427	Down
TRINITY_DN12518_c0_g1_i1_3	0.0250277	Up	TRINITY_DN14128_c0_g1_i1_2	0.00563023	Down
TRINITY_DN12554_c0_g1_i1_1	0.0250515	Up	TRINITY_DN14159_c0_g1_i1_3	0.0242414	Down
TRINITY_DN12576_c0_g2_i1_1	0.00140629	Up	TRINITY_DN14166_c2_g1_i1_3	0.0207625	Down
TRINITY_DN12589_c0_g1_i2_1	0.0290183	Up	TRINITY_DN14168_c0_g1_i1_3	1.59855e-05	Down
TRINITY_DN12605_c0_g1_i2_2	0.000514075	Up	TRINITY_DN1416_c0_g1_i1_2	0.0493377	Down
TRINITY_DN12607_c0_g1_i1_1	1.06204e-05	Up	TRINITY_DN14182_c0_g1_i1_3	4.43412e-05	Down
TRINITY_DN12634_c0_g1_i1_1	0.0117246	Up	TRINITY_DN14186_c0_g2_i1_3	0.0416897	Down
TRINITY_DN12638_c0_g2_i1_1	0.000302886	Up	TRINITY_DN14227_c0_g2_i1_1	0.0448901	Down
TRINITY_DN12645_c0_g1_i1_1	0.0470913	Up	TRINITY_DN14238_c0_g1_i1_3	2.65888e-05	Down
TRINITY_DN126_c0_g1_i1_1	0.0161584	Up	TRINITY_DN14244_c0_g1_i1_3	0.0299771	Down
TRINITY_DN12702_c0_g1_i1_1	0.000482585	Up	TRINITY_DN14267_c0_g1_i1_3	0.00194419	Down
TRINITY_DN12704_c0_g1_i3_1	2.80883e-06	Up	TRINITY_DN14275_c0_g1_i1_3	0.0326601	Down
TRINITY_DN12711_c0_g1_i1_1	0.0111772	Up	TRINITY_DN14296_c0_g1_i2_1	0.00772651	Down
TRINITY_DN12735_c0_g1_i1_2	0.0106623	Up	TRINITY_DN14366_c0_g1_i1_3	0.00223264	Down
TRINITY_DN12793_c0_g2_i1_1	0.0373586	Up	TRINITY_DN14449_c0_g1_i3_1	0.00565656	Down
TRINITY_DN1280_c0_g1_i1_1	0.00250487	Up	TRINITY_DN14459_c0_g1_i1_3	0.0088223	Down
TRINITY_DN12900_c0_g1_i2_1	0.0193567	Up	TRINITY_DN14582_c0_g1_i1_3	0.0070992	Down
TRINITY_DN12914_c0_g1_i1_1	0.0495049	Up	TRINITY_DN14615_c0_g1_i1_3	9.28112e-07	Down
TRINITY_DN12922_c0_g1_i1_3	0.0171288	Up	TRINITY_DN14679_c0_g1_i1_3	0.0288992	Down
TRINITY_DN12925_c0_g1_i1_3	0.00929733	Up	TRINITY_DN14712_c0_g1_i1_3	9.58547e-06	Down
TRINITY_DN12928_c0_g1_i1_3	0.0332347	Up	TRINITY_DN14774_c0_g2_i1_3	0.0246041	Down
TRINITY_DN12951_c0_g1_i1_1	0.0484909	Up	TRINITY_DN14775_c0_g1_i1_3	9.21633e-06	Down
TRINITY_DN12980_c0_g1_i1_1	0.0310561	Up	TRINITY_DN14783_c0_g1_i1_3	0.0246875	Down
TRINITY_DN13007_c0_g1_i1_1	0.0281493	Up	TRINITY_DN14788_c0_g1_i1_1	0.0136141	Down
TRINITY_DN13010_c0_g1_i1_1	0.0136977	Up	TRINITY_DN14789_c0_g2_i1_3	0.0468093	Down
TRINITY_DN13020_c0_g1_i1_1	0.020481	Up	TRINITY_DN14821_c0_g1_i1_3	0.0100023	Down
TRINITY_DN13056_c0_g1_i1_3	0.0460285	Up	TRINITY_DN14864_c0_g1_i5_3	0.0120967	Down
TRINITY_DN13064_c0_g1_i2_3	5.3371e-06	Up	TRINITY_DN14877_c0_g1_i1_3	0.0137721	Down
TRINITY_DN13073_c0_g1_i2_1	0.0178988	Up	TRINITY_DN14888_c0_g1_i1_3	0.03637	Down
TRINITY_DN13101_c0_g1_i1_1	7.44568e-08	Up	TRINITY_DN14902_c0_g1_i2_3	0.010272	Down
TRINITY_DN13139_c0_g1_i1_3	0.0224155	Up	TRINITY_DN14918_c0_g1_i1_3	0.0239321	Down
TRINITY_DN13204_c0_g1_i2_1	0.00596315	Up	TRINITY_DN14931_c0_g1_i1_3	2.51764e-12	Down
TRINITY_DN13219_c0_g1_i1_1	0.00128917	Up	TRINITY_DN14937_c0_g1_i1_3	0.00387944	Down
TRINITY_DN13252_c0_g1_i1_3	0.0377593	Up	TRINITY_DN14958_c0_g1_i1_3	0.000232093	Down
TRINITY_DN13272_c0_g1_i1_1	0.0129621	Up	TRINITY_DN15018_c0_g1_i1_3	0.0072083	Down
TRINITY_DN13293_c0_g2_i1_1	0.000269955	Up	TRINITY_DN15035_c0_g1_i1_3	0.0177045	Down
TRINITY_DN13305_c0_g1_i1_1	0.0295896	Up	TRINITY_DN15069_c0_g1_i1_3	0.0117651	Down
TRINITY_DN13308_c0_g1_i1_1	5.74068e-07	Up	TRINITY_DN15077_c0_g2_i1_3	0.0474549	Down
TRINITY_DN13325_c0_g1_i2_3	0.0486847	Up	TRINITY_DN15153_c0_g2_i1_3	0.0118358	Down
TRINITY_DN13364_c0_g1_i1_1	0.00199367	Up	TRINITY_DN15179_c0_g2_i2_3	0.00164616	Down
TRINITY_DN1339_c0_g1_i1_2	0.0117922	Up	TRINITY_DN15195_c1_g1_i1_1	0.0291308	Down
TRINITY_DN13423_c0_g1_i2_1	0.0472348	Up	TRINITY_DN15201_c0_g1_i1_3	2.02761e-08	Down
TRINITY_DN13447_c0_g1_i1_3	3.92523e-05	Up	TRINITY_DN15286_c0_g1_i2_3	0.0496213	Down
TRINITY_DN13450_c0_g1_i1_2	0.00255969	Up	TRINITY_DN1528_c0_g1_i1_3	0.0106227	Down
TRINITY_DN13451_c0_g1_i1_1	1.6488e-08	Up	TRINITY_DN15327_c0_g1_i1_3	0.00714457	Down
TRINITY_DN13453_c0_g1_i2_1	0.037818	Up	TRINITY_DN15335_c1_g1_i1_3	0.0118358	Down
TRINITY_DN13507_c0_g1_i1_3	0.0128188	Up	TRINITY_DN15343_c1_g1_i2_2	0.0117393	Down
TRINITY_DN13541_c0_g1_i1_3	0.032456	Up	TRINITY_DN15388_c0_g1_i1_3	0.00112125	Down
TRINITY_DN13552_c0_g1_i4_1	0.00774777	Up	TRINITY_DN15418_c0_g1_i2_3	0.0045387	Down
TRINITY_DN1357_c0_g1_i1_1	0.0381131	Up	TRINITY_DN15434_c0_g1_i2_3	0.00287477	Down
TRINITY_DN1357_c0_g2_i1_1	0.0161713	Up	TRINITY_DN15449_c0_g1_i1_3	3.27628e-05	Down
TRINITY_DN13610_c0_g1_i1_1	0.0455735	Up	TRINITY_DN15492_c0_g1_i1_3	0.0391995	Down
TRINITY_DN13614_c0_g1_i1_1	0.00585001	Up	TRINITY_DN15500_c0_g2_i2_3	0.0104236	Down
TRINITY_DN1361_c0_g1_i1_1	0.00090941	Up	TRINITY_DN15501_c0_g1_i1_3	1.86723e-05	Down
TRINITY_DN13622_c0_g1_i2_1	0.0224155	Up	TRINITY_DN15508_c0_g2_i1_3	8.34955e-06	Down
TRINITY_DN13664_c0_g1_i6_3	0.020817	Up	TRINITY_DN15509_c0_g1_i1_3	3.29346e-14	Down
TRINITY_DN13666_c1_g1_i1_3	0.0137911	Up	TRINITY_DN15523_c0_g1_i1_3	0.0244427	Down
TRINITY_DN13671_c0_g1_i3_2	0.000219659	Up	TRINITY_DN15524_c0_g1_i1_3	0.00118013	Down
TRINITY_DN13673_c0_g1_i1_1	0.0240383	Up	TRINITY_DN15551_c0_g1_i1_3	4.03543e-05	Down
TRINITY_DN13715_c0_g1_i1_2	3.53685e-08	Up	TRINITY_DN15575_c0_g1_i1_3	0.00243627	Down
TRINITY_DN13717_c0_g1_i1_1	0.000899526	Up	TRINITY_DN15575_c0_g2_i1_3	0.00386636	Down
TRINITY_DN13727_c0_g2_i1_3	0.0337945	Up	TRINITY_DN15629_c0_g1_i1_1	0.0416896	Down
TRINITY_DN13732_c0_g1_i3_1	0.00390745	Up	TRINITY_DN15648_c0_g1_i1_1	0.0343165	Down
TRINITY_DN13766_c0_g1_i1_3	0.0425018	Up	TRINITY_DN15684_c0_g1_i1_3	0.0379787	Down
TRINITY_DN13775_c0_g1_i2_2	1.28899e-05	Up	TRINITY_DN15698_c0_g1_i2_3	0.00554172	Down
TRINITY_DN13782_c0_g1_i1_3	6.48124e-06	Up	TRINITY_DN15703_c0_g1_i1_2	0.0190042	Down
TRINITY_DN13819_c0_g1_i1_1	8.54231e-07	Up	TRINITY_DN15751_c0_g1_i1_2	0.00207716	Down
TRINITY_DN13821_c0_g1_i1_1	0.0467918	Up	TRINITY_DN15794_c0_g1_i2_3	3.94494e-06	Down
TRINITY_DN13826_c0_g1_i1_1	1.76187e-06	Up	TRINITY_DN15815_c0_g1_i1_3	0.0140669	Down
TRINITY_DN13841_c0_g1_i1_1	0.000186975	Up	TRINITY_DN15920_c0_g1_i1_3	4.59506e-06	Down
TRINITY_DN13847_c0_g1_i1_1	3.92219e-05	Up	TRINITY_DN15935_c0_g1_i1_3	0.0321768	Down
TRINITY_DN1385_c0_g1_i1_2	0.00748459	Up	TRINITY_DN15999_c0_g1_i2_1	0.0198959	Down
TRINITY_DN13860_c0_g1_i3_1	0.0151558	Up	TRINITY_DN16036_c0_g1_i1_3	0.0372996	Down
TRINITY_DN13886_c0_g1_i2_1	0.008239	Up	TRINITY_DN16044_c0_g1_i1_3	0.000620827	Down
TRINITY_DN13893_c0_g1_i1_2	5.52101e-06	Up	TRINITY_DN16053_c0_g1_i4_2	0.00157726	Down
TRINITY_DN13897_c0_g1_i1_3	0.0127777	Up	TRINITY_DN16070_c0_g1_i3_3	0.00943054	Down
TRINITY_DN13937_c0_g1_i1_1	8.20903e-10	Up	TRINITY_DN16083_c0_g1_i1_3	0.0378256	Down
TRINITY_DN13940_c0_g1_i1_3	0.0255702	Up	TRINITY_DN16110_c0_g1_i2_1	0.00326387	Down
TRINITY_DN13971_c0_g1_i1_1	1.31296e-05	Up	TRINITY_DN16141_c0_g1_i2_3	0.000993706	Down
TRINITY_DN13978_c0_g1_i1_1	0.0375784	Up	TRINITY_DN16212_c0_g1_i1_1	0.013135	Down
TRINITY_DN14005_c0_g2_i1_1	0.0281875	Up	TRINITY_DN16222_c0_g1_i1_3	8.00277e-05	Down
TRINITY_DN1402_c0_g1_i1_1	0.00646394	Up	TRINITY_DN16256_c0_g1_i1_3	0.0353357	Down
TRINITY_DN14093_c0_g1_i1_3	0.0112739	Up	TRINITY_DN16288_c0_g1_i2_2	0.023778	Down
TRINITY_DN14113_c0_g1_i15_2	0.0109595	Up	TRINITY_DN16307_c0_g1_i1_3	0.00953935	Down
TRINITY_DN14116_c0_g1_i1_1	0.0258506	Up	TRINITY_DN16323_c0_g1_i3_2	0.00465613	Down
TRINITY_DN14136_c0_g1_i1_1	0.000204722	Up	TRINITY_DN16377_c0_g1_i1_2	0.0442879	Down
TRINITY_DN14140_c0_g1_i2_1	2.0105e-05	Up	TRINITY_DN16418_c0_g2_i1_3	4.84438e-06	Down
TRINITY_DN14147_c0_g1_i3_2	0.0337945	Up	TRINITY_DN16422_c0_g1_i1_3	0.00925608	Down
TRINITY_DN14152_c0_g1_i1_1	0.00550099	Up	TRINITY_DN16469_c0_g2_i1_2	0.0441737	Down
TRINITY_DN14180_c0_g1_i1_1	0.00514603	Up	TRINITY_DN16486_c0_g1_i1_1	0.00504625	Down
TRINITY_DN14195_c0_g1_i1_3	0.0355528	Up	TRINITY_DN16501_c1_g1_i1_3	0.0198628	Down
TRINITY_DN1420_c0_g1_i1_3	0.00216064	Up	TRINITY_DN16518_c0_g1_i2_3	1.21741e-05	Down
TRINITY_DN14221_c0_g1_i1_1	0.00416761	Up	TRINITY_DN16543_c0_g1_i1_3	0.00147833	Down
TRINITY_DN14230_c0_g1_i3_1	0.0423703	Up	TRINITY_DN16553_c0_g1_i1_2	0.0181975	Down
TRINITY_DN14269_c0_g1_i1_1	0.0117256	Up	TRINITY_DN16641_c1_g1_i4_2	0.00348655	Down
TRINITY_DN14307_c0_g1_i1_2	0.0141088	Up	TRINITY_DN16659_c0_g1_i1_3	0.0400671	Down
TRINITY_DN14314_c0_g1_i1_1	0.00968373	Up	TRINITY_DN16669_c0_g1_i1_3	1.04654e-05	Down
TRINITY_DN14324_c0_g1_i1_3	0.0161953	Up	TRINITY_DN1667_c0_g1_i1_3	0.0272505	Down
TRINITY_DN14331_c0_g2_i2_3	0.0308075	Up	TRINITY_DN16709_c0_g1_i1_3	0.0110642	Down
TRINITY_DN14428_c0_g1_i2_1	0.0176353	Up	TRINITY_DN16709_c0_g2_i1_3	0.0126237	Down
TRINITY_DN14508_c0_g1_i1_2	0.00589951	Up	TRINITY_DN16746_c0_g1_i1_3	0.0220518	Down
TRINITY_DN14522_c0_g1_i1_3	0.00769178	Up	TRINITY_DN16750_c0_g1_i1_3	1.55287e-10	Down
TRINITY_DN14541_c0_g1_i1_3	0.00980383	Up	TRINITY_DN16773_c0_g1_i1_3	1.02763e-10	Down
TRINITY_DN14586_c0_g1_i1_1	0.00106333	Up	TRINITY_DN16826_c0_g1_i1_3	0.0029168	Down
TRINITY_DN14624_c0_g3_i1_2	0.0373586	Up	TRINITY_DN16841_c0_g3_i3_2	0.0134123	Down
TRINITY_DN14666_c0_g2_i1_3	0.0373586	Up	TRINITY_DN16915_c0_g1_i2_3	0.000411668	Down
TRINITY_DN1466_c0_g1_i1_1	0.0107708	Up	TRINITY_DN16991_c0_g1_i1_3	0.00168183	Down
TRINITY_DN14677_c0_g1_i1_3	0.00692318	Up	TRINITY_DN17009_c0_g1_i3_3	0.00725988	Down
TRINITY_DN14685_c0_g3_i1_2	0.00106315	Up	TRINITY_DN17015_c0_g1_i1_2	0.0377694	Down
TRINITY_DN14699_c0_g1_i1_3	0.00838972	Up	TRINITY_DN17029_c0_g1_i2_3	0.0422054	Down
TRINITY_DN1476_c0_g1_i1_1	0.0337945	Up	TRINITY_DN17046_c0_g1_i1_3	0.00426008	Down
TRINITY_DN14775_c0_g1_i2_2	0.0241051	Up	TRINITY_DN17054_c0_g1_i1_2	0.0476408	Down
TRINITY_DN14780_c0_g1_i1_3	0.00258754	Up	TRINITY_DN17063_c0_g1_i1_3	0.0187921	Down
TRINITY_DN14807_c0_g1_i1_3	0.0289512	Up	TRINITY_DN17068_c0_g1_i1_3	0.000376362	Down
TRINITY_DN1481_c0_g1_i1_1	0.0305529	Up	TRINITY_DN17073_c0_g1_i4_3	0.0266542	Down
TRINITY_DN14839_c0_g1_i1_1	0.0260054	Up	TRINITY_DN17083_c0_g1_i1_3	0.0128346	Down
TRINITY_DN14864_c0_g1_i1_1	0.0019183	Up	TRINITY_DN17101_c0_g1_i2_2	0.00363496	Down
TRINITY_DN14864_c0_g2_i1_1	0.00027158	Up	TRINITY_DN17208_c0_g1_i4_3	0.0497531	Down
TRINITY_DN14875_c0_g1_i3_2	0.000396998	Up	TRINITY_DN17208_c0_g2_i1_3	0.01039	Down
TRINITY_DN14903_c0_g1_i1_1	0.00748459	Up	TRINITY_DN17209_c0_g1_i2_3	0.000427678	Down
TRINITY_DN14903_c0_g2_i1_1	0.0137911	Up	TRINITY_DN17252_c0_g1_i1_3	4.83078e-05	Down
TRINITY_DN14914_c0_g1_i1_1	4.97458e-12	Up	TRINITY_DN17268_c0_g1_i1_3	0.00403897	Down
TRINITY_DN14917_c0_g1_i1_2	0.0232587	Up	TRINITY_DN17311_c0_g1_i4_3	0.0138784	Down
TRINITY_DN14947_c0_g1_i1_1	1.0477e-09	Up	TRINITY_DN17341_c1_g1_i3_2	0.0195683	Down
TRINITY_DN14965_c0_g1_i1_3	0.0407697	Up	TRINITY_DN17389_c0_g1_i1_3	2.6441e-05	Down
TRINITY_DN14983_c0_g2_i1_2	0.00692318	Up	TRINITY_DN17411_c0_g1_i1_2	0.0283939	Down
TRINITY_DN15005_c0_g1_i1_3	0.0248614	Up	TRINITY_DN17415_c0_g1_i2_3	0.0407749	Down
TRINITY_DN15007_c0_g1_i1_3	0.029251	Up	TRINITY_DN17416_c0_g1_i1_3	2.35727e-05	Down
TRINITY_DN15028_c0_g1_i1_2	0.000717001	Up	TRINITY_DN17423_c0_g1_i1_3	0.00867456	Down
TRINITY_DN15073_c0_g1_i3_3	0.0462675	Up	TRINITY_DN17459_c0_g2_i1_3	0.00154776	Down
TRINITY_DN15106_c0_g2_i1_1	0.0499334	Up	TRINITY_DN17465_c0_g2_i1_2	1.63286e-05	Down
TRINITY_DN15106_c0_g2_i1_3	2.91765e-07	Up	TRINITY_DN17515_c0_g1_i3_3	0.0312392	Down
TRINITY_DN15138_c0_g1_i1_2	0.00982093	Up	TRINITY_DN17562_c0_g1_i1_3	0.00115731	Down
TRINITY_DN15161_c0_g1_i2_1	5.05671e-07	Up	TRINITY_DN17567_c0_g1_i1_3	0.00022594	Down
TRINITY_DN15161_c0_g2_i1_1	0.00167397	Up	TRINITY_DN17596_c0_g1_i2_3	3.09817e-05	Down
TRINITY_DN15161_c0_g3_i1_1	0.0314194	Up	TRINITY_DN17603_c0_g1_i2_3	0.0277338	Down
TRINITY_DN15179_c0_g1_i1_1	0.000818179	Up	TRINITY_DN17656_c0_g1_i4_1	0.0109015	Down
TRINITY_DN15183_c0_g2_i4_1	0.00266091	Up	TRINITY_DN17673_c0_g1_i1_3	3.01726e-06	Down
TRINITY_DN15222_c0_g1_i2_1	9.75982e-05	Up	TRINITY_DN17701_c0_g1_i1_3	0.0189855	Down
TRINITY_DN15225_c0_g3_i3_1	0.0233873	Up	TRINITY_DN17767_c0_g1_i1_3	0.0078547	Down
TRINITY_DN15234_c0_g1_i1_3	0.000642176	Up	TRINITY_DN17781_c0_g1_i1_3	0.00176975	Down
TRINITY_DN15254_c0_g1_i1_3	0.000622613	Up	TRINITY_DN17868_c0_g1_i1_3	0.011984	Down
TRINITY_DN15268_c0_g1_i1_2	0.0498881	Up	TRINITY_DN17874_c0_g1_i2_2	0.00705974	Down
TRINITY_DN15285_c0_g2_i1_2	2.74884e-05	Up	TRINITY_DN17886_c0_g1_i1_3	1.91206e-05	Down
TRINITY_DN15303_c0_g1_i1_3	0.000298276	Up	TRINITY_DN17941_c0_g1_i1_1	0.0104107	Down
TRINITY_DN15312_c0_g1_i2_3	0.0498881	Up	TRINITY_DN17947_c0_g1_i1_3	2.52449e-05	Down
TRINITY_DN15327_c0_g1_i1_1	6.78135e-06	Up	TRINITY_DN17992_c0_g1_i1_3	0.00122988	Down
TRINITY_DN15331_c0_g1_i1_3	0.0157543	Up	TRINITY_DN17997_c0_g2_i1_3	0.000517368	Down
TRINITY_DN15332_c0_g1_i1_2	0.0155249	Up	TRINITY_DN18048_c0_g1_i1_3	0.00893987	Down
TRINITY_DN15332_c0_g1_i4_3	0.00924179	Up	TRINITY_DN18094_c0_g1_i1_3	0.0335873	Down
TRINITY_DN15346_c0_g2_i4_2	0.00976884	Up	TRINITY_DN18168_c0_g1_i2_1	0.0169592	Down
TRINITY_DN15398_c0_g1_i1_2	0.000326486	Up	TRINITY_DN18172_c0_g1_i4_3	0.0089713	Down
TRINITY_DN15403_c0_g1_i1_2	0.0106445	Up	TRINITY_DN18182_c0_g1_i1_1	0.000285063	Down
TRINITY_DN15428_c0_g1_i3_3	0.000165615	Up	TRINITY_DN1818_c0_g1_i1_3	0.000197155	Down
TRINITY_DN15467_c0_g1_i1_2	0.00824372	Up	TRINITY_DN18230_c1_g1_i1_3	0.0199741	Down
TRINITY_DN15482_c0_g1_i1_3	1.90861e-05	Up	TRINITY_DN18232_c0_g1_i1_3	3.78685e-05	Down
TRINITY_DN15487_c0_g1_i1_3	0.0216953	Up	TRINITY_DN18261_c0_g1_i1_3	0.0158604	Down
TRINITY_DN15517_c0_g1_i1_2	0.00100432	Up	TRINITY_DN18306_c0_g1_i1_2	0.0189498	Down
TRINITY_DN15521_c0_g1_i1_1	0.0378588	Up	TRINITY_DN18354_c0_g1_i3_3	0.0135808	Down
TRINITY_DN15544_c0_g1_i1_3	0.0332347	Up	TRINITY_DN18359_c0_g1_i2_3	0.000536976	Down
TRINITY_DN15560_c0_g1_i1_2	0.00605315	Up	TRINITY_DN18505_c0_g2_i1_3	0.0320765	Down
TRINITY_DN15569_c0_g1_i1_2	0.0222679	Up	TRINITY_DN18557_c0_g1_i1_3	0.000709707	Down
TRINITY_DN15592_c0_g1_i2_1	0.0166458	Up	TRINITY_DN1856_c0_g1_i1_3	0.0262002	Down
TRINITY_DN15597_c0_g1_i4_1	0.000203699	Up	TRINITY_DN18604_c0_g2_i1_3	0.00118592	Down
TRINITY_DN15631_c0_g1_i1_2	0.028026	Up	TRINITY_DN18604_c0_g3_i1_3	0.0237997	Down
TRINITY_DN15633_c0_g1_i1_3	0.0151348	Up	TRINITY_DN18617_c0_g1_i1_3	0.0206671	Down
TRINITY_DN1564_c0_g1_i1_1	0.041458	Up	TRINITY_DN18642_c0_g1_i1_1	0.0020578	Down
TRINITY_DN15664_c0_g1_i4_1	0.0429151	Up	TRINITY_DN18654_c0_g1_i2_3	0.0113369	Down
TRINITY_DN15700_c0_g1_i3_2	0.0226744	Up	TRINITY_DN18658_c0_g1_i1_3	0.000279624	Down
TRINITY_DN15712_c0_g2_i1_3	0.0117922	Up	TRINITY_DN18663_c0_g1_i4_3	0.036648	Down
TRINITY_DN15746_c0_g1_i1_2	0.0268059	Up	TRINITY_DN18671_c0_g1_i3_3	0.00211528	Down
TRINITY_DN15746_c0_g2_i1_2	0.0339697	Up	TRINITY_DN1869_c0_g1_i1_3	0.0493377	Down
TRINITY_DN15752_c0_g1_i4_1	0.0425574	Up	TRINITY_DN18737_c0_g1_i1_3	0.0264493	Down
TRINITY_DN15783_c0_g1_i1_1	0.037636	Up	TRINITY_DN18769_c0_g1_i4_2	0.0362319	Down
TRINITY_DN15813_c0_g1_i1_1	0.0428612	Up	TRINITY_DN1876_c0_g1_i1_2	0.0118358	Down
TRINITY_DN15816_c0_g1_i1_3	0.0456859	Up	TRINITY_DN18787_c0_g1_i2_3	0.002051	Down
TRINITY_DN15832_c0_g1_i1_1	5.35179e-05	Up	TRINITY_DN18794_c0_g1_i1_3	4.52837e-09	Down
TRINITY_DN15834_c0_g1_i2_3	0.0222639	Up	TRINITY_DN18807_c0_g1_i4_1	0.00494893	Down
TRINITY_DN15874_c0_g1_i1_3	0.0160221	Up	TRINITY_DN18819_c0_g1_i1_3	0.000260193	Down
TRINITY_DN15888_c0_g1_i1_3	0.0261112	Up	TRINITY_DN18837_c0_g1_i1_3	0.0255469	Down
[truncated: 1,482 more rows]
