# Supplementary material for: Exploring the Molecular Mechanism of Sepal Formation in the Decorative Flowers of Hydrangea macrophylla ′Endless Summer′ Based on the ABCDE Model
Source: Int J Mol Sci. 2022 Nov 15;23(22):14112. doi: 10.3390/ijms232214112 (PMC9694991; doi:10.3390/ijms232214112)
Supplement: Supplementary file 1 [file ijms-23-14112-s001.zip › Supplementary Table S2.xlsx]

## Sheet: Sheet1
Supplementary table S2. Top 30 enriched GO bioprocess terms in four sets of comparative samples
	GO ID	GO Term	p-value	Enrichment score	Number of DEGs with GO Annotation
BS1 vs. BS2	GO:0002181	cytoplasmic translation	1.10067e-09	5.87312	17
	GO:0009611	response to wounding	2.67975e-07	2.79956	30
	GO:0010200	response to chitin	7.9036e-07	3.24749	22
	GO:0002182	cytoplasmic translational elongation	8.74345e-07	10.3329	7
	GO:0016114	terpenoid biosynthetic process	4.58946e-06	6.35379	9
	GO:0010120	camalexin biosynthetic process	5.00175e-06	13.5312	5
	GO:0006833	water transport	2.30505e-05	7.10389	7
	GO:0009607	response to biotic stimulus	2.62002e-05	4.35639	11
	GO:0009610	response to symbiotic fungus	4.20436e-05	10.1484	5
	GO:0009813	flavonoid biosynthetic process	5.36365e-05	4.05936	11
	GO:0006414	translational elongation	0.000125587	5.68311	7
	GO:0045962	positive regulation of development, heterochronic	0.000194151	10.825	4
	GO:0031408	oxylipin biosynthetic process	0.00022405	3.5022	11
	GO:0006979	response to oxidative stress	0.000286062	2.02968	28
	GO:0030154	cell differentiation	0.000373501	2.1295	24
	GO:0040009	regulation of growth rate	0.000430869	9.27855	4
	GO:0009414	response to water deprivation	0.000437448	1.86054	33
	GO:0009737	response to abscisic acid	0.000657031	1.70921	40
	GO:0009873	ethylene-activated signaling pathway	0.000711577	2.11375	22
	GO:0051560	mitochondrial calcium ion homeostasis	0.000819694	8.11873	4
	GO:0009751	response to salicylic acid	0.000965619	2.20365	19
	GO:0019760	glucosinolate metabolic process	0.00106694	3.71142	8
	GO:0071456	cellular response to hypoxia	0.00110019	5.79909	5
	GO:0042128	nitrate assimilation	0.0012353	3.3213	9
	GO:0042744	hydrogen peroxide catabolic process	0.00129774	2.49807	14
	GO:0042938	dipeptide transport	0.00140362	7.21665	4
	GO:0042939	tripeptide transport	0.00140362	7.21665	4
	GO:0010262	somatic embryogenesis	0.00222574	6.49498	4
	GO:0080167	response to karrikin	0.00241338	2.34355	14
	GO:0006355	regulation of transcription, DNA-templated	0.00287726	1.40739	67
BS2 vs. BS3	GO:0009414	response to water deprivation	2.69309e-10	2.73819	47
	GO:0009873	ethylene-activated signaling pathway	1.85836e-08	3.07775	31
	GO:0009611	response to wounding	3.76352e-08	2.98931	31
	GO:0010077	maintenance of inflorescence meristem identity	3.27234e-06	9.03469	7
	GO:0030154	cell differentiation	4.00799e-06	2.56723	28
	GO:0045962	positive regulation of development, heterochronic	4.25155e-06	13.9823	5
	GO:0009753	response to jasmonic acid	5.97776e-06	2.81686	23
	GO:0048438	floral whorl development	7.54282e-06	10.0672	6
	GO:0009835	fruit ripening	1.02566e-05	6.71148	8
	GO:0010052	guard cell differentiation	1.57038e-05	6.39189	8
	GO:0010200	response to chitin	2.50057e-05	2.89814	19
	GO:0010374	stomatal complex development	6.99864e-05	6.18163	7
	GO:0009737	response to abscisic acid	8.49515e-05	1.85449	42
	GO:0009409	response to cold	0.000106679	2.03378	32
	GO:0019760	glucosinolate metabolic process	0.000158233	4.31452	9
	GO:0010120	camalexin biosynthetic process	0.000170824	11.1858	4
	GO:0000302	response to reactive oxygen species	0.000199919	4.19468	9
	GO:0006355	regulation of transcription, DNA-templated	0.000303553	1.51942	70
	GO:0051707	response to other organism	0.000309456	5.9219	6
	GO:0070588	calcium ion transmembrane transport	0.000369637	4.89379	7
	GO:0040009	regulation of growth rate	0.000379728	9.58783	4
	GO:0000060	protein import into nucleus, translocation	0.000379728	9.58783	4
	GO:0051259	protein complex oligomerization	0.000414636	6.99113	5
	GO:0050832	defense response to fungus	0.000570335	2.03625	25
	GO:0009817	defense response to fungus, incompatible interaction	0.000612073	5.29854	6
	GO:0031347	regulation of defense response	0.000626814	3.35574	10
	GO:0009736	cytokinin-activated signaling pathway	0.000638801	3.12823	11
	GO:0009751	response to salicylic acid	0.000652681	2.27711	19
	GO:0045893	positive regulation of transcription, DNA-templated	0.00102595	1.8304	30
	GO:0016042	lipid catabolic process	0.00109303	2.18353	19
BS3 vs. BS4	GO:0051301	cell division	1.11947e-13	2.6777	65
	GO:0007018	microtubule-based movement	2.03452e-13	4.34247	32
	GO:0002181	cytoplasmic translation	6.64737e-12	5.39922	22
	GO:0000278	mitotic cell cycle	2.981e-10	3.67589	29
	GO:0009734	auxin-activated signaling pathway	1.72065e-09	2.36834	54
	GO:0006334	nucleosome assembly	2.0927e-08	4.98797	16
	GO:0006270	DNA replication initiation	3.60703e-08	7.04898	11
	GO:0045787	positive regulation of cell cycle	5.75272e-08	4.45659	17
	GO:0007088	regulation of mitotic nuclear division	7.96326e-07	4.22001	15
	GO:0010345	suberin biosynthetic process	4.55415e-06	4.88006	11
	GO:0000079	regulation of cyclin-dependent protein serine/threonine kinase activity	4.80909e-06	3.54914	16
	GO:0009873	ethylene-activated signaling pathway	7.54039e-06	2.25234	33
	GO:0010424	DNA methylation on cytosine within a CG sequence	8.76931e-06	7.34026	7
	GO:0007112	male meiosis cytokinesis	2.80791e-05	7.68979	6
	GO:0030261	chromosome condensation	3.90073e-05	6.21099	7
	GO:0010584	pollen exine formation	4.66836e-05	3.96505	11
	GO:0010200	response to chitin	5.79455e-05	2.4118	23
	GO:0051276	chromosome organization	7.21664e-05	5.76735	7
	GO:0007076	mitotic chromosome condensation	8.80639e-05	8.23907	5
	GO:0010216	maintenance of DNA methylation	0.00010622	4.32551	9
	GO:0032776	DNA methylation on cytosine	0.000217994	7.20918	5
	GO:0051259	protein complex oligomerization	0.0002456	5.76735	6
	GO:0080110	sporopollenin biosynthetic process	0.0002456	5.76735	6
	GO:0008284	positive regulation of cell proliferation	0.000307926	2.51397	17
	GO:0080175	phragmoplast microtubule organization	0.000455388	6.40816	5
	GO:0052325	cell wall pectin biosynthetic process	0.000455388	6.40816	5
	GO:0016132	brassinosteroid biosynthetic process	0.000469294	4.01207	8
	GO:0080167	response to karrikin	0.000589623	2.25937	19
	GO:0006260	DNA replication	0.000596409	2.54442	15
	GO:0009620	response to fungus	0.000687194	2.42836	16
BS4 vs. BS5	GO:0045490	pectin catabolic process	2.46443e-16	6.05202	29
	GO:0016042	lipid catabolic process	1.52915e-12	3.63922	38
	GO:0071555	cell wall organization	5.78602e-11	2.6126	54
	GO:0042545	cell wall modification	9.70828e-11	5.77528	19
	GO:0010143	cutin biosynthetic process	4.18888e-09	6.52505	14
	GO:0005975	carbohydrate metabolic process	1.33035e-08	2.44557	46
	GO:0042335	cuticle development	4.57459e-08	6.05898	13
	GO:0030245	cellulose catabolic process	6.40971e-08	6.45335	12
	GO:0006952	defense response	1.44515e-07	1.92079	68
	GO:0046274	lignin catabolic process	1.71996e-07	7.35908	10
	GO:0010345	suberin biosynthetic process	6.80422e-07	5.91557	11
	GO:0010584	pollen exine formation	1.00111e-06	5.24334	12
	GO:0080110	sporopollenin biosynthetic process	5.41792e-06	8.15631	7
	GO:0009834	plant-type secondary cell wall biogenesis	2.1896e-05	3.78686	13
	GO:0006508	proteolysis	5.76032e-05	2.79645	18
	GO:0051259	protein complex oligomerization	8.39429e-05	6.99113	6
	GO:0080167	response to karrikin	0.000158484	2.59464	18
	GO:0030163	protein catabolic process	0.000197737	2.72824	16
	GO:0006633	fatty acid biosynthetic process	0.00034952	2.60135	16
	GO:0009607	response to biotic stimulus	0.000489307	3.41031	10
	GO:0006833	water transport	0.000566997	5.24334	6
	GO:0042744	hydrogen peroxide catabolic process	0.000672202	2.45842	16
	GO:0097237	cellular response to toxic substance	0.000764805	7.98986	4
	GO:0009813	flavonoid biosynthetic process	0.000890142	3.17778	10
	GO:0007267	cell-cell signaling	0.00110451	4.07816	7
	GO:0009809	lignin biosynthetic process	0.00128352	3.03962	10
	GO:0030001	metal ion transport	0.00129779	2.70624	12
	GO:0009833	plant-type primary cell wall biogenesis	0.00142191	3.22667	9
	GO:0042542	response to hydrogen peroxide	0.00154431	2.79645	11
	GO:0006564	L-serine biosynthetic process	0.00245071	6.21433	4
