# Supplementary material for: Exploring the Molecular Mechanism of Sepal Formation in the Decorative Flowers of Hydrangea macrophylla ′Endless Summer′ Based on the ABCDE Model
Source: Int J Mol Sci. 2022 Nov 15;23(22):14112. doi: 10.3390/ijms232214112 (PMC9694991; doi:10.3390/ijms232214112)
Supplement: Supplementary file 1 [file ijms-23-14112-s001.zip › Supplementary Table S3.xlsx]

## Sheet: Sheet1
Supplementary table S3. Differentially expressed genes of significantly enriched modules in the trend analysis
Modules	Genes ID	Gene name	Description	Family
1_Profile_44	TRINITY_DN12572_c0_g1_i1_3	LFY	LEAFY-like protein [Vitis hybrid cultivar]	LFY
	TRINITY_DN23897_c0_g5_i2_2	MSI4	WD-40 repeat-containing protein MSI4-like [Camellia sinensis]
	TRINITY_DN24680_c0_g1_i12_2	ARF5	auxin response factor 5 [Camellia sinensis]	B3-ARF
	TRINITY_DN18732_c0_g2_i1_2	DPOE1	DNA polymerase epsilon catalytic subunit A T23G18.21 OS=Arabidopsis thaliana (Mouse-ear cress) GN=T23G18.21 PE=1 SV=1
	TRINITY_DN28002_c0_g1_i1_3	ESP1	separase [Camellia sinensis]
	TRINITY_DN24945_c0_g1_i1_3	SCC13	Sister chromatid cohesion 1 protein 3 T16L24.100 OS=Arabidopsis thaliana (Mouse-ear cress) GN=T16L24.100 PE=2 SV=2
	TRINITY_DN22361_c0_g1_i1_3	FAS2	Chromatin assembly factor 1 subunit FAS2 MUB3.9 OS=Arabidopsis thaliana (Mouse-ear cress) GN=MUB3.9 PE=1 SV=1
	TRINITY_DN25912_c0_g1_i4_3	EDE1	Protein ENDOSPERM DEFECTIVE 1 F6E13.32 OS=Arabidopsis thaliana (Mouse-ear cress) GN=F6E13.32 PE=1 SV=1
	TRINITY_DN25847_c0_g1_i1_3	ORC6	Origin of replication complex subunit 6 OsI_26966 OS=Oryza sativa subsp. indica (Rice) GN=OsI_26966 PE=3 SV=1
	TRINITY_DN27426_c0_g2_i1_3	RUK	Serine/threonine-protein kinase RUNKEL T1A4.80 OS=Arabidopsis thaliana (Mouse-ear cress) GN=T1A4.80 PE=1 SV=1
	TRINITY_DN27092_c0_g1_i3_3	ANT	AP2-like ethylene-responsive transcription factor ANT T28I19.30 OS=Arabidopsis thaliana (Mouse-ear cress) GN=T28I19.30 PE=1 SV=2	AP2/ERF
	TRINITY_DN27833_c0_g3_i6_3	TI10A	Protein TIFY 10A T29M8.5 OS=Arabidopsis thaliana (Mouse-ear cress) GN=T29M8.5 PE=1 SV=1	Tify
	TRINITY_DN6966_c0_g1_i1_3	PAN	Transcription factor PERIANTHIA F24J5.12 OS=Arabidopsis thaliana (Mouse-ear cress) GN=F24J5.12 PE=1 SV=1	bZIP
	TRINITY_DN22979_c0_g1_i2_3	APC4	Anaphase-promoting complex subunit 4 F18E5.150 OS=Arabidopsis thaliana (Mouse-ear cress) GN=F18E5.150 PE=2 SV=2
	TRINITY_DN23754_c0_g1_i3_3	SPT	Transcription factor SPATULA AP22.25 OS=Arabidopsis thaliana (Mouse-ear cress) GN=AP22.25 PE=1 SV=1	bHLH
	TRINITY_DN19381_c0_g1_i1_2	AIL6	AP2-like ethylene-responsive transcription factor [Actinidia chinensis var. chinensis]	AP2/ERF
	TRINITY_DN25510_c0_g1_i1_3	FBL17	F-box/LRR-repeat protein 17 T5N23.10 OS=Arabidopsis thaliana (Mouse-ear cress) GN=T5N23.10 PE=1 SV=1
	TRINITY_DN24806_c0_g2_i2_3	BLH8	BEL1-like homeodomain protein 8 T1E2.9 OS=Arabidopsis thaliana (Mouse-ear cress) GN=T1E2.9 PE=1 SV=1	HB-BELL
	TRINITY_DN21978_c2_g1_i1_2	PS1	FHA domain-containing protein PS1 At1g34355 OS=Arabidopsis thaliana (Mouse-ear cress) GN=At1g34355 PE=2 SV=1
	TRINITY_DN18877_c0_g1_i2_2	AIL5	AP2-like ethylene-responsive transcription factor AIL5 MSF19.5 OS=Arabidopsis thaliana (Mouse-ear cress) GN=MSF19.5 PE=2 SV=2	AP2/ERF
	TRINITY_DN10696_c0_g1_i1_3	YUC4	Probable indole-3-pyruvate monooxygenase YUCCA4 F2I11_210 OS=Arabidopsis thaliana (Mouse-ear cress) GN=F2I11_210 PE=1 SV=1
	TRINITY_DN17185_c0_g1_i1_3	ATXR6	histone-lysine N-methyltransferase ATXR6 [Camellia sinensis]
	TRINITY_DN24219_c0_g1_i1_3	CSLD5	Cellulose synthase-like protein D5 F22D16.26 OS=Arabidopsis thaliana (Mouse-ear cress) GN=F22D16.26 PE=2 SV=1
	TRINITY_DN23625_c0_g1_i4_3	PYM	Protein POLYCHOME like [Actinidia chinensis var. chinensis]
	TRINITY_DN19697_c0_g1_i1_3	BLH9	PREDICTED: BEL1-like homeodomain protein 9 [Vitis vinifera]	HB-BELL
	TRINITY_DN13321_c0_g1_i1_3	GAT19	GATA transcription factor 19 C7A10.740 OS=Arabidopsis thaliana (Mouse-ear cress) GN=C7A10.740 PE=1 SV=2	C2C2-GATA
	TRINITY_DN9359_c0_g1_i1_2	MND1	Meiotic nuclear division protein, partial [Actinidia chinensis var. chinensis]
	TRINITY_DN22837_c0_g2_i1_3	RIC10	CRIB domain-containing protein [Actinidia chinensis var. chinensis]
	TRINITY_DN24899_c1_g1_i8_3	HT1	PREDICTED: serine/threonine-protein kinase HT1 [Vitis vinifera]
	TRINITY_DN15045_c0_g1_i1_3	BLH11	BEL1-like homeodomain protein 11 isoform X1 [Camellia sinensis]	HB-BELL
	TRINITY_DN21847_c0_g1_i1_3	2MMP	Metalloendoproteinase [Actinidia chinensis var. chinensis]
	TRINITY_DN22430_c4_g1_i1_2	TI10A	Protein TIFY 10A T29M8.5 OS=Arabidopsis thaliana (Mouse-ear cress) GN=T29M8.5 PE=1 SV=1	Tify
	TRINITY_DN19092_c0_g1_i3_1	IDD14	Protein indeterminate-domain 14 T23K23.2 OS=Arabidopsis thaliana (Mouse-ear cress) GN=T23K23.2 PE=1 SV=1	C2H2
	TRINITY_DN25184_c0_g1_i1_2	HMG15	High mobility group B protein 15 F13M7.13 OS=Arabidopsis thaliana (Mouse-ear cress) GN=F13M7.13 PE=2 SV=1
	TRINITY_DN26130_c0_g2_i11_3	AP2	APETALA2-like protein 3 isoform X1 [Camellia sinensis]	AP2/ERF
	TRINITY_DN18970_c0_g1_i9_2	ARF2B	Auxin response factor 2B Solyc12g042070 OS=Solanum lycopersicum (Tomato) (Lycopersicon esculentum) GN=Solyc12g042070 PE=2 SV=1	B3-ARF
	TRINITY_DN15461_c0_g1_i1_3	COL3	Zinc finger protein CONSTANS-LIKE 3 F27C12.29 OS=Arabidopsis thaliana (Mouse-ear cress) GN=F27C12.29 PE=1 SV=1
	TRINITY_DN13977_c0_g2_i1_1	WOX4	WUSCHEL-related homeobox 4 F2G19.11 OS=Arabidopsis thaliana (Mouse-ear cress) GN=F2G19.11 PE=1 SV=1	HB-WOX
	TRINITY_DN24871_c0_g2_i1_2	HOX9	homeobox-leucine zipper protein REVOLUTA [Solanum lycopersicum]
	TRINITY_DN24806_c0_g1_i4_3	BLH8	BEL1-like homeodomain protein 8 T1E2.9 OS=Arabidopsis thaliana (Mouse-ear cress) GN=T1E2.9 PE=1 SV=1	HB-BELL
	TRINITY_DN20115_c0_g1_i1_1	AIL1	AP2-like ethylene-responsive transcription factor AIL1 [Herrania umbratica]	AP2/ERF
	TRINITY_DN14346_c0_g1_i1_2	AOC	Allene oxide cyclase [Actinidia chinensis var. chinensis]
	TRINITY_DN20119_c0_g3_i1_3	CML23	Probable calcium-binding protein CML23 T27F4.15 OS=Arabidopsis thaliana (Mouse-ear cress) GN=T27F4.15 PE=2 SV=1
	TRINITY_DN23550_c0_g2_i1_2	JM706	Lysine-specific demethylase JMJ706 OSJNBa0035H01.2 OS=Oryza sativa subsp. japonica (Rice) GN=OSJNBa0035H01.2 PE=2 SV=1
	TRINITY_DN24340_c1_g4_i2_3	EBS	chromatin remodeling protein EBS-like isoform X2 [Camellia sinensis]
	TRINITY_DN25030_c0_g1_i3_3	VIL1	VIN3-like protein 1 MXP5.1 OS=Arabidopsis thaliana (Mouse-ear cress) GN=MXP5.1 PE=1 SV=1
	TRINITY_DN9640_c0_g1_i1_2	GCP2	Probable glutamate carboxypeptidase AMP1 T5N23_80 OS=Arabidopsis thaliana (Mouse-ear cress) GN=T5N23_80 PE=1 SV=3
	TRINITY_DN26547_c0_g1_i1_2	FUS3	B3 domain-containing transcription factor FUS3 MDJ14.4 OS=Arabidopsis thaliana (Mouse-ear cress) GN=MDJ14.4 PE=1 SV=2	B3
	TRINITY_DN18081_c0_g1_i1_1	EDE1	Protein ENDOSPERM DEFECTIVE 1 F6E13.32 OS=Arabidopsis thaliana (Mouse-ear cress) GN=F6E13.32 PE=1 SV=1
	TRINITY_DN24566_c3_g1_i3_1	MPK3	mitogen-activated protein kinase 3 [Jatropha curcas]
	TRINITY_DN24373_c3_g1_i2_1	ROGFE	rop guanine nucleotide exchange factor 14-like [Camellia sinensis]
	TRINITY_DN7770_c0_g1_i1_3	SNE	F-box protein SNE [Camellia sinensis]
	TRINITY_DN5081_c0_g1_i1_3	SPO12	Meiotic recombination protein SPO11-2 F22C12.24 OS=Arabidopsis thaliana (Mouse-ear cress) GN=F22C12.24 PE=1 SV=1
2_Profile_14	TRINITY_DN25026_c0_g7_i1_1	C90A1	Cytochrome P450 90A1 MJJ3.9 OS=Arabidopsis thaliana (Mouse-ear cress) GN=MJJ3.9 PE=1 SV=1
	TRINITY_DN21614_c0_g1_i1_3	C90D1	3-epi-6-deoxocathasterone 23-monooxygenase CYP90D1 MMM17.15 OS=Arabidopsis thaliana (Mouse-ear cress) GN=MMM17.15 PE=1 SV=1
	TRINITY_DN19446_c0_g1_i1_3	BEL1	PREDICTED: homeobox protein BEL1 homolog [Vitis vinifera]	HB-BELL
	TRINITY_DN18620_c0_g1_i1_3	KLCR3	protein KINESIN LIGHT CHAIN-RELATED 3-like [Camellia sinensis]
	TRINITY_DN5613_c0_g1_i1_1	MADS6	MADS-box transcription factor 6 OJ1123_G04.6 OS=Oryza sativa subsp. japonica (Rice) GN=OJ1123_G04.6 PE=1 SV=1	MADS
	TRINITY_DN24200_c1_g1_i6_1	BLH2	BEL1-like homeodomain protein 2 AP22.90 OS=Arabidopsis thaliana (Mouse-ear cress) GN=AP22.90 PE=1 SV=3	HB-BELL
	TRINITY_DN15146_c0_g1_i1_2	GAT22	Putative GATA transcription factor 22 F20B18.260 OS=Arabidopsis thaliana (Mouse-ear cress) GN=F20B18.260 PE=1 SV=1	C2C2-GATA
	TRINITY_DN14136_c0_g1_i1_1	AB6G	ABC transporter G family member 6-like [Camellia sinensis]
	TRINITY_DN25518_c2_g1_i23_3	BLH1	BEL1-like homeodomain protein 1 [Sesamum indicum]	HB-BELL
	TRINITY_DN18086_c0_g1_i5_3	GAT22	Putative GATA transcription factor 22 F20B18.260 OS=Arabidopsis thaliana (Mouse-ear cress) GN=F20B18.260 PE=1 SV=1	C2C2-GATA
	TRINITY_DN21856_c0_g2_i6_2	AGAL2	Alpha-galactosidase 2 F8L15.100 OS=Arabidopsis thaliana (Mouse-ear cress) GN=F8L15.100 PE=1 SV=1
	TRINITY_DN24243_c0_g2_i1_1	AHK3	histidine kinase 3 [Camellia sinensis]
	TRINITY_DN11676_c0_g1_i1_1	NAC56	NAC transcription factor 56 MJK13.17 OS=Arabidopsis thaliana (Mouse-ear cress) GN=MJK13.17 PE=2 SV=1	NAC
	TRINITY_DN24538_c0_g1_i3_2	ARF19	Auxin response factor 19 OJ1215_E11.1 OS=Oryza sativa subsp. japonica (Rice) GN=OJ1215_E11.1 PE=2 SV=2	B3-ARF
	TRINITY_DN21884_c0_g1_i1_2	BLH2	BEL1-like homeodomain protein 2 AP22.90 OS=Arabidopsis thaliana (Mouse-ear cress) GN=AP22.90 PE=1 SV=3	HB-BELL
	TRINITY_DN21945_c0_g1_i2_1	BLH1	BEL1-like homeodomain protein 1 F11F19.15 OS=Arabidopsis thaliana (Mouse-ear cress) GN=F11F19.15 PE=1 SV=1
	TRINITY_DN22461_c0_g1_i1_1	BLH1	BEL1-like homeodomain protein 1 F11F19.15 OS=Arabidopsis thaliana (Mouse-ear cress) GN=F11F19.15 PE=1 SV=1	HB-BELL
	TRINITY_DN25245_c0_g3_i2_3	BLH1	BEL1-like homeodomain protein 1 F11F19.15 OS=Arabidopsis thaliana (Mouse-ear cress) GN=F11F19.15 PE=1 SV=1	HB-other
	TRINITY_DN21518_c1_g2_i1_1	CRY1	Cryptochrome-1 T3H13.14 OS=Arabidopsis thaliana (Mouse-ear cress) GN=T3H13.14 PE=1 SV=2
	TRINITY_DN25051_c0_g2_i1_1	RAV1	B3 domain-containing protein Os02g0764100-like [Camellia sinensis]	B3
	TRINITY_DN17227_c0_g1_i1_2	DIV	transcription factor DIVARICATA-like [Durio zibethinus]	MYB
	TRINITY_DN18368_c0_g1_i1_3	EF4L2	Protein ELF4-LIKE 2 F28P22.18 OS=Arabidopsis thaliana (Mouse-ear cress) GN=F28P22.18 PE=2 SV=1
	TRINITY_DN18879_c1_g2_i1_2	GAT21	GATA transcription factor 21 MPI10.2 OS=Arabidopsis thaliana (Mouse-ear cress) GN=MPI10.2 PE=1 SV=2	C2C2-GATA
	TRINITY_DN24612_c0_g2_i5_2	SFH3	Phosphatidylinositol/phosphatidylcholine transfer protein SFH3 F2G1.19 OS=Arabidopsis thaliana (Mouse-ear cress) GN=F2G1.19 PE=2 SV=1
	TRINITY_DN26939_c0_g1_i1_2	MIP1A	B-box domain protein 30 At4g15248 OS=Arabidopsis thaliana (Mouse-ear cress) GN=At4g15248 PE=1 SV=1
3_Profile_9	TRINITY_DN15837_c0_g1_i1_1	FUS3	B3 domain-containing transcription factor FUS3 MDJ14.4 OS=Arabidopsis thaliana (Mouse-ear cress) GN=MDJ14.4 PE=1 SV=2	B3
	TRINITY_DN21004_c0_g1_i2_3	FD	PREDICTED: protein FD [Vitis vinifera]	bZIP
	TRINITY_DN17943_c0_g1_i8_3	YAB4	protein YABBY 4-like [Hevea brasiliensis]	C2C2-YABBY
	TRINITY_DN17579_c0_g1_i1_3	JAG	Zinc finger protein JAGGED T26J14.5 OS=Arabidopsis thaliana (Mouse-ear cress) GN=T26J14.5 PE=1 SV=1
	TRINITY_DN24966_c2_g1_i1_3	SPL8	Squamosa promoter-binding-like protein 8 T7I23.32 OS=Arabidopsis thaliana (Mouse-ear cress) GN=T7I23.32 PE=1 SV=2	SBP
	TRINITY_DN16921_c0_g1_i1_2	TI10A	Protein TIFY 10A T29M8.5 OS=Arabidopsis thaliana (Mouse-ear cress) GN=T29M8.5 PE=1 SV=1	Tify
	TRINITY_DN20880_c0_g2_i5_1	AP2	APETALA2-like protein 1 OsI_18248 OS=Oryza sativa subsp. indica (Rice) GN=OsI_18248 PE=2 SV=2	AP2/ERF
	TRINITY_DN13855_c0_g2_i1_1	YAB5	PREDICTED: axial regulator YABBY 5 [Vitis vinifera]	C2C2-YABBY
	TRINITY_DN13977_c0_g1_i1_1	WOX4	WUSCHEL-related homeobox 4 F2G19.11 OS=Arabidopsis thaliana (Mouse-ear cress) GN=F2G19.11 PE=1 SV=1	HB-WOX
	TRINITY_DN18482_c0_g1_i2_3	BBX32	B-box zinc finger protein 32 MSA6.19 OS=Arabidopsis thaliana (Mouse-ear cress) GN=MSA6.19 PE=1 SV=1
	TRINITY_DN13914_c0_g1_i1_2	KAN4	putative transcription factor KAN4 [Vitis vinifera]	GARP-G2-like
	TRINITY_DN22521_c0_g1_i2_3	AHK4	Histidine kinase 4 T23K3.2 OS=Arabidopsis thaliana (Mouse-ear cress) GN=T23K3.2 PE=1 SV=1
	TRINITY_DN14356_c0_g1_i1_1	U74E2	UDP-glycosyltransferase 74E2 F3F20.13 OS=Arabidopsis thaliana (Mouse-ear cress) GN=F3F20.13 PE=1 SV=1
	TRINITY_DN14294_c0_g1_i1_2	ATB51	Putative homeobox-leucine zipper protein ATHB-51 F17C15_210 OS=Arabidopsis thaliana (Mouse-ear cress) GN=F17C15_210 PE=2 SV=2	HB-HD-ZIP
	TRINITY_DN23648_c1_g1_i9_2	AGL24	MADS-box protein AGL24 F22K18.260 OS=Arabidopsis thaliana (Mouse-ear cress) GN=F22K18.260 PE=1 SV=1
	TRINITY_DN24388_c1_g1_i6_2	JOIN	MADS-box protein JOINTLESS J OS=Solanum lycopersicum (Tomato) (Lycopersicon esculentum) GN=J PE=1 SV=1	MADS
	TRINITY_DN24464_c0_g1_i1_1	SVP	MADS-box protein SVP F14M13.6 OS=Arabidopsis thaliana (Mouse-ear cress) GN=F14M13.6 PE=1 SV=1
	TRINITY_DN28350_c2_g2_i3_3	SVP	MADS-box protein SVP [Herrania umbratica]
	TRINITY_DN23168_c0_g1_i8_2	AP2	APETALA2-like protein 1 OsI_18248 OS=Oryza sativa subsp. indica (Rice) GN=OsI_18248 PE=2 SV=2	AP2/ERF
	TRINITY_DN21758_c0_g1_i1_3	YAB5	Axial regulator YABBY 5 T9J22.25 OS=Arabidopsis thaliana (Mouse-ear cress) GN=T9J22.25 PE=1 SV=1	C2C2-YABBY
	TRINITY_DN26142_c0_g1_i11_3	ARF9	Auxin response factor 9 T19F6.20 OS=Arabidopsis thaliana (Mouse-ear cress) GN=T19F6.20 PE=1 SV=1	B3-ARF
	TRINITY_DN2020_c0_g1_i1_1	COL16	Zinc finger protein CONSTANS-LIKE 16 F2J7.10 OS=Arabidopsis thaliana (Mouse-ear cress) GN=F2J7.10 PE=1 SV=2
	TRINITY_DN15134_c0_g1_i1_3	ANT	AP2-like ethylene-responsive transcription factor ANT T28I19.30 OS=Arabidopsis thaliana (Mouse-ear cress) GN=T28I19.30 PE=1 SV=2	AP2/ERF
	TRINITY_DN19779_c0_g1_i1_2	ANT	AP2-like ethylene-responsive transcription factor ANT T28I19.30 OS=Arabidopsis thaliana (Mouse-ear cress) GN=T28I19.30 PE=1 SV=2	AP2/ERF
	TRINITY_DN15085_c0_g1_i1_2	GAI	PREDICTED: DELLA protein GAI [Vitis vinifera]	GRAS
	TRINITY_DN14235_c0_g1_i1_1	3MMP	metalloendoproteinase 3-MMP-like [Syzygium oleosum]
	TRINITY_DN14569_c0_g1_i1_2	ULT1	Protein ULTRAPETALA 1 F26K10.70 OS=Arabidopsis thaliana (Mouse-ear cress) GN=F26K10.70 PE=1 SV=1	ULT
	TRINITY_DN16916_c0_g2_i1_1	YUC4	Probable indole-3-pyruvate monooxygenase YUCCA4 F2I11_210 OS=Arabidopsis thaliana (Mouse-ear cress) GN=F2I11_210 PE=1 SV=1
	TRINITY_DN22234_c0_g1_i2_3	CO3	Zinc finger protein [Actinidia chinensis var. chinensis]
4_Profile_37	TRINITY_DN25877_c0_g1_i1_3	CLV1	Receptor protein kinase CLAVATA1 T4O12.5 OS=Arabidopsis thaliana (Mouse-ear cress) GN=T4O12.5 PE=1 SV=3
	TRINITY_DN17697_c0_g1_i1_3	ZHD4	zinc-finger homeodomain protein 4-like [Durio zibethinus]	zf-HD
	TRINITY_DN27009_c0_g1_i2_3	AS1	Transcription factor AS1 F13M22.13 OS=Arabidopsis thaliana (Mouse-ear cress) GN=F13M22.13 PE=1 SV=1	MYB
	TRINITY_DN21084_c0_g1_i1_3	ZHD4	Zinc-finger homeodomain protein [Actinidia chinensis var. chinensis]	zf-HD
	TRINITY_DN20532_c0_g2_i1_2	AP1	Agamous-like MADS-box protein AP1 VITISV_013455 OS=Vitis vinifera (Grape) GN=VITISV_013455 PE=2 SV=1	MADS
	TRINITY_DN22869_c0_g1_i3_1	ARF9	Auxin response factor 9 T19F6.20 OS=Arabidopsis thaliana (Mouse-ear cress) GN=T19F6.20 PE=1 SV=1	B3-ARF
	TRINITY_DN15212_c0_g1_i1_3	WOX1	WUSCHEL-related homeobox 1 MEB5.20 OS=Arabidopsis thaliana (Mouse-ear cress) GN=MEB5.20 PE=2 SV=2	HB-WOX
	TRINITY_DN27740_c0_g1_i1_2	C78A5	Cytochrome P450 78A5 F21F23.15 OS=Arabidopsis thaliana (Mouse-ear cress) GN=F21F23.15 PE=2 SV=1
	TRINITY_DN17992_c0_g1_i1_2	HTH	Protein HOTHEAD F3N23.17 OS=Arabidopsis thaliana (Mouse-ear cress) GN=F3N23.17 PE=1 SV=1
	TRINITY_DN26311_c1_g1_i6_3	TKPR1	tetraketide alpha-pyrone reductase 1-like [Camellia sinensis]
	TRINITY_DN21695_c2_g1_i2_2	EA6	Probable glucan endo-1,3-beta-glucosidase A6 dl3080c OS=Arabidopsis thaliana (Mouse-ear cress) GN=dl3080c PE=2 SV=1
	TRINITY_DN18880_c0_g1_i2_3	SP13A	Squamosa promoter-binding-like protein 13A MBA10.13 OS=Arabidopsis thaliana (Mouse-ear cress) GN=MBA10.13 PE=1 SV=1	SBP
	TRINITY_DN13893_c0_g1_i1_2	BABL	Basic blue protein T17M13.2 OS=Arabidopsis thaliana (Mouse-ear cress) GN=T17M13.2 PE=2 SV=2
	TRINITY_DN15956_c0_g1_i1_1	FLA1	Fasciclin-like arabinogalactan protein 1 MDF20.17 OS=Arabidopsis thaliana (Mouse-ear cress) GN=MDF20.17 PE=1 SV=1
	TRINITY_DN15808_c1_g1_i1_3	WOX2	Putative WUSCHEL-related homeobox 2 OsI_017556 OS=Oryza sativa subsp. indica (Rice) GN=OsI_017556 PE=3 SV=1	HB-WOX
	TRINITY_DN23550_c0_g1_i1_2	JM706	Lysine-specific demethylase JMJ706 OSJNBa0035H01.2 OS=Oryza sativa subsp. japonica (Rice) GN=OSJNBa0035H01.2 PE=2 SV=1
	TRINITY_DN482_c0_g1_i1_3	GAOX1	Gibberellin 20 oxidase 1 T30C3.90 OS=Arabidopsis thaliana (Mouse-ear cress) GN=T30C3.90 PE=2 SV=2
	TRINITY_DN15073_c0_g1_i3_3	SPT	Transcription factor SPATULA AP22.25 OS=Arabidopsis thaliana (Mouse-ear cress) GN=AP22.25 PE=1 SV=1	bHLH
	TRINITY_DN4929_c0_g1_i1_3	COL16	Zinc finger protein CONSTANS-LIKE 16 F2J7.10 OS=Arabidopsis thaliana (Mouse-ear cress) GN=F2J7.10 PE=1 SV=2
	TRINITY_DN17397_c0_g1_i1_3	CO3	Zinc finger protein CO3 OJ1178_D01.3 OS=Oryza sativa subsp. japonica (Rice) GN=OJ1178_D01.3 PE=2 SV=1
	TRINITY_DN21093_c0_g1_i2_2	MYB17	Transcription factor MYB17 T20K12.150 OS=Arabidopsis thaliana (Mouse-ear cress) GN=T20K12.150 PE=1 SV=1	MYB
	TRINITY_DN22560_c0_g1_i2_3	MYB17	Transcription factor MYB17 T20K12.150 OS=Arabidopsis thaliana (Mouse-ear cress) GN=T20K12.150 PE=1 SV=1	MYB
	TRINITY_DN21846_c0_g2_i5_3	WRK70	Probable WRKY transcription factor 70 T5P19.50 OS=Arabidopsis thaliana (Mouse-ear cress) GN=T5P19.50 PE=1 SV=1	WRKY
	TRINITY_DN23037_c0_g1_i2_3	JGB	Protein JINGUBANG T9J22.16 OS=Arabidopsis thaliana (Mouse-ear cress) GN=T9J22.16 PE=1 SV=1
	TRINITY_DN6210_c0_g1_i1_3	MYB88	Transcription factor MYB88 T20F6.4 OS=Arabidopsis thaliana (Mouse-ear cress) GN=T20F6.4 PE=1 SV=1
	TRINITY_DN26771_c4_g5_i1_3	PPA15	purple acid phosphatase 15-like [Camellia sinensis]
	TRINITY_DN23186_c0_g3_i3_3	REN1	Rho GTPase-activating protein REN1 F22K18.2200 OS=Arabidopsis thaliana (Mouse-ear cress) GN=F22K18.2200 PE=1 SV=2
	TRINITY_DN22837_c0_g1_i1_3	RIC10	CRIB domain-containing protein RIC10 T1J1.7 OS=Arabidopsis thaliana (Mouse-ear cress) GN=T1J1.7 PE=2 SV=1
	TRINITY_DN22872_c1_g1_i3_2	ROGFE	rop guanine nucleotide exchange factor 14-like [Camellia sinensis]
	TRINITY_DN24056_c0_g1_i5_3	XRI1	Protein XRI1 K24G6.5 OS=Arabidopsis thaliana (Mouse-ear cress) GN=K24G6.5 PE=1 SV=2
5_Profile_41	TRINITY_DN24713_c0_g2_i2_3	AGL9	agamous-like MADS-box protein AGL9 homolog [Durio zibethinus]	MADS
	TRINITY_DN18645_c0_g2_i1_3	FT	FT [Hydrangea macrophylla]
	TRINITY_DN21725_c0_g1_i1_3	AGL15	agamous-like MADS-box protein AGL15 isoform X1 [Ricinus communis]	MADS
	TRINITY_DN23823_c0_g1_i12_3	SEP1/	developmental protein SEPALLATA 1-like isoform X1 [Coffea arabica]	MADS
	TRINITY_DN19171_c0_g1_i1_3	DIV	Transcription factor DIVARICATA DIVARICATA OS=Antirrhinum majus (Garden snapdragon) GN=DIVARICATA PE=2 SV=1	MYB
	TRINITY_DN8148_c0_g1_i1_3	COL9	Zinc finger protein CONSTANS-LIKE 9 MLP3.10 OS=Arabidopsis thaliana (Mouse-ear cress) GN=MLP3.10 PE=1 SV=1	C2C2-CO-like
	TRINITY_DN22833_c0_g2_i2_3	HAT4	Homeobox-leucine zipper protein HAT4 dl4415w OS=Arabidopsis thaliana (Mouse-ear cress) GN=dl4415w PE=1 SV=1	HB-HD-ZIP
	TRINITY_DN4741_c0_g1_i1_3	TFL1	TFL1 [Hydrangea macrophylla]
	TRINITY_DN18001_c0_g1_i1_2	JGB	Protein JINGUBANG T9J22.16 OS=Arabidopsis thaliana (Mouse-ear cress) GN=T9J22.16 PE=1 SV=1
	TRINITY_DN20266_c0_g1_i1_2	AP3	APETALA3 like protein [Hydrangea macrophylla]	MADS
	TRINITY_DN24713_c0_g1_i1_3	SEP3/	RecName: Full=Agamous-like MADS-box protein MADS4; AltName: Full=MADS-box protein 4; Short=VvMADS4; AltName: Full=SEPALLATA homolog 3; Short=VvSEP3; Short=VviSEP3 [Vitis vinifera]	MADS
	TRINITY_DN11319_c0_g1_i1_3	CLE	CLAVATA3/ESR (CLE)-related protein 44-like [Herrania umbratica]
	TRINITY_DN30012_c0_g1_i1_3	BEL1	homeobox protein BEL1 homolog [Prunus persica]
	TRINITY_DN17140_c0_g1_i2_2	C90A1	Cytochrome P450 90A1 MJJ3.9 OS=Arabidopsis thaliana (Mouse-ear cress) GN=MJJ3.9 PE=1 SV=1
	TRINITY_DN21307_c0_g1_i2_2	COP1	PREDICTED: E3 ubiquitin-protein ligase COP1 [Vitis vinifera]
	TRINITY_DN18819_c0_g1_i1_3	NAC56	NAC transcription factor 56 MJK13.17 OS=Arabidopsis thaliana (Mouse-ear cress) GN=MJK13.17 PE=2 SV=1	NAC
	TRINITY_DN16915_c0_g1_i2_3	NAC56	NAC transcription factor 56 MJK13.17 OS=Arabidopsis thaliana (Mouse-ear cress) GN=MJK13.17 PE=2 SV=1	NAC
	TRINITY_DN20939_c0_g1_i1_2	HAT4	PREDICTED: homeobox-leucine zipper protein HAT4 [Vitis vinifera]
	TRINITY_DN23621_c1_g1_i1_1	TIR1	Protein TRANSPORT INHIBITOR RESPONSE 1 T20O10.80 OS=Arabidopsis thaliana (Mouse-ear cress) GN=T20O10.80 PE=1 SV=2
6_Profile_39	TRINITY_DN20504_c0_g1_i1_1	AB26G	ABC transporter G family member 26 MJG19.19 OS=Arabidopsis thaliana (Mouse-ear cress) GN=MJG19.19 PE=2 SV=2
	TRINITY_DN11596_c0_g1_i1_1	C704B1	Cytochrome P450 704B1 F10D13.15 OS=Arabidopsis thaliana (Mouse-ear cress) GN=F10D13.15 PE=1 SV=1
	TRINITY_DN23979_c0_g1_i1_2	FAR	Fatty acyl-CoA reductase 2, chloroplastic MEC18.11 OS=Arabidopsis thaliana (Mouse-ear cress) GN=MEC18.11 PE=1 SV=2
	TRINITY_DN21852_c0_g1_i1_2	SHT	Spermidine hydroxycinnamoyl transferase T20K24.8 OS=Arabidopsis thaliana (Mouse-ear cress) GN=T20K24.8 PE=1 SV=1
	TRINITY_DN25295_c1_g1_i1_3	CER2	Protein ECERIFERUM 2 F22K18.290 OS=Arabidopsis thaliana (Mouse-ear cress) GN=F22K18.290 PE=1 SV=1
	TRINITY_DN18399_c0_g1_i1_1	BZP61	basic leucine zipper 61-like [Quercus suber]	bZIP
	TRINITY_DN25094_c2_g2_i2_3	DOT3	BTB/POZ domain-containing protein DOT3 F18D22.20 OS=Arabidopsis thaliana (Mouse-ear cress) GN=F18D22.20 PE=2 SV=1
	TRINITY_DN22292_c1_g1_i5_1	BH063	Transcription factor bHLH63 T4L20.110 OS=Arabidopsis thaliana (Mouse-ear cress) GN=T4L20.110 PE=1 SV=1	bHLH
	TRINITY_DN24407_c2_g2_i9_2	BH063	Transcription factor bHLH63 T4L20.110 OS=Arabidopsis thaliana (Mouse-ear cress) GN=T4L20.110 PE=1 SV=1	bHLH
	TRINITY_DN13451_c0_g1_i1_1	MIF2	Mini zinc finger protein 2 [Vitis vinifera]	zf-HD
	TRINITY_DN15977_c0_g1_i1_3	BZP34	Basic leucine zipper 34 MHK10.10 OS=Arabidopsis thaliana (Mouse-ear cress) GN=MHK10.10 PE=1 SV=1	bZIP
	TRINITY_DN12447_c0_g2_i1_1	AHL16	AT-hook motif nuclear-localized protein 16 F23E6.8 OS=Arabidopsis thaliana (Mouse-ear cress) GN=F23E6.8 PE=1 SV=1
	TRINITY_DN22690_c0_g1_i3_1	JGB	Protein JINGUBANG T9J22.16 OS=Arabidopsis thaliana (Mouse-ear cress) GN=T9J22.16 PE=1 SV=1
7_Profile_19	TRINITY_DN10563_c0_g1_i1_1	SVP	MADS-box protein SVP F14M13.6 OS=Arabidopsis thaliana (Mouse-ear cress) GN=F14M13.6 PE=1 SV=1	MADS
	TRINITY_DN11951_c0_g1_i2_1	SOC1	MADS-box protein SOC1-like isoform X1 [Camellia sinensis]	MADS
	TRINITY_DN2007_c0_g1_i1_2	IAA32	Auxin-responsive protein IAA32 F10A8.8 OS=Arabidopsis thaliana (Mouse-ear cress) GN=F10A8.8 PE=1 SV=2
	TRINITY_DN25903_c0_g1_i3_3	ARF15	Auxin response factor 15 OsJ_018762 OS=Oryza sativa subsp. japonica (Rice) GN=OsJ_018762 PE=2 SV=1	B3-ARF
	TRINITY_DN22024_c0_g1_i1_2	C78A5	Cytochrome P450 78A5 F21F23.15 OS=Arabidopsis thaliana (Mouse-ear cress) GN=F21F23.15 PE=2 SV=1
	TRINITY_DN26985_c0_g1_i1_1	AHL21	AT-hook motif nuclear-localized protein 21 T4C15.6 OS=Arabidopsis thaliana (Mouse-ear cress) GN=T4C15.6 PE=2 SV=1
	TRINITY_DN10682_c0_g1_i1_2	FD	protein FD [Quercus lobata]	bZIP
	TRINITY_DN12617_c0_g1_i1_2	C78A5	cytochrome P450 78A5-like [Malus domestica]
	TRINITY_DN23497_c0_g2_i3_2	NRX1	Probable nucleoredoxin 1 T13D8.29 OS=Arabidopsis thaliana (Mouse-ear cress) GN=T13D8.29 PE=1 SV=1
8_Profile_24	TRINITY_DN10587_c0_g1_i1_3	CTF7	Protein CHROMOSOME TRANSMISSION FIDELITY 7 F3L17.7 OS=Arabidopsis thaliana (Mouse-ear cress) GN=F3L17.7 PE=1 SV=1
	TRINITY_DN25164_c0_g3_i1_1	AGL24	MADS-box protein AGL24 F22K18.260 OS=Arabidopsis thaliana (Mouse-ear cress) GN=F22K18.260 PE=1 SV=1	MADS
	TRINITY_DN18328_c0_g2_i1_3	RAV1	PREDICTED: AP2/ERF and B3 domain-containing transcription factor RAV1 [Vitis vinifera]	AP2/ERF
	TRINITY_DN17032_c0_g1_i2_3	COL7	Zinc finger protein CONSTANS-LIKE 7 F2P9.26 OS=Arabidopsis thaliana (Mouse-ear cress) GN=F2P9.26 PE=2 SV=1
	TRINITY_DN11861_c0_g1_i1_2	FLP2	Flowering-promoting factor 1-like protein 2 F12B17_20 OS=Arabidopsis thaliana (Mouse-ear cress) GN=F12B17_20 PE=2 SV=1
	TRINITY_DN18259_c0_g1_i1_3	SNE	F-box protein SNE [Populus trichocarpa]
	TRINITY_DN14654_c0_g2_i1_3	ATX1	Histone H3-lysine(4) N-trimethyltransferase ATX1 T9H9.17 OS=Arabidopsis thaliana (Mouse-ear cress) GN=T9H9.17 PE=1 SV=2
	TRINITY_DN18851_c0_g1_i1_3	GID1B	Gibberellin receptor GID1B T20O10.110 OS=Arabidopsis thaliana (Mouse-ear cress) GN=T20O10.110 PE=1 SV=1
	TRINITY_DN15562_c0_g1_i1_1	COL12	Zinc finger protein CONSTANS-LIKE 12 MEK6.3 OS=Arabidopsis thaliana (Mouse-ear cress) GN=MEK6.3 PE=1 SV=2	C2C2-CO-like
	TRINITY_DN29343_c0_g1_i1_3	ZFP10	Zinc finger protein 10 At2g37740 OS=Arabidopsis thaliana (Mouse-ear cress) GN=At2g37740 PE=2 SV=1	C2H2
	TRINITY_DN18328_c0_g1_i1_3	RAV1	PREDICTED: AP2/ERF and B3 domain-containing transcription factor RAV1-like [Juglans regia]	AP2/ERF
	TRINITY_DN1343_c0_g1_i1_1	DPOE1	DNA polymerase epsilon catalytic subunit A T23G18.21 OS=Arabidopsis thaliana (Mouse-ear cress) GN=T23G18.21 PE=1 SV=1
	TRINITY_DN13444_c0_g1_i1_3	FD	protein FD [Quercus suber]	bZIP
	TRINITY_DN24770_c0_g1_i1_3	SAG21	Protein SENESCENCE-ASSOCIATED GENE 21, mitochondrial T14P8.2 OS=Arabidopsis thaliana (Mouse-ear cress) GN=T14P8.2 PE=2 SV=1
	TRINITY_DN13084_c0_g1_i1_3	HHO5	Transcription factor HHO5 C7A10.180 OS=Arabidopsis thaliana (Mouse-ear cress) GN=C7A10.180 PE=1 SV=1
	TRINITY_DN25138_c0_g1_i1_3	ACA9	calcium-transporting ATPase 9, plasma membrane-type [Camellia sinensis]
	TRINITY_DN27175_c0_g1_i3_3	MPK3	PREDICTED: mitogen-activated protein kinase 3-like [Populus euphratica]
