# Supplementary material for: Exploring the Molecular Mechanism of Sepal Formation in the Decorative Flowers of Hydrangea macrophylla ′Endless Summer′ Based on the ABCDE Model
Source: Int J Mol Sci. 2022 Nov 15;23(22):14112. doi: 10.3390/ijms232214112 (PMC9694991; doi:10.3390/ijms232214112)
Supplement: Supplementary file 1 [file ijms-23-14112-s001.zip › Supplementary Table S4.xlsx]

## Sheet: BS1 vs. BS2
Supplementary Table S4. PPI results for the four comparison groups.
gene1	gene1_type	gene2	gene2_type	combined_score
TRINITY_DN12572_c0_g1_i1_3	Down	TRINITY_DN20532_c0_g2_i1_2	Down	995
TRINITY_DN12572_c0_g1_i1_3	Down	TRINITY_DN15238_c0_g1_i1_3	Down	988
TRINITY_DN12279_c0_g1_i1_2	Down	TRINITY_DN12572_c0_g1_i1_3	Down	928
TRINITY_DN15238_c0_g1_i1_3	Down	TRINITY_DN20532_c0_g2_i1_2	Down	866
TRINITY_DN12279_c0_g1_i1_2	Down	TRINITY_DN15238_c0_g1_i1_3	Down	864
TRINITY_DN12279_c0_g1_i1_2	Down	TRINITY_DN20532_c0_g2_i1_2	Down	759
TRINITY_DN12572_c0_g1_i1_3	Down	TRINITY_DN24806_c0_g2_i2_3	Down	756
TRINITY_DN12572_c0_g1_i1_3	Down	TRINITY_DN17690_c0_g1_i1_3	Down	738
TRINITY_DN12572_c0_g1_i1_3	Down	TRINITY_DN20156_c1_g2_i6_2	Down	738
TRINITY_DN12572_c0_g1_i1_3	Down	TRINITY_DN25877_c0_g1_i1_3	Down	732
TRINITY_DN12572_c0_g1_i1_3	Down	TRINITY_DN6966_c0_g1_i1_3	Down	726
TRINITY_DN15238_c0_g1_i1_3	Down	TRINITY_DN6966_c0_g1_i1_3	Down	679
TRINITY_DN20532_c0_g2_i1_2	Down	TRINITY_DN6966_c0_g1_i1_3	Down	679
TRINITY_DN12279_c0_g1_i1_2	Down	TRINITY_DN25877_c0_g1_i1_3	Down	670
TRINITY_DN12279_c0_g1_i1_2	Down	TRINITY_DN6966_c0_g1_i1_3	Down	670
TRINITY_DN20532_c0_g2_i1_2	Down	TRINITY_DN25877_c0_g1_i1_3	Down	670
TRINITY_DN12572_c0_g1_i1_3	Down	TRINITY_DN18279_c0_g1_i3_3	Down	642
TRINITY_DN25877_c0_g1_i1_3	Down	TRINITY_DN6966_c0_g1_i1_3	Down	634
TRINITY_DN20532_c0_g2_i1_2	Down	TRINITY_DN25518_c2_g1_i23_3	Up	607
TRINITY_DN20156_c1_g2_i6_2	Down	TRINITY_DN20532_c0_g2_i1_2	Down	586
TRINITY_DN15238_c0_g1_i1_3	Down	TRINITY_DN18279_c0_g1_i3_3	Down	584
TRINITY_DN17690_c0_g1_i1_3	Down	TRINITY_DN20532_c0_g2_i1_2	Down	583
TRINITY_DN20532_c0_g2_i1_2	Down	TRINITY_DN27175_c0_g3_i1_3	Down	534
TRINITY_DN12279_c0_g1_i1_2	Down	TRINITY_DN27175_c0_g3_i1_3	Down	533
TRINITY_DN17690_c0_g1_i1_3	Down	TRINITY_DN27175_c0_g3_i1_3	Down	533
TRINITY_DN20156_c1_g2_i6_2	Down	TRINITY_DN27175_c0_g3_i1_3	Down	533
TRINITY_DN27175_c0_g3_i1_3	Down	TRINITY_DN6074_c0_g1_i1_1	Up	533
TRINITY_DN12572_c0_g1_i1_3	Down	TRINITY_DN17912_c0_g1_i2_3	Up	528
TRINITY_DN20532_c0_g2_i1_2	Down	TRINITY_DN24806_c0_g2_i2_3	Down	502
TRINITY_DN12572_c0_g1_i1_3	Down	TRINITY_DN27740_c0_g1_i1_2	Down	493
TRINITY_DN15238_c0_g1_i1_3	Down	TRINITY_DN25877_c0_g1_i1_3	Down	491
TRINITY_DN18482_c0_g1_i2_3	Up	TRINITY_DN26360_c1_g1_i1_3	Up	486
TRINITY_DN18279_c0_g1_i3_3	Down	TRINITY_DN25877_c0_g1_i1_3	Down	449
TRINITY_DN13321_c0_g1_i1_3	Down	TRINITY_DN27175_c0_g3_i1_3	Down	448
TRINITY_DN12572_c0_g1_i1_3	Down	TRINITY_DN6074_c0_g1_i1_1	Up	442
TRINITY_DN27740_c0_g1_i1_2	Down	TRINITY_DN6966_c0_g1_i1_3	Down	439
TRINITY_DN13321_c0_g1_i1_3	Down	TRINITY_DN6966_c0_g1_i1_3	Down	404
TRINITY_DN24899_c1_g1_i8_3	Down	TRINITY_DN27175_c0_g3_i1_3	Down	385
TRINITY_DN17912_c0_g1_i2_3	Up	TRINITY_DN20532_c0_g2_i1_2	Down	357
TRINITY_DN13321_c0_g1_i1_3	Down	TRINITY_DN20532_c0_g2_i1_2	Down	351
TRINITY_DN15238_c0_g1_i1_3	Down	TRINITY_DN20156_c1_g2_i6_2	Down	332
TRINITY_DN20156_c1_g2_i6_2	Down	TRINITY_DN6966_c0_g1_i1_3	Down	325
TRINITY_DN25877_c0_g1_i1_3	Down	TRINITY_DN27740_c0_g1_i1_2	Down	324
TRINITY_DN17912_c0_g1_i2_3	Up	TRINITY_DN24806_c0_g2_i2_3	Down	273
TRINITY_DN13855_c0_g2_i1_1	Up	TRINITY_DN27740_c0_g1_i1_2	Down	270
TRINITY_DN12279_c0_g1_i1_2	Down	TRINITY_DN13321_c0_g1_i1_3	Down	257
TRINITY_DN13321_c0_g1_i1_3	Down	TRINITY_DN17690_c0_g1_i1_3	Down	257
TRINITY_DN13321_c0_g1_i1_3	Down	TRINITY_DN20156_c1_g2_i6_2	Down	257
TRINITY_DN13321_c0_g1_i1_3	Down	TRINITY_DN6074_c0_g1_i1_1	Up	257
TRINITY_DN12279_c0_g1_i1_2	Down	TRINITY_DN17690_c0_g1_i1_3	Down	248
TRINITY_DN23330_c0_g1_i1_3	Up	TRINITY_DN26360_c1_g1_i1_3	Up	238
TRINITY_DN15238_c0_g1_i1_3	Down	TRINITY_DN24806_c0_g2_i2_3	Down	224
TRINITY_DN12279_c0_g1_i1_2	Down	TRINITY_DN17912_c0_g1_i2_3	Up	218
TRINITY_DN24899_c1_g1_i8_3	Down	TRINITY_DN25877_c0_g1_i1_3	Down	205
TRINITY_DN17912_c0_g1_i2_3	Up	TRINITY_DN27740_c0_g1_i1_2	Down	202
TRINITY_DN24806_c0_g2_i2_3	Down	TRINITY_DN25518_c2_g1_i23_3	Up	195
TRINITY_DN24806_c0_g2_i2_3	Down	TRINITY_DN6074_c0_g1_i1_1	Up	195
TRINITY_DN12279_c0_g1_i1_2	Down	TRINITY_DN24806_c0_g2_i2_3	Down	187
TRINITY_DN24806_c0_g2_i2_3	Down	TRINITY_DN25877_c0_g1_i1_3	Down	183
TRINITY_DN13321_c0_g1_i1_3	Down	TRINITY_DN24899_c1_g1_i8_3	Down	180
TRINITY_DN15238_c0_g1_i1_3	Down	TRINITY_DN27740_c0_g1_i1_2	Down	178
TRINITY_DN12279_c0_g1_i1_2	Down	TRINITY_DN20156_c1_g2_i6_2	Down	176
TRINITY_DN12279_c0_g1_i1_2	Down	TRINITY_DN25518_c2_g1_i23_3	Up	171
TRINITY_DN18482_c0_g1_i2_3	Up	TRINITY_DN23330_c0_g1_i1_3	Up	169
TRINITY_DN25877_c0_g1_i1_3	Down	TRINITY_DN27175_c0_g3_i1_3	Down	163
TRINITY_DN12572_c0_g1_i1_3	Down	TRINITY_DN13321_c0_g1_i1_3	Down	161
TRINITY_DN20156_c1_g2_i6_2	Down	TRINITY_DN24806_c0_g2_i2_3	Down	154
TRINITY_DN18279_c0_g1_i3_3	Down	TRINITY_DN20532_c0_g2_i1_2	Down	151

## Sheet: BS2 vs. BS3
Supplementary Table S4. PPI results for the four comparison groups.
gene1	gene1_type	gene2	gene2_type	combined_score
TRINITY_DN22521_c0_g1_i2_3	Up	TRINITY_DN24243_c0_g2_i1_1	Down	999
TRINITY_DN12572_c0_g1_i1_3	Up	TRINITY_DN18016_c0_g1_i1_3	Down	990
TRINITY_DN12572_c0_g1_i1_3	Up	TRINITY_DN15238_c0_g1_i1_3	Up	988
TRINITY_DN11951_c0_g1_i2_1	Up	TRINITY_DN12572_c0_g1_i1_3	Up	975
TRINITY_DN27371_c0_g3_i4_3	Down	TRINITY_DN27929_c0_g5_i1_3	Down	975
TRINITY_DN15238_c0_g1_i1_3	Up	TRINITY_DN18016_c0_g1_i1_3	Down	969
TRINITY_DN12572_c0_g1_i1_3	Up	TRINITY_DN27929_c0_g5_i1_3	Down	960
TRINITY_DN18016_c0_g1_i1_3	Down	TRINITY_DN27371_c0_g3_i4_3	Down	951
TRINITY_DN12279_c0_g1_i1_2	Down	TRINITY_DN12572_c0_g1_i1_3	Up	928
TRINITY_DN13179_c0_g1_i1_3	Down	TRINITY_DN27929_c0_g5_i1_3	Down	912
TRINITY_DN12572_c0_g1_i1_3	Up	TRINITY_DN27371_c0_g3_i4_3	Down	911
TRINITY_DN13914_c0_g1_i1_2	Up	TRINITY_DN25903_c0_g1_i3_3	Up	894
TRINITY_DN12572_c0_g1_i1_3	Up	TRINITY_DN24713_c0_g2_i2_3	Down	880
TRINITY_DN10563_c0_g1_i1_1	Up	TRINITY_DN12572_c0_g1_i1_3	Up	866
TRINITY_DN12279_c0_g1_i1_2	Down	TRINITY_DN27371_c0_g3_i4_3	Down	865
TRINITY_DN12279_c0_g1_i1_2	Down	TRINITY_DN15238_c0_g1_i1_3	Up	864
TRINITY_DN13179_c0_g1_i1_3	Down	TRINITY_DN23754_c0_g1_i3_3	Up	854
TRINITY_DN15238_c0_g1_i1_3	Up	TRINITY_DN27929_c0_g5_i1_3	Down	840
TRINITY_DN12279_c0_g1_i1_2	Down	TRINITY_DN18016_c0_g1_i1_3	Down	834
TRINITY_DN2007_c0_g1_i1_2	Up	TRINITY_DN25903_c0_g1_i3_3	Up	833
TRINITY_DN13179_c0_g1_i1_3	Down	TRINITY_DN18016_c0_g1_i1_3	Down	808
TRINITY_DN12279_c0_g1_i1_2	Down	TRINITY_DN13179_c0_g1_i1_3	Down	806
TRINITY_DN27092_c0_g1_i3_3	Up	TRINITY_DN27929_c0_g5_i1_3	Down	779
TRINITY_DN18016_c0_g1_i1_3	Down	TRINITY_DN27929_c0_g5_i1_3	Down	775
TRINITY_DN24713_c0_g2_i2_3	Down	TRINITY_DN27929_c0_g5_i1_3	Down	773
TRINITY_DN12572_c0_g1_i1_3	Up	TRINITY_DN24806_c0_g2_i2_3	Up	756
TRINITY_DN18016_c0_g1_i1_3	Down	TRINITY_DN24713_c0_g2_i2_3	Down	755
TRINITY_DN18016_c0_g1_i1_3	Down	TRINITY_DN23823_c0_g1_i12_3	Down	754
TRINITY_DN23823_c0_g1_i12_3	Down	TRINITY_DN27929_c0_g5_i1_3	Down	747
TRINITY_DN25903_c0_g1_i3_3	Up	TRINITY_DN27092_c0_g1_i3_3	Up	746
TRINITY_DN19092_c0_g1_i3_1	Up	TRINITY_DN25184_c0_g1_i1_2	Up	742
TRINITY_DN13179_c0_g1_i1_3	Down	TRINITY_DN25903_c0_g1_i3_3	Up	740
TRINITY_DN12572_c0_g1_i1_3	Up	TRINITY_DN17690_c0_g1_i1_3	Down	738
TRINITY_DN12572_c0_g1_i1_3	Up	TRINITY_DN27092_c0_g1_i3_3	Up	738
TRINITY_DN24713_c0_g2_i2_3	Down	TRINITY_DN27371_c0_g3_i4_3	Down	738
TRINITY_DN12279_c0_g1_i1_2	Down	TRINITY_DN27929_c0_g5_i1_3	Down	736
TRINITY_DN25903_c0_g1_i3_3	Up	TRINITY_DN6966_c0_g1_i1_3	Up	736
TRINITY_DN12572_c0_g1_i1_3	Up	TRINITY_DN6966_c0_g1_i1_3	Up	726
TRINITY_DN12279_c0_g1_i1_2	Down	TRINITY_DN24713_c0_g2_i2_3	Down	719
TRINITY_DN17690_c0_g1_i1_3	Down	TRINITY_DN27929_c0_g5_i1_3	Down	718
TRINITY_DN27929_c0_g5_i1_3	Down	TRINITY_DN6966_c0_g1_i1_3	Up	707
TRINITY_DN19697_c0_g1_i1_3	Up	TRINITY_DN27929_c0_g5_i1_3	Down	694
TRINITY_DN12572_c0_g1_i1_3	Up	TRINITY_DN19697_c0_g1_i1_3	Up	686
TRINITY_DN13179_c0_g1_i1_3	Down	TRINITY_DN27371_c0_g3_i4_3	Down	686
TRINITY_DN15238_c0_g1_i1_3	Up	TRINITY_DN6966_c0_g1_i1_3	Up	679
TRINITY_DN23754_c0_g1_i3_3	Up	TRINITY_DN25903_c0_g1_i3_3	Up	679
TRINITY_DN12572_c0_g1_i1_3	Up	TRINITY_DN21725_c0_g1_i1_3	Down	678
TRINITY_DN13179_c0_g1_i1_3	Down	TRINITY_DN24713_c0_g2_i2_3	Down	678
TRINITY_DN13179_c0_g1_i1_3	Down	TRINITY_DN27092_c0_g1_i3_3	Up	675
TRINITY_DN11951_c0_g1_i2_1	Up	TRINITY_DN27371_c0_g3_i4_3	Down	673
TRINITY_DN23754_c0_g1_i3_3	Up	TRINITY_DN27092_c0_g1_i3_3	Up	672
TRINITY_DN27092_c0_g1_i3_3	Up	TRINITY_DN27740_c0_g1_i1_2	Up	672
TRINITY_DN10563_c0_g1_i1_1	Up	TRINITY_DN27371_c0_g3_i4_3	Down	670
TRINITY_DN12279_c0_g1_i1_2	Down	TRINITY_DN6966_c0_g1_i1_3	Up	670
TRINITY_DN12572_c0_g1_i1_3	Up	TRINITY_DN13179_c0_g1_i1_3	Down	670
TRINITY_DN15238_c0_g1_i1_3	Up	TRINITY_DN27371_c0_g3_i4_3	Down	670
TRINITY_DN18016_c0_g1_i1_3	Down	TRINITY_DN27092_c0_g1_i3_3	Up	670
TRINITY_DN18016_c0_g1_i1_3	Down	TRINITY_DN6966_c0_g1_i1_3	Up	670
TRINITY_DN25903_c0_g1_i3_3	Up	TRINITY_DN27929_c0_g5_i1_3	Down	670
TRINITY_DN12279_c0_g1_i1_2	Down	TRINITY_DN23823_c0_g1_i12_3	Down	654
TRINITY_DN21725_c0_g1_i1_3	Down	TRINITY_DN24713_c0_g2_i2_3	Down	650
TRINITY_DN18017_c0_g2_i1_1	Down	TRINITY_DN27175_c0_g3_i1_3	Up	649
TRINITY_DN27092_c0_g1_i3_3	Up	TRINITY_DN6966_c0_g1_i1_3	Up	643
TRINITY_DN10563_c0_g1_i1_1	Up	TRINITY_DN21725_c0_g1_i1_3	Down	641
TRINITY_DN23754_c0_g1_i3_3	Up	TRINITY_DN27929_c0_g5_i1_3	Down	636
TRINITY_DN17690_c0_g1_i1_3	Down	TRINITY_DN24713_c0_g2_i2_3	Down	631
TRINITY_DN10563_c0_g1_i1_1	Up	TRINITY_DN11951_c0_g1_i2_1	Up	627
TRINITY_DN10563_c0_g1_i1_1	Up	TRINITY_DN24713_c0_g2_i2_3	Down	609
TRINITY_DN13179_c0_g1_i1_3	Down	TRINITY_DN6966_c0_g1_i1_3	Up	609
TRINITY_DN19697_c0_g1_i1_3	Up	TRINITY_DN24713_c0_g2_i2_3	Down	609
TRINITY_DN15238_c0_g1_i1_3	Up	TRINITY_DN27092_c0_g1_i3_3	Up	608
TRINITY_DN25903_c0_g1_i3_3	Up	TRINITY_DN27371_c0_g3_i4_3	Down	608
TRINITY_DN10563_c0_g1_i1_1	Up	TRINITY_DN17690_c0_g1_i1_3	Down	607
TRINITY_DN12572_c0_g1_i1_3	Up	TRINITY_DN23823_c0_g1_i12_3	Down	604
TRINITY_DN12279_c0_g1_i1_2	Down	TRINITY_DN27092_c0_g1_i3_3	Up	600
TRINITY_DN13914_c0_g1_i1_2	Up	TRINITY_DN27371_c0_g3_i4_3	Down	600
TRINITY_DN18016_c0_g1_i1_3	Down	TRINITY_DN25903_c0_g1_i3_3	Up	600
TRINITY_DN21725_c0_g1_i1_3	Down	TRINITY_DN27929_c0_g5_i1_3	Down	599
TRINITY_DN22426_c0_g1_i1_1	Down	TRINITY_DN22558_c0_g1_i1_1	Down	592
TRINITY_DN17690_c0_g1_i1_3	Down	TRINITY_DN21725_c0_g1_i1_3	Down	587
TRINITY_DN11951_c0_g1_i2_1	Up	TRINITY_DN24713_c0_g2_i2_3	Down	582
TRINITY_DN11951_c0_g1_i2_1	Up	TRINITY_DN21725_c0_g1_i1_3	Down	573
TRINITY_DN12572_c0_g1_i1_3	Up	TRINITY_DN25903_c0_g1_i3_3	Up	570
TRINITY_DN11951_c0_g1_i2_1	Up	TRINITY_DN17690_c0_g1_i1_3	Down	568
TRINITY_DN12279_c0_g1_i1_2	Down	TRINITY_DN25903_c0_g1_i3_3	Up	559
TRINITY_DN15238_c0_g1_i1_3	Up	TRINITY_DN24713_c0_g2_i2_3	Down	559
TRINITY_DN27371_c0_g3_i4_3	Down	TRINITY_DN6966_c0_g1_i1_3	Up	559
TRINITY_DN13914_c0_g1_i1_2	Up	TRINITY_DN27092_c0_g1_i3_3	Up	555
TRINITY_DN11951_c0_g1_i2_1	Up	TRINITY_DN23823_c0_g1_i12_3	Down	552
TRINITY_DN13914_c0_g1_i1_2	Up	TRINITY_DN21232_c0_g1_i4_1	Down	550
TRINITY_DN23369_c0_g3_i1_3	Up	TRINITY_DN24200_c1_g1_i6_1	Down	546
TRINITY_DN27175_c0_g3_i1_3	Up	TRINITY_DN27929_c0_g5_i1_3	Down	540
TRINITY_DN18016_c0_g1_i1_3	Down	TRINITY_DN19697_c0_g1_i1_3	Up	538
TRINITY_DN21725_c0_g1_i1_3	Down	TRINITY_DN27175_c0_g3_i1_3	Up	537
TRINITY_DN10563_c0_g1_i1_1	Up	TRINITY_DN27175_c0_g3_i1_3	Up	533
TRINITY_DN11951_c0_g1_i2_1	Up	TRINITY_DN27175_c0_g3_i1_3	Up	533
TRINITY_DN12279_c0_g1_i1_2	Down	TRINITY_DN27175_c0_g3_i1_3	Up	533
TRINITY_DN17690_c0_g1_i1_3	Down	TRINITY_DN27175_c0_g3_i1_3	Up	533
TRINITY_DN18016_c0_g1_i1_3	Down	TRINITY_DN27175_c0_g3_i1_3	Up	533
TRINITY_DN22024_c0_g1_i1_2	Up	TRINITY_DN22426_c0_g1_i1_1	Down	533
TRINITY_DN22426_c0_g1_i1_1	Down	TRINITY_DN27740_c0_g1_i1_2	Up	533
TRINITY_DN23823_c0_g1_i12_3	Down	TRINITY_DN27175_c0_g3_i1_3	Up	533
TRINITY_DN24713_c0_g2_i2_3	Down	TRINITY_DN27175_c0_g3_i1_3	Up	533
TRINITY_DN10563_c0_g1_i1_1	Up	TRINITY_DN15238_c0_g1_i1_3	Up	506
TRINITY_DN21232_c0_g1_i4_1	Down	TRINITY_DN25903_c0_g1_i3_3	Up	501
TRINITY_DN19697_c0_g1_i1_3	Up	TRINITY_DN27371_c0_g3_i4_3	Down	495
TRINITY_DN12572_c0_g1_i1_3	Up	TRINITY_DN27740_c0_g1_i1_2	Up	493
TRINITY_DN24713_c0_g2_i2_3	Down	TRINITY_DN25903_c0_g1_i3_3	Up	491
TRINITY_DN12279_c0_g1_i1_2	Down	TRINITY_DN19697_c0_g1_i1_3	Up	489
TRINITY_DN17690_c0_g1_i1_3	Down	TRINITY_DN27371_c0_g3_i4_3	Down	489
TRINITY_DN21725_c0_g1_i1_3	Down	TRINITY_DN27371_c0_g3_i4_3	Down	489
TRINITY_DN24806_c0_g2_i2_3	Up	TRINITY_DN27929_c0_g5_i1_3	Down	486
TRINITY_DN21232_c0_g1_i4_1	Down	TRINITY_DN27929_c0_g5_i1_3	Down	479
TRINITY_DN18016_c0_g1_i1_3	Down	TRINITY_DN23754_c0_g1_i3_3	Up	472
TRINITY_DN24713_c0_g2_i2_3	Down	TRINITY_DN27092_c0_g1_i3_3	Up	450
TRINITY_DN13321_c0_g1_i1_3	Up	TRINITY_DN27175_c0_g3_i1_3	Up	448
TRINITY_DN23823_c0_g1_i12_3	Down	TRINITY_DN24713_c0_g2_i2_3	Down	447
TRINITY_DN13179_c0_g1_i1_3	Down	TRINITY_DN23823_c0_g1_i12_3	Down	446
TRINITY_DN15212_c0_g1_i1_3	Down	TRINITY_DN25903_c0_g1_i3_3	Up	443
TRINITY_DN18017_c0_g2_i1_1	Down	TRINITY_DN27371_c0_g3_i4_3	Down	443
TRINITY_DN21232_c0_g1_i4_1	Down	TRINITY_DN27092_c0_g1_i3_3	Up	443
TRINITY_DN23754_c0_g1_i3_3	Up	TRINITY_DN27371_c0_g3_i4_3	Down	442
TRINITY_DN22521_c0_g1_i2_3	Up	TRINITY_DN27371_c0_g3_i4_3	Down	440
TRINITY_DN27740_c0_g1_i1_2	Up	TRINITY_DN6966_c0_g1_i1_3	Up	439
TRINITY_DN21475_c0_g1_i2_2	Up	TRINITY_DN27175_c0_g3_i1_3	Up	438
TRINITY_DN23369_c0_g3_i1_3	Up	TRINITY_DN27929_c0_g5_i1_3	Down	434
TRINITY_DN10563_c0_g1_i1_1	Up	TRINITY_DN17191_c0_g2_i1_1	Down	432
TRINITY_DN12279_c0_g1_i1_2	Down	TRINITY_DN23754_c0_g1_i3_3	Up	429
TRINITY_DN13179_c0_g1_i1_3	Down	TRINITY_DN17690_c0_g1_i1_3	Down	425
TRINITY_DN13321_c0_g1_i1_3	Up	TRINITY_DN19092_c0_g1_i3_1	Up	424
TRINITY_DN25903_c0_g1_i3_3	Up	TRINITY_DN27740_c0_g1_i1_2	Up	423
TRINITY_DN13914_c0_g1_i1_2	Up	TRINITY_DN18016_c0_g1_i1_3	Down	422
TRINITY_DN23754_c0_g1_i3_3	Up	TRINITY_DN24713_c0_g2_i2_3	Down	422
TRINITY_DN23823_c0_g1_i12_3	Down	TRINITY_DN27371_c0_g3_i4_3	Down	420
TRINITY_DN24713_c0_g2_i2_3	Down	TRINITY_DN6966_c0_g1_i1_3	Up	405
TRINITY_DN13321_c0_g1_i1_3	Up	TRINITY_DN6966_c0_g1_i1_3	Up	404
TRINITY_DN27371_c0_g3_i4_3	Down	TRINITY_DN27740_c0_g1_i1_2	Up	404
TRINITY_DN19697_c0_g1_i1_3	Up	TRINITY_DN25903_c0_g1_i3_3	Up	400
TRINITY_DN15212_c0_g1_i1_3	Down	TRINITY_DN27740_c0_g1_i1_2	Up	398
TRINITY_DN10563_c0_g1_i1_1	Up	TRINITY_DN19697_c0_g1_i1_3	Up	386
TRINITY_DN24899_c1_g1_i8_3	Up	TRINITY_DN27175_c0_g3_i1_3	Up	385
TRINITY_DN22521_c0_g1_i2_3	Up	TRINITY_DN27092_c0_g1_i3_3	Up	373
TRINITY_DN12572_c0_g1_i1_3	Up	TRINITY_DN23754_c0_g1_i3_3	Up	366
TRINITY_DN27175_c0_g3_i1_3	Up	TRINITY_DN27371_c0_g3_i4_3	Down	363
TRINITY_DN13914_c0_g1_i1_2	Up	TRINITY_DN27929_c0_g5_i1_3	Down	361
TRINITY_DN15238_c0_g1_i1_3	Up	TRINITY_DN25903_c0_g1_i3_3	Up	360
TRINITY_DN13179_c0_g1_i1_3	Down	TRINITY_DN19381_c0_g1_i1_2	Up	359
TRINITY_DN13179_c0_g1_i1_3	Down	TRINITY_DN26807_c2_g2_i4_3	Down	359
TRINITY_DN18016_c0_g1_i1_3	Down	TRINITY_DN21232_c0_g1_i4_1	Down	359
TRINITY_DN21232_c0_g1_i4_1	Down	TRINITY_DN27371_c0_g3_i4_3	Down	358
TRINITY_DN23754_c0_g1_i3_3	Up	TRINITY_DN26807_c2_g2_i4_3	Down	358
TRINITY_DN10807_c0_g1_i1_3	Down	TRINITY_DN11951_c0_g1_i2_1	Up	357
TRINITY_DN15212_c0_g1_i1_3	Down	TRINITY_DN27092_c0_g1_i3_3	Up	357
TRINITY_DN13179_c0_g1_i1_3	Down	TRINITY_DN19697_c0_g1_i1_3	Up	347
TRINITY_DN15238_c0_g1_i1_3	Up	TRINITY_DN19697_c0_g1_i1_3	Up	347
TRINITY_DN19697_c0_g1_i1_3	Up	TRINITY_DN27092_c0_g1_i3_3	Up	344
TRINITY_DN19092_c0_g1_i3_1	Up	TRINITY_DN26807_c2_g2_i4_3	Down	343
TRINITY_DN12572_c0_g1_i1_3	Up	TRINITY_DN13914_c0_g1_i1_2	Up	337
TRINITY_DN19381_c0_g1_i1_2	Up	TRINITY_DN25903_c0_g1_i3_3	Up	333
TRINITY_DN12279_c0_g1_i1_2	Down	TRINITY_DN22558_c0_g1_i1_1	Down	327
TRINITY_DN24713_c0_g2_i2_3	Down	TRINITY_DN24806_c0_g2_i2_3	Up	325
TRINITY_DN1888_c0_g1_i1_2	Up	TRINITY_DN26985_c0_g1_i1_1	Up	321
TRINITY_DN12572_c0_g1_i1_3	Up	TRINITY_DN19381_c0_g1_i1_2	Up	319
TRINITY_DN15212_c0_g1_i1_3	Down	TRINITY_DN21232_c0_g1_i4_1	Down	319
TRINITY_DN21232_c0_g1_i4_1	Down	TRINITY_DN23754_c0_g1_i3_3	Up	319
TRINITY_DN13179_c0_g1_i1_3	Down	TRINITY_DN15238_c0_g1_i1_3	Up	317
TRINITY_DN13321_c0_g1_i1_3	Up	TRINITY_DN24713_c0_g2_i2_3	Down	313
TRINITY_DN15238_c0_g1_i1_3	Up	TRINITY_DN23754_c0_g1_i3_3	Up	313
TRINITY_DN17690_c0_g1_i1_3	Down	TRINITY_DN18016_c0_g1_i1_3	Down	312
TRINITY_DN24200_c1_g1_i6_1	Down	TRINITY_DN27929_c0_g5_i1_3	Down	310
TRINITY_DN19697_c0_g1_i1_3	Up	TRINITY_DN6966_c0_g1_i1_3	Up	308
TRINITY_DN24243_c0_g2_i1_1	Down	TRINITY_DN27371_c0_g3_i4_3	Down	306
TRINITY_DN11951_c0_g1_i2_1	Up	TRINITY_DN13179_c0_g1_i1_3	Down	305
TRINITY_DN12572_c0_g1_i1_3	Up	TRINITY_DN21232_c0_g1_i4_1	Down	303
TRINITY_DN19697_c0_g1_i1_3	Up	TRINITY_DN24806_c0_g2_i2_3	Up	298
TRINITY_DN11951_c0_g1_i2_1	Up	TRINITY_DN24806_c0_g2_i2_3	Up	296
TRINITY_DN12279_c0_g1_i1_2	Down	TRINITY_DN22426_c0_g1_i1_1	Down	292
TRINITY_DN13321_c0_g1_i1_3	Up	TRINITY_DN27929_c0_g5_i1_3	Down	292
TRINITY_DN17690_c0_g1_i1_3	Down	TRINITY_DN22558_c0_g1_i1_1	Down	291
TRINITY_DN13179_c0_g1_i1_3	Down	TRINITY_DN15212_c0_g1_i1_3	Down	288
TRINITY_DN22521_c0_g1_i2_3	Up	TRINITY_DN27175_c0_g3_i1_3	Up	277
TRINITY_DN12279_c0_g1_i1_2	Down	TRINITY_DN21232_c0_g1_i4_1	Down	276
TRINITY_DN19381_c0_g1_i1_2	Up	TRINITY_DN23754_c0_g1_i3_3	Up	276
TRINITY_DN10563_c0_g1_i1_1	Up	TRINITY_DN24806_c0_g2_i2_3	Up	275
TRINITY_DN18016_c0_g1_i1_3	Down	TRINITY_DN24806_c0_g2_i2_3	Up	273
TRINITY_DN12572_c0_g1_i1_3	Up	TRINITY_DN23369_c0_g3_i1_3	Up	271
TRINITY_DN13179_c0_g1_i1_3	Down	TRINITY_DN13914_c0_g1_i1_2	Up	270
TRINITY_DN11951_c0_g1_i2_1	Up	TRINITY_DN13321_c0_g1_i1_3	Up	267
TRINITY_DN22558_c0_g1_i1_1	Down	TRINITY_DN24713_c0_g2_i2_3	Down	266
TRINITY_DN13321_c0_g1_i1_3	Up	TRINITY_DN18016_c0_g1_i1_3	Down	263
TRINITY_DN24243_c0_g2_i1_1	Down	TRINITY_DN27175_c0_g3_i1_3	Up	261
TRINITY_DN19697_c0_g1_i1_3	Up	TRINITY_DN23823_c0_g1_i12_3	Down	260
TRINITY_DN10563_c0_g1_i1_1	Up	TRINITY_DN13321_c0_g1_i1_3	Up	257
TRINITY_DN12279_c0_g1_i1_2	Down	TRINITY_DN13321_c0_g1_i1_3	Up	257
TRINITY_DN13321_c0_g1_i1_3	Up	TRINITY_DN17690_c0_g1_i1_3	Down	257
TRINITY_DN13321_c0_g1_i1_3	Up	TRINITY_DN21725_c0_g1_i1_3	Down	257
TRINITY_DN13321_c0_g1_i1_3	Up	TRINITY_DN23823_c0_g1_i12_3	Down	257
TRINITY_DN19092_c0_g1_i3_1	Up	TRINITY_DN21475_c0_g1_i2_2	Up	255
TRINITY_DN17690_c0_g1_i1_3	Down	TRINITY_DN23823_c0_g1_i12_3	Down	254
TRINITY_DN27092_c0_g1_i3_3	Up	TRINITY_DN27371_c0_g3_i4_3	Down	253
TRINITY_DN17191_c0_g2_i1_1	Down	TRINITY_DN6966_c0_g1_i1_3	Up	252
TRINITY_DN13321_c0_g1_i1_3	Up	TRINITY_DN27092_c0_g1_i3_3	Up	250
TRINITY_DN12279_c0_g1_i1_2	Down	TRINITY_DN17690_c0_g1_i1_3	Down	248
TRINITY_DN10563_c0_g1_i1_1	Up	TRINITY_DN24200_c1_g1_i6_1	Down	242
TRINITY_DN19092_c0_g1_i3_1	Up	TRINITY_DN27175_c0_g3_i1_3	Up	241
TRINITY_DN24200_c1_g1_i6_1	Down	TRINITY_DN24806_c0_g2_i2_3	Up	236
TRINITY_DN17690_c0_g1_i1_3	Down	TRINITY_DN19092_c0_g1_i3_1	Up	232
TRINITY_DN17690_c0_g1_i1_3	Down	TRINITY_DN19697_c0_g1_i1_3	Up	232
TRINITY_DN12572_c0_g1_i1_3	Up	TRINITY_DN22521_c0_g1_i2_3	Up	229
TRINITY_DN19381_c0_g1_i1_2	Up	TRINITY_DN23369_c0_g3_i1_3	Up	229
TRINITY_DN24713_c0_g2_i2_3	Down	TRINITY_DN25184_c0_g1_i1_2	Up	229
TRINITY_DN11951_c0_g1_i2_1	Up	TRINITY_DN5792_c0_g1_i1_2	Up	228
TRINITY_DN19381_c0_g1_i1_2	Up	TRINITY_DN6966_c0_g1_i1_3	Up	228
TRINITY_DN11951_c0_g1_i2_1	Up	TRINITY_DN15238_c0_g1_i1_3	Up	227
TRINITY_DN17191_c0_g2_i1_1	Down	TRINITY_DN27092_c0_g1_i3_3	Up	227
TRINITY_DN11951_c0_g1_i2_1	Up	TRINITY_DN19697_c0_g1_i1_3	Up	226
TRINITY_DN18016_c0_g1_i1_3	Down	TRINITY_DN26807_c2_g2_i4_3	Down	226
TRINITY_DN12572_c0_g1_i1_3	Up	TRINITY_DN24200_c1_g1_i6_1	Down	225
TRINITY_DN19381_c0_g1_i1_2	Up	TRINITY_DN27929_c0_g5_i1_3	Down	225
TRINITY_DN15238_c0_g1_i1_3	Up	TRINITY_DN24806_c0_g2_i2_3	Up	224
TRINITY_DN18620_c0_g1_i1_3	Down	TRINITY_DN24806_c0_g2_i2_3	Up	223
TRINITY_DN23369_c0_g3_i1_3	Up	TRINITY_DN24806_c0_g2_i2_3	Up	219
TRINITY_DN19697_c0_g1_i1_3	Up	TRINITY_DN23369_c0_g3_i1_3	Up	212
TRINITY_DN10563_c0_g1_i1_1	Up	TRINITY_DN18016_c0_g1_i1_3	Down	211
TRINITY_DN13321_c0_g1_i1_3	Up	TRINITY_DN21475_c0_g1_i2_2	Up	211
TRINITY_DN19092_c0_g1_i3_1	Up	TRINITY_DN24713_c0_g2_i2_3	Down	208
TRINITY_DN19092_c0_g1_i3_1	Up	TRINITY_DN24899_c1_g1_i8_3	Up	208
TRINITY_DN19697_c0_g1_i1_3	Up	TRINITY_DN24200_c1_g1_i6_1	Down	202
TRINITY_DN12279_c0_g1_i1_2	Down	TRINITY_DN19381_c0_g1_i1_2	Up	201
TRINITY_DN18016_c0_g1_i1_3	Down	TRINITY_DN19381_c0_g1_i1_2	Up	201
TRINITY_DN19697_c0_g1_i1_3	Up	TRINITY_DN23754_c0_g1_i3_3	Up	201
TRINITY_DN23754_c0_g1_i3_3	Up	TRINITY_DN27740_c0_g1_i1_2	Up	201
TRINITY_DN11951_c0_g1_i2_1	Up	TRINITY_DN27092_c0_g1_i3_3	Up	200
TRINITY_DN12279_c0_g1_i1_2	Down	TRINITY_DN19092_c0_g1_i3_1	Up	200
TRINITY_DN19381_c0_g1_i1_2	Up	TRINITY_DN24713_c0_g2_i2_3	Down	200
TRINITY_DN23754_c0_g1_i3_3	Up	TRINITY_DN6966_c0_g1_i1_3	Up	200
TRINITY_DN17191_c0_g2_i1_1	Down	TRINITY_DN27740_c0_g1_i1_2	Up	196
TRINITY_DN24806_c0_g2_i2_3	Up	TRINITY_DN27371_c0_g3_i4_3	Down	195
TRINITY_DN18016_c0_g1_i1_3	Down	TRINITY_DN19092_c0_g1_i3_1	Up	193
TRINITY_DN11861_c0_g1_i1_2	Up	TRINITY_DN28004_c0_g2_i1_3	Down	188
TRINITY_DN12279_c0_g1_i1_2	Down	TRINITY_DN24806_c0_g2_i2_3	Up	187
TRINITY_DN10563_c0_g1_i1_1	Up	TRINITY_DN19092_c0_g1_i3_1	Up	186
TRINITY_DN11951_c0_g1_i2_1	Up	TRINITY_DN19092_c0_g1_i3_1	Up	186
TRINITY_DN19092_c0_g1_i3_1	Up	TRINITY_DN21725_c0_g1_i1_3	Down	186
TRINITY_DN19092_c0_g1_i3_1	Up	TRINITY_DN23823_c0_g1_i12_3	Down	186
TRINITY_DN19092_c0_g1_i3_1	Up	TRINITY_DN27929_c0_g5_i1_3	Down	186
TRINITY_DN25903_c0_g1_i3_3	Up	TRINITY_DN26807_c2_g2_i4_3	Down	185
TRINITY_DN22521_c0_g1_i2_3	Up	TRINITY_DN24899_c1_g1_i8_3	Up	184
TRINITY_DN24243_c0_g2_i1_1	Down	TRINITY_DN24899_c1_g1_i8_3	Up	184
TRINITY_DN24899_c1_g1_i8_3	Up	TRINITY_DN28004_c0_g2_i1_3	Down	184
TRINITY_DN18016_c0_g1_i1_3	Down	TRINITY_DN21725_c0_g1_i1_3	Down	182
TRINITY_DN13914_c0_g1_i1_2	Up	TRINITY_DN22521_c0_g1_i2_3	Up	181
TRINITY_DN19381_c0_g1_i1_2	Up	TRINITY_DN24806_c0_g2_i2_3	Up	181
TRINITY_DN13321_c0_g1_i1_3	Up	TRINITY_DN24899_c1_g1_i8_3	Up	180
TRINITY_DN23823_c0_g1_i12_3	Down	TRINITY_DN26985_c0_g1_i1_1	Up	179
TRINITY_DN15238_c0_g1_i1_3	Up	TRINITY_DN27740_c0_g1_i1_2	Up	178
TRINITY_DN10563_c0_g1_i1_1	Up	TRINITY_DN27929_c0_g5_i1_3	Down	177
TRINITY_DN12572_c0_g1_i1_3	Up	TRINITY_DN17191_c0_g2_i1_1	Down	176
TRINITY_DN10563_c0_g1_i1_1	Up	TRINITY_DN27092_c0_g1_i3_3	Up	175
TRINITY_DN11951_c0_g1_i2_1	Up	TRINITY_DN12279_c0_g1_i1_2	Down	174
TRINITY_DN13914_c0_g1_i1_2	Up	TRINITY_DN25184_c0_g1_i1_2	Up	173
TRINITY_DN10563_c0_g1_i1_1	Up	TRINITY_DN12279_c0_g1_i1_2	Down	172
TRINITY_DN12279_c0_g1_i1_2	Down	TRINITY_DN25184_c0_g1_i1_2	Up	172
TRINITY_DN10563_c0_g1_i1_1	Up	TRINITY_DN13179_c0_g1_i1_3	Down	171
TRINITY_DN10563_c0_g1_i1_1	Up	TRINITY_DN25903_c0_g1_i3_3	Up	171
TRINITY_DN13321_c0_g1_i1_3	Up	TRINITY_DN23754_c0_g1_i3_3	Up	171
TRINITY_DN15238_c0_g1_i1_3	Up	TRINITY_DN19381_c0_g1_i1_2	Up	171
TRINITY_DN19381_c0_g1_i1_2	Up	TRINITY_DN26807_c2_g2_i4_3	Down	171
TRINITY_DN21725_c0_g1_i1_3	Down	TRINITY_DN26985_c0_g1_i1_1	Up	171
TRINITY_DN22558_c0_g1_i1_1	Down	TRINITY_DN23823_c0_g1_i12_3	Down	170
TRINITY_DN22558_c0_g1_i1_1	Down	TRINITY_DN25184_c0_g1_i1_2	Up	168
TRINITY_DN11951_c0_g1_i2_1	Up	TRINITY_DN18016_c0_g1_i1_3	Down	167
TRINITY_DN17191_c0_g2_i1_1	Down	TRINITY_DN25903_c0_g1_i3_3	Up	167
TRINITY_DN13321_c0_g1_i1_3	Up	TRINITY_DN25903_c0_g1_i3_3	Up	164
TRINITY_DN12572_c0_g1_i1_3	Up	TRINITY_DN13321_c0_g1_i1_3	Up	161
TRINITY_DN19697_c0_g1_i1_3	Up	TRINITY_DN21725_c0_g1_i1_3	Down	160
TRINITY_DN22521_c0_g1_i2_3	Up	TRINITY_DN27929_c0_g5_i1_3	Down	158
TRINITY_DN17690_c0_g1_i1_3	Down	TRINITY_DN23754_c0_g1_i3_3	Up	157
TRINITY_DN21725_c0_g1_i1_3	Down	TRINITY_DN23823_c0_g1_i12_3	Down	156
TRINITY_DN13179_c0_g1_i1_3	Down	TRINITY_DN21232_c0_g1_i4_1	Down	153
TRINITY_DN19381_c0_g1_i1_2	Up	TRINITY_DN22521_c0_g1_i2_3	Up	151
TRINITY_DN24806_c0_g2_i2_3	Up	TRINITY_DN27092_c0_g1_i3_3	Up	151
TRINITY_DN15212_c0_g1_i1_3	Down	TRINITY_DN6966_c0_g1_i1_3	Up	150
TRINITY_DN18016_c0_g1_i1_3	Down	TRINITY_DN24200_c1_g1_i6_1	Down	150
TRINITY_DN18620_c0_g1_i1_3	Down	TRINITY_DN24322_c1_g3_i1_2	Up	150

## Sheet: BS3 vs. BS4
Supplementary Table S4. PPI results for the four comparison groups.
gene1	gene1_type	gene2	gene2_type	combined_score
TRINITY_DN10587_c0_g1_i1_3	Up	TRINITY_DN24945_c0_g1_i1_3	Up	994
TRINITY_DN12572_c0_g1_i1_3	Up	TRINITY_DN15238_c0_g1_i1_3	Up	988
TRINITY_DN11596_c0_g1_i1_1	Down	TRINITY_DN18695_c0_g1_i1_1	Down	948
TRINITY_DN19834_c0_g1_i1_1	Down	TRINITY_DN23979_c0_g1_i1_2	Down	936
TRINITY_DN22979_c0_g1_i2_3	Up	TRINITY_DN28002_c0_g1_i1_3	Up	933
TRINITY_DN10587_c0_g1_i1_3	Up	TRINITY_DN28002_c0_g1_i1_3	Up	932
TRINITY_DN18695_c0_g1_i1_1	Down	TRINITY_DN19834_c0_g1_i1_1	Down	931
TRINITY_DN18732_c0_g2_i1_2	Up	TRINITY_DN25847_c0_g1_i1_3	Up	928
TRINITY_DN11596_c0_g1_i1_1	Down	TRINITY_DN23979_c0_g1_i1_2	Down	927
TRINITY_DN11596_c0_g1_i1_1	Down	TRINITY_DN9792_c0_g1_i1_1	Down	925
TRINITY_DN19834_c0_g1_i1_1	Down	TRINITY_DN20504_c0_g1_i1_1	Down	923
TRINITY_DN11596_c0_g1_i1_1	Down	TRINITY_DN20504_c0_g1_i1_1	Down	922
TRINITY_DN19834_c0_g1_i1_1	Down	TRINITY_DN9792_c0_g1_i1_1	Down	922
TRINITY_DN11887_c0_g1_i1_1	Down	TRINITY_DN23979_c0_g1_i1_2	Down	913
TRINITY_DN21614_c0_g1_i1_3	Down	TRINITY_DN25026_c0_g7_i1_1	Down	911
TRINITY_DN21679_c1_g1_i6_1	Down	TRINITY_DN22979_c0_g1_i2_3	Up	909
TRINITY_DN18695_c0_g1_i1_1	Down	TRINITY_DN23979_c0_g1_i1_2	Down	908
TRINITY_DN18695_c0_g1_i1_1	Down	TRINITY_DN20504_c0_g1_i1_1	Down	906
TRINITY_DN24945_c0_g1_i1_3	Up	TRINITY_DN28002_c0_g1_i1_3	Up	905
TRINITY_DN18695_c0_g1_i1_1	Down	TRINITY_DN9792_c0_g1_i1_1	Down	899
TRINITY_DN11887_c0_g1_i1_1	Down	TRINITY_DN19834_c0_g1_i1_1	Down	880
TRINITY_DN18620_c0_g1_i1_3	Down	TRINITY_DN22979_c0_g1_i2_3	Up	848
TRINITY_DN11887_c0_g1_i1_1	Down	TRINITY_DN18695_c0_g1_i1_1	Down	806
TRINITY_DN20504_c0_g1_i1_1	Down	TRINITY_DN23979_c0_g1_i1_2	Down	805
TRINITY_DN12572_c0_g1_i1_3	Up	TRINITY_DN23897_c0_g5_i2_2	Up	801
TRINITY_DN20504_c0_g1_i1_1	Down	TRINITY_DN9792_c0_g1_i1_1	Down	780
TRINITY_DN12702_c0_g1_i1_1	Down	TRINITY_DN20504_c0_g1_i1_1	Down	778
TRINITY_DN11596_c0_g1_i1_1	Down	TRINITY_DN11887_c0_g1_i1_1	Down	773
TRINITY_DN12702_c0_g1_i1_1	Down	TRINITY_DN18695_c0_g1_i1_1	Down	770
TRINITY_DN25912_c0_g1_i4_3	Up	TRINITY_DN27426_c0_g2_i1_3	Up	748
TRINITY_DN11887_c0_g1_i1_1	Down	TRINITY_DN20504_c0_g1_i1_1	Down	744
TRINITY_DN12572_c0_g1_i1_3	Up	TRINITY_DN15837_c0_g1_i1_1	Up	744
TRINITY_DN12702_c0_g1_i1_1	Down	TRINITY_DN19834_c0_g1_i1_1	Down	739
TRINITY_DN24680_c0_g1_i12_2	Up	TRINITY_DN27092_c0_g1_i3_3	Up	739
TRINITY_DN12572_c0_g1_i1_3	Up	TRINITY_DN27092_c0_g1_i3_3	Up	738
TRINITY_DN25295_c1_g1_i1_3	Down	TRINITY_DN4633_c0_g1_i1_2	Down	738
TRINITY_DN11596_c0_g1_i1_1	Down	TRINITY_DN19834_c0_g1_i1_1	Down	736
TRINITY_DN17579_c0_g1_i1_3	Up	TRINITY_DN27092_c0_g1_i3_3	Up	732
TRINITY_DN12702_c0_g1_i1_1	Down	TRINITY_DN22426_c0_g1_i1_1	Down	726
TRINITY_DN23979_c0_g1_i1_2	Down	TRINITY_DN9792_c0_g1_i1_1	Down	725
TRINITY_DN18259_c0_g1_i1_3	Up	TRINITY_DN25510_c0_g1_i1_3	Up	720
TRINITY_DN12702_c0_g1_i1_1	Down	TRINITY_DN9792_c0_g1_i1_1	Down	709
TRINITY_DN18732_c0_g2_i1_2	Up	TRINITY_DN28002_c0_g1_i1_3	Up	697
TRINITY_DN19834_c0_g1_i1_1	Down	TRINITY_DN22426_c0_g1_i1_1	Down	694
TRINITY_DN11596_c0_g1_i1_1	Down	TRINITY_DN12702_c0_g1_i1_1	Down	687
TRINITY_DN11596_c0_g1_i1_1	Down	TRINITY_DN22426_c0_g1_i1_1	Down	686
TRINITY_DN19446_c0_g1_i1_3	Down	TRINITY_DN27092_c0_g1_i3_3	Up	678
TRINITY_DN18695_c0_g1_i1_1	Down	TRINITY_DN21852_c0_g1_i1_2	Down	663
TRINITY_DN12447_c0_g1_i1_1	Down	TRINITY_DN19834_c0_g1_i1_1	Down	656
TRINITY_DN17697_c0_g1_i1_3	Up	TRINITY_DN21084_c0_g1_i1_3	Up	651
TRINITY_DN10696_c0_g1_i1_3	Up	TRINITY_DN24680_c0_g1_i12_2	Up	645
TRINITY_DN22979_c0_g1_i2_3	Up	TRINITY_DN23625_c0_g1_i4_3	Up	639
TRINITY_DN19834_c0_g1_i1_1	Down	TRINITY_DN21852_c0_g1_i1_2	Down	616
TRINITY_DN15238_c0_g1_i1_3	Up	TRINITY_DN27092_c0_g1_i3_3	Up	608
TRINITY_DN21852_c0_g1_i1_2	Down	TRINITY_DN23979_c0_g1_i1_2	Down	603
TRINITY_DN11596_c0_g1_i1_1	Down	TRINITY_DN21852_c0_g1_i1_2	Down	601
TRINITY_DN12702_c0_g1_i1_1	Down	TRINITY_DN23979_c0_g1_i1_2	Down	601
TRINITY_DN12572_c0_g1_i1_3	Up	TRINITY_DN19446_c0_g1_i1_3	Down	600
TRINITY_DN22426_c0_g1_i1_1	Down	TRINITY_DN9792_c0_g1_i1_1	Down	598
TRINITY_DN11887_c0_g1_i1_1	Down	TRINITY_DN12702_c0_g1_i1_1	Down	596
TRINITY_DN12447_c0_g1_i1_1	Down	TRINITY_DN23897_c0_g5_i2_2	Up	593
TRINITY_DN22426_c0_g1_i1_1	Down	TRINITY_DN22558_c0_g1_i1_1	Down	592
TRINITY_DN20504_c0_g1_i1_1	Down	TRINITY_DN21852_c0_g1_i1_2	Down	589
TRINITY_DN15238_c0_g1_i1_3	Up	TRINITY_DN18259_c0_g1_i1_3	Up	575
TRINITY_DN12572_c0_g1_i1_3	Up	TRINITY_DN24680_c0_g1_i12_2	Up	565
TRINITY_DN10587_c0_g1_i1_3	Up	TRINITY_DN18732_c0_g2_i1_2	Up	558
TRINITY_DN12572_c0_g1_i1_3	Up	TRINITY_DN17579_c0_g1_i1_3	Up	558
TRINITY_DN18259_c0_g1_i1_3	Up	TRINITY_DN18851_c0_g1_i1_3	Up	554
TRINITY_DN12447_c0_g1_i1_1	Down	TRINITY_DN18695_c0_g1_i1_1	Down	544
TRINITY_DN15238_c0_g1_i1_3	Up	TRINITY_DN25510_c0_g1_i1_3	Up	544
TRINITY_DN21614_c0_g1_i1_3	Down	TRINITY_DN22426_c0_g1_i1_1	Down	533
TRINITY_DN22426_c0_g1_i1_1	Down	TRINITY_DN25026_c0_g7_i1_1	Down	533
TRINITY_DN12702_c0_g1_i1_1	Down	TRINITY_DN21852_c0_g1_i1_2	Down	529
TRINITY_DN18732_c0_g2_i1_2	Up	TRINITY_DN24945_c0_g1_i1_3	Up	523
TRINITY_DN21978_c2_g1_i1_2	Up	TRINITY_DN28002_c0_g1_i1_3	Up	519
TRINITY_DN12572_c0_g1_i1_3	Up	TRINITY_DN21004_c0_g1_i2_3	Up	507
TRINITY_DN21614_c0_g1_i1_3	Down	TRINITY_DN9792_c0_g1_i1_1	Down	506
TRINITY_DN25026_c0_g7_i1_1	Down	TRINITY_DN9792_c0_g1_i1_1	Down	506
TRINITY_DN11887_c0_g1_i1_1	Down	TRINITY_DN9792_c0_g1_i1_1	Down	479
TRINITY_DN21978_c2_g1_i1_2	Up	TRINITY_DN24219_c0_g1_i1_3	Up	471
TRINITY_DN11596_c0_g1_i1_1	Down	TRINITY_DN12447_c0_g1_i1_1	Down	464
TRINITY_DN10696_c0_g1_i1_3	Up	TRINITY_DN18851_c0_g1_i1_3	Up	463
TRINITY_DN19381_c0_g1_i1_2	Up	TRINITY_DN24680_c0_g1_i12_2	Up	461
TRINITY_DN12447_c0_g1_i1_1	Down	TRINITY_DN20504_c0_g1_i1_1	Down	457
TRINITY_DN23897_c0_g5_i2_2	Up	TRINITY_DN27426_c0_g2_i1_3	Up	449
TRINITY_DN11596_c0_g1_i1_1	Down	TRINITY_DN25026_c0_g7_i1_1	Down	447
TRINITY_DN10696_c0_g1_i1_3	Up	TRINITY_DN15212_c0_g1_i1_3	Up	446
TRINITY_DN11887_c0_g1_i1_1	Down	TRINITY_DN21852_c0_g1_i1_2	Down	446
TRINITY_DN11596_c0_g1_i1_1	Down	TRINITY_DN21614_c0_g1_i1_3	Down	444
TRINITY_DN11887_c0_g1_i1_1	Down	TRINITY_DN12447_c0_g1_i1_1	Down	440
TRINITY_DN18732_c0_g2_i1_2	Up	TRINITY_DN21978_c2_g1_i1_2	Up	440
TRINITY_DN18732_c0_g2_i1_2	Up	TRINITY_DN27426_c0_g2_i1_3	Up	439
TRINITY_DN11716_c0_g1_i1_1	Down	TRINITY_DN18695_c0_g1_i1_1	Down	438
TRINITY_DN11716_c0_g1_i1_1	Down	TRINITY_DN19834_c0_g1_i1_1	Down	438
TRINITY_DN11716_c0_g1_i1_1	Down	TRINITY_DN20504_c0_g1_i1_1	Down	438
TRINITY_DN24945_c0_g1_i1_3	Up	TRINITY_DN27426_c0_g2_i1_3	Up	437
TRINITY_DN10696_c0_g1_i1_3	Up	TRINITY_DN18877_c0_g1_i2_2	Up	436
TRINITY_DN18732_c0_g2_i1_2	Up	TRINITY_DN24219_c0_g1_i1_3	Up	436
TRINITY_DN21852_c0_g1_i1_2	Down	TRINITY_DN22426_c0_g1_i1_1	Down	435
TRINITY_DN24219_c0_g1_i1_3	Up	TRINITY_DN27426_c0_g2_i1_3	Up	434
TRINITY_DN12572_c0_g1_i1_3	Up	TRINITY_DN24966_c2_g1_i1_3	Up	433
TRINITY_DN17185_c0_g1_i1_3	Up	TRINITY_DN23625_c0_g1_i4_3	Up	432
TRINITY_DN24219_c0_g1_i1_3	Up	TRINITY_DN25912_c0_g1_i4_3	Up	432
TRINITY_DN11887_c0_g1_i1_1	Down	TRINITY_DN22426_c0_g1_i1_1	Down	430
TRINITY_DN15238_c0_g1_i1_3	Up	TRINITY_DN21679_c1_g1_i6_1	Down	426
TRINITY_DN21978_c2_g1_i1_2	Up	TRINITY_DN25912_c0_g1_i4_3	Up	426
TRINITY_DN19834_c0_g1_i1_1	Down	TRINITY_DN21614_c0_g1_i1_3	Down	425
TRINITY_DN28002_c0_g1_i1_3	Up	TRINITY_DN9359_c0_g1_i1_2	Up	425
TRINITY_DN12447_c0_g1_i1_1	Down	TRINITY_DN23979_c0_g1_i1_2	Down	424
TRINITY_DN27426_c0_g2_i1_3	Up	TRINITY_DN28002_c0_g1_i1_3	Up	424
TRINITY_DN21978_c2_g1_i1_2	Up	TRINITY_DN27426_c0_g2_i1_3	Up	422
TRINITY_DN23897_c0_g5_i2_2	Up	TRINITY_DN24219_c0_g1_i1_3	Up	422
TRINITY_DN11716_c0_g1_i1_1	Down	TRINITY_DN11887_c0_g1_i1_1	Down	421
TRINITY_DN11596_c0_g1_i1_1	Down	TRINITY_DN11716_c0_g1_i1_1	Down	420
TRINITY_DN11716_c0_g1_i1_1	Down	TRINITY_DN21852_c0_g1_i1_2	Down	420
TRINITY_DN15238_c0_g1_i1_3	Up	TRINITY_DN17579_c0_g1_i1_3	Up	420
TRINITY_DN10696_c0_g1_i1_3	Up	TRINITY_DN27092_c0_g1_i3_3	Up	419
TRINITY_DN14136_c0_g1_i1_1	Down	TRINITY_DN9792_c0_g1_i1_1	Down	415
TRINITY_DN11716_c0_g1_i1_1	Down	TRINITY_DN23979_c0_g1_i1_2	Down	412
TRINITY_DN18732_c0_g2_i1_2	Up	TRINITY_DN22979_c0_g1_i2_3	Up	412
TRINITY_DN22426_c0_g1_i1_1	Down	TRINITY_DN23979_c0_g1_i1_2	Down	409
TRINITY_DN23897_c0_g5_i2_2	Up	TRINITY_DN25912_c0_g1_i4_3	Up	399
TRINITY_DN18695_c0_g1_i1_1	Down	TRINITY_DN22426_c0_g1_i1_1	Down	393
TRINITY_DN17579_c0_g1_i1_3	Up	TRINITY_DN19446_c0_g1_i1_3	Down	392
TRINITY_DN24219_c0_g1_i1_3	Up	TRINITY_DN27092_c0_g1_i3_3	Up	392
TRINITY_DN24219_c0_g1_i1_3	Up	TRINITY_DN24945_c0_g1_i1_3	Up	386
TRINITY_DN21852_c0_g1_i1_2	Down	TRINITY_DN9792_c0_g1_i1_1	Down	382
TRINITY_DN23897_c0_g5_i2_2	Up	TRINITY_DN24945_c0_g1_i1_3	Up	381
TRINITY_DN21978_c2_g1_i1_2	Up	TRINITY_DN24945_c0_g1_i1_3	Up	379
TRINITY_DN18732_c0_g2_i1_2	Up	TRINITY_DN23897_c0_g5_i2_2	Up	376
TRINITY_DN15238_c0_g1_i1_3	Up	TRINITY_DN17697_c0_g1_i1_3	Up	374
TRINITY_DN23897_c0_g5_i2_2	Up	TRINITY_DN27092_c0_g1_i3_3	Up	373
TRINITY_DN23625_c0_g1_i4_3	Up	TRINITY_DN24219_c0_g1_i1_3	Up	372
TRINITY_DN15146_c0_g1_i1_2	Down	TRINITY_DN18086_c0_g1_i5_3	Down	371
TRINITY_DN23625_c0_g1_i4_3	Up	TRINITY_DN23897_c0_g5_i2_2	Up	370
TRINITY_DN11716_c0_g1_i1_1	Down	TRINITY_DN12702_c0_g1_i1_1	Down	359
TRINITY_DN15212_c0_g1_i1_3	Up	TRINITY_DN27092_c0_g1_i3_3	Up	357
TRINITY_DN21978_c2_g1_i1_2	Up	TRINITY_DN23897_c0_g5_i2_2	Up	354
TRINITY_DN10696_c0_g1_i1_3	Up	TRINITY_DN12572_c0_g1_i1_3	Up	351
TRINITY_DN22426_c0_g1_i1_1	Down	TRINITY_DN23321_c0_g1_i1_2	Down	343
TRINITY_DN17579_c0_g1_i1_3	Up	TRINITY_DN19381_c0_g1_i1_2	Up	342
TRINITY_DN15238_c0_g1_i1_3	Up	TRINITY_DN24680_c0_g1_i12_2	Up	335
TRINITY_DN14654_c0_g2_i1_3	Up	TRINITY_DN25847_c0_g1_i1_3	Up	334
TRINITY_DN19171_c0_g1_i1_3	Down	TRINITY_DN8209_c0_g1_i1_3	Down	332
TRINITY_DN23625_c0_g1_i4_3	Up	TRINITY_DN24945_c0_g1_i1_3	Up	332
TRINITY_DN12447_c0_g1_i1_1	Down	TRINITY_DN21852_c0_g1_i1_2	Down	326
TRINITY_DN11716_c0_g1_i1_1	Down	TRINITY_DN12447_c0_g1_i1_1	Down	320
TRINITY_DN12447_c0_g1_i1_1	Down	TRINITY_DN12702_c0_g1_i1_1	Down	320
TRINITY_DN12572_c0_g1_i1_3	Up	TRINITY_DN19381_c0_g1_i1_2	Up	319
TRINITY_DN20504_c0_g1_i1_1	Down	TRINITY_DN22426_c0_g1_i1_1	Down	319
TRINITY_DN10696_c0_g1_i1_3	Up	TRINITY_DN17579_c0_g1_i1_3	Up	314
TRINITY_DN10587_c0_g1_i1_3	Up	TRINITY_DN25847_c0_g1_i1_3	Up	311
TRINITY_DN18732_c0_g2_i1_2	Up	TRINITY_DN25912_c0_g1_i4_3	Up	308
TRINITY_DN23625_c0_g1_i4_3	Up	TRINITY_DN27426_c0_g2_i1_3	Up	306
TRINITY_DN2103_c0_g1_i1_3	Down	TRINITY_DN21856_c0_g2_i6_2	Down	301
TRINITY_DN24219_c0_g1_i1_3	Up	TRINITY_DN28002_c0_g1_i1_3	Up	301
TRINITY_DN10587_c0_g1_i1_3	Up	TRINITY_DN14654_c0_g2_i1_3	Up	296
TRINITY_DN11716_c0_g1_i1_1	Down	TRINITY_DN22426_c0_g1_i1_1	Down	293
TRINITY_DN17185_c0_g1_i1_3	Up	TRINITY_DN24945_c0_g1_i1_3	Up	288
TRINITY_DN17185_c0_g1_i1_3	Up	TRINITY_DN23897_c0_g5_i2_2	Up	286
TRINITY_DN12447_c0_g1_i1_1	Down	TRINITY_DN9792_c0_g1_i1_1	Down	282
TRINITY_DN11676_c0_g1_i1_1	Down	TRINITY_DN14356_c0_g1_i1_1	Up	281
TRINITY_DN12702_c0_g1_i1_1	Down	TRINITY_DN14136_c0_g1_i1_1	Down	275
TRINITY_DN15212_c0_g1_i1_3	Up	TRINITY_DN17579_c0_g1_i1_3	Up	270
TRINITY_DN18877_c0_g1_i2_2	Up	TRINITY_DN23321_c0_g1_i1_2	Down	270
TRINITY_DN22979_c0_g1_i2_3	Up	TRINITY_DN24945_c0_g1_i1_3	Up	270
TRINITY_DN23625_c0_g1_i4_3	Up	TRINITY_DN27092_c0_g1_i3_3	Up	268
TRINITY_DN11861_c0_g1_i1_2	Up	TRINITY_DN18851_c0_g1_i1_3	Up	267
TRINITY_DN14136_c0_g1_i1_1	Down	TRINITY_DN8209_c0_g1_i1_3	Down	266
TRINITY_DN21978_c2_g1_i1_2	Up	TRINITY_DN9359_c0_g1_i1_2	Up	263
TRINITY_DN22837_c0_g2_i1_3	Up	TRINITY_DN9359_c0_g1_i1_2	Up	260
TRINITY_DN22979_c0_g1_i2_3	Up	TRINITY_DN27426_c0_g2_i1_3	Up	259
TRINITY_DN21978_c2_g1_i1_2	Up	TRINITY_DN23625_c0_g1_i4_3	Up	253
TRINITY_DN25510_c0_g1_i1_3	Up	TRINITY_DN25847_c0_g1_i1_3	Up	250
TRINITY_DN24945_c0_g1_i1_3	Up	TRINITY_DN9359_c0_g1_i1_2	Up	248
TRINITY_DN12572_c0_g1_i1_3	Up	TRINITY_DN17697_c0_g1_i1_3	Up	246
TRINITY_DN24945_c0_g1_i1_3	Up	TRINITY_DN25912_c0_g1_i4_3	Up	242
TRINITY_DN15146_c0_g1_i1_2	Down	TRINITY_DN22833_c0_g2_i2_3	Down	240
TRINITY_DN17697_c0_g1_i1_3	Up	TRINITY_DN24966_c2_g1_i1_3	Up	235
TRINITY_DN23897_c0_g5_i2_2	Up	TRINITY_DN28002_c0_g1_i1_3	Up	231
TRINITY_DN23625_c0_g1_i4_3	Up	TRINITY_DN25912_c0_g1_i4_3	Up	229
TRINITY_DN12572_c0_g1_i1_3	Up	TRINITY_DN25026_c0_g7_i1_1	Down	228
TRINITY_DN12572_c0_g1_i1_3	Up	TRINITY_DN18328_c0_g2_i1_3	Up	227
TRINITY_DN14136_c0_g1_i1_1	Down	TRINITY_DN4633_c0_g1_i1_2	Down	226
TRINITY_DN21084_c0_g1_i1_3	Up	TRINITY_DN24966_c2_g1_i1_3	Up	226
TRINITY_DN22979_c0_g1_i2_3	Up	TRINITY_DN23897_c0_g5_i2_2	Up	226
TRINITY_DN17579_c0_g1_i1_3	Up	TRINITY_DN24680_c0_g1_i12_2	Up	224
TRINITY_DN11596_c0_g1_i1_1	Down	TRINITY_DN14136_c0_g1_i1_1	Down	217
TRINITY_DN27092_c0_g1_i3_3	Up	TRINITY_DN27426_c0_g2_i1_3	Up	216
TRINITY_DN24945_c0_g1_i1_3	Up	TRINITY_DN25847_c0_g1_i1_3	Up	208
TRINITY_DN15146_c0_g1_i1_2	Down	TRINITY_DN17579_c0_g1_i1_3	Up	207
TRINITY_DN19446_c0_g1_i1_3	Down	TRINITY_DN23897_c0_g5_i2_2	Up	204
TRINITY_DN22808_c1_g1_i5_3	Down	TRINITY_DN26811_c0_g1_i4_3	Down	204
TRINITY_DN17185_c0_g1_i1_3	Up	TRINITY_DN24219_c0_g1_i1_3	Up	203
TRINITY_DN10696_c0_g1_i1_3	Up	TRINITY_DN19381_c0_g1_i1_2	Up	201
TRINITY_DN12572_c0_g1_i1_3	Up	TRINITY_DN18877_c0_g1_i2_2	Up	201
TRINITY_DN15837_c0_g1_i1_1	Up	TRINITY_DN18877_c0_g1_i2_2	Up	201
TRINITY_DN17579_c0_g1_i1_3	Up	TRINITY_DN24966_c2_g1_i1_3	Up	201
TRINITY_DN18328_c0_g2_i1_3	Up	TRINITY_DN25026_c0_g7_i1_1	Down	201
TRINITY_DN19381_c0_g1_i1_2	Up	TRINITY_DN21978_c2_g1_i1_2	Up	201
TRINITY_DN23979_c0_g1_i1_2	Down	TRINITY_DN24966_c2_g1_i1_3	Up	201
TRINITY_DN24680_c0_g1_i12_2	Up	TRINITY_DN25026_c0_g7_i1_1	Down	201
TRINITY_DN25510_c0_g1_i1_3	Up	TRINITY_DN25912_c0_g1_i4_3	Up	201
TRINITY_DN11887_c0_g1_i1_1	Down	TRINITY_DN24966_c2_g1_i1_3	Up	200
TRINITY_DN23897_c0_g5_i2_2	Up	TRINITY_DN24680_c0_g1_i12_2	Up	199
TRINITY_DN17185_c0_g1_i1_3	Up	TRINITY_DN21978_c2_g1_i1_2	Up	197
TRINITY_DN19834_c0_g1_i1_1	Down	TRINITY_DN25026_c0_g7_i1_1	Down	196
TRINITY_DN22979_c0_g1_i2_3	Up	TRINITY_DN24219_c0_g1_i1_3	Up	196
TRINITY_DN25912_c0_g1_i4_3	Up	TRINITY_DN28002_c0_g1_i1_3	Up	196
TRINITY_DN18620_c0_g1_i1_3	Down	TRINITY_DN28002_c0_g1_i1_3	Up	189
TRINITY_DN14654_c0_g2_i1_3	Up	TRINITY_DN24945_c0_g1_i1_3	Up	188
TRINITY_DN14136_c0_g1_i1_1	Down	TRINITY_DN20504_c0_g1_i1_1	Down	187
TRINITY_DN18732_c0_g2_i1_2	Up	TRINITY_DN23625_c0_g1_i4_3	Up	183
TRINITY_DN14654_c0_g2_i1_3	Up	TRINITY_DN17185_c0_g1_i1_3	Up	181
TRINITY_DN23321_c0_g1_i1_2	Down	TRINITY_DN24219_c0_g1_i1_3	Up	181
TRINITY_DN18328_c0_g2_i1_3	Up	TRINITY_DN27092_c0_g1_i3_3	Up	180
TRINITY_DN18620_c0_g1_i1_3	Down	TRINITY_DN24219_c0_g1_i1_3	Up	179
TRINITY_DN19171_c0_g1_i1_3	Down	TRINITY_DN27833_c0_g3_i6_3	Up	178
TRINITY_DN23897_c0_g5_i2_2	Up	TRINITY_DN25847_c0_g1_i1_3	Up	178
TRINITY_DN17185_c0_g1_i1_3	Up	TRINITY_DN25847_c0_g1_i1_3	Up	177
TRINITY_DN2103_c0_g1_i1_3	Down	TRINITY_DN22558_c0_g1_i1_1	Down	175
TRINITY_DN25847_c0_g1_i1_3	Up	TRINITY_DN28002_c0_g1_i1_3	Up	174
TRINITY_DN23625_c0_g1_i4_3	Up	TRINITY_DN25510_c0_g1_i1_3	Up	173
TRINITY_DN10696_c0_g1_i1_3	Up	TRINITY_DN21614_c0_g1_i1_3	Down	171
TRINITY_DN11887_c0_g1_i1_1	Down	TRINITY_DN17185_c0_g1_i1_3	Up	171
TRINITY_DN15238_c0_g1_i1_3	Up	TRINITY_DN19381_c0_g1_i1_2	Up	171
TRINITY_DN15837_c0_g1_i1_1	Up	TRINITY_DN27092_c0_g1_i3_3	Up	171
TRINITY_DN25510_c0_g1_i1_3	Up	TRINITY_DN27426_c0_g2_i1_3	Up	171
TRINITY_DN10696_c0_g1_i1_3	Up	TRINITY_DN25026_c0_g7_i1_1	Down	169
TRINITY_DN12572_c0_g1_i1_3	Up	TRINITY_DN22833_c0_g2_i2_3	Down	169
TRINITY_DN15146_c0_g1_i1_2	Down	TRINITY_DN2103_c0_g1_i1_3	Down	169
TRINITY_DN19446_c0_g1_i1_3	Down	TRINITY_DN25510_c0_g1_i1_3	Up	169
TRINITY_DN24945_c0_g1_i1_3	Up	TRINITY_DN27092_c0_g1_i3_3	Up	169
TRINITY_DN10696_c0_g1_i1_3	Up	TRINITY_DN15837_c0_g1_i1_1	Up	168
TRINITY_DN14136_c0_g1_i1_1	Down	TRINITY_DN19834_c0_g1_i1_1	Down	167
TRINITY_DN15212_c0_g1_i1_3	Up	TRINITY_DN24680_c0_g1_i12_2	Up	167
TRINITY_DN19235_c0_g1_i2_3	Down	TRINITY_DN22833_c0_g2_i2_3	Down	166
TRINITY_DN11596_c0_g1_i1_1	Down	TRINITY_DN14356_c0_g1_i1_1	Up	163
TRINITY_DN21978_c2_g1_i1_2	Up	TRINITY_DN22979_c0_g1_i2_3	Up	160
TRINITY_DN10696_c0_g1_i1_3	Up	TRINITY_DN11596_c0_g1_i1_1	Down	157
TRINITY_DN10696_c0_g1_i1_3	Up	TRINITY_DN19834_c0_g1_i1_1	Down	157
TRINITY_DN12572_c0_g1_i1_3	Up	TRINITY_DN25295_c1_g1_i1_3	Down	157
TRINITY_DN10587_c0_g1_i1_3	Up	TRINITY_DN9359_c0_g1_i1_2	Up	155
TRINITY_DN17579_c0_g1_i1_3	Up	TRINITY_DN21084_c0_g1_i1_3	Up	154
TRINITY_DN12572_c0_g1_i1_3	Up	TRINITY_DN18851_c0_g1_i1_3	Up	153
TRINITY_DN12572_c0_g1_i1_3	Up	TRINITY_DN21679_c1_g1_i6_1	Down	153
TRINITY_DN14136_c0_g1_i1_1	Down	TRINITY_DN18695_c0_g1_i1_1	Down	153
TRINITY_DN22808_c1_g1_i5_3	Down	TRINITY_DN23897_c0_g5_i2_2	Up	153
TRINITY_DN10696_c0_g1_i1_3	Up	TRINITY_DN24966_c2_g1_i1_3	Up	151
TRINITY_DN10696_c0_g1_i1_3	Up	TRINITY_DN25094_c2_g2_i2_3	Down	151
TRINITY_DN18399_c0_g1_i1_1	Down	TRINITY_DN21004_c0_g1_i2_3	Up	151
TRINITY_DN18620_c0_g1_i1_3	Down	TRINITY_DN21679_c1_g1_i6_1	Down	151
TRINITY_DN18732_c0_g2_i1_2	Up	TRINITY_DN21679_c1_g1_i6_1	Down	151
TRINITY_DN11861_c0_g1_i1_2	Up	TRINITY_DN14356_c0_g1_i1_1	Up	150

## Sheet: BS4 vs. BS5
Supplementary Table S4. PPI results for the four comparison groups.
gene1	gene1_type	gene2	gene2_type	combined_score
TRINITY_DN18695_c0_g1_i1_1	Up	TRINITY_DN26311_c1_g1_i6_3	Up	959
TRINITY_DN11596_c0_g1_i1_1	Up	TRINITY_DN18695_c0_g1_i1_1	Up	948
TRINITY_DN11596_c0_g1_i1_1	Up	TRINITY_DN26311_c1_g1_i6_3	Up	942
TRINITY_DN19834_c0_g1_i1_1	Up	TRINITY_DN23979_c0_g1_i1_2	Up	936
TRINITY_DN19834_c0_g1_i1_1	Up	TRINITY_DN26311_c1_g1_i6_3	Up	936
TRINITY_DN18695_c0_g1_i1_1	Up	TRINITY_DN19834_c0_g1_i1_1	Up	931
TRINITY_DN11596_c0_g1_i1_1	Up	TRINITY_DN23979_c0_g1_i1_2	Up	927
TRINITY_DN11596_c0_g1_i1_1	Up	TRINITY_DN9792_c0_g1_i1_1	Up	925
TRINITY_DN19834_c0_g1_i1_1	Up	TRINITY_DN20504_c0_g1_i1_1	Up	923
TRINITY_DN11596_c0_g1_i1_1	Up	TRINITY_DN20504_c0_g1_i1_1	Up	922
TRINITY_DN19834_c0_g1_i1_1	Up	TRINITY_DN9792_c0_g1_i1_1	Up	922
TRINITY_DN20504_c0_g1_i1_1	Up	TRINITY_DN26311_c1_g1_i6_3	Up	921
TRINITY_DN11887_c0_g1_i1_1	Up	TRINITY_DN23979_c0_g1_i1_2	Up	913
TRINITY_DN18695_c0_g1_i1_1	Up	TRINITY_DN23979_c0_g1_i1_2	Up	908
TRINITY_DN18695_c0_g1_i1_1	Up	TRINITY_DN20504_c0_g1_i1_1	Up	906
TRINITY_DN18695_c0_g1_i1_1	Up	TRINITY_DN9792_c0_g1_i1_1	Up	899
TRINITY_DN11887_c0_g1_i1_1	Up	TRINITY_DN19834_c0_g1_i1_1	Up	880
TRINITY_DN17943_c0_g1_i8_3	Up	TRINITY_DN27009_c0_g1_i2_3	Up	839
TRINITY_DN12702_c0_g1_i1_1	Up	TRINITY_DN26311_c1_g1_i6_3	Up	817
TRINITY_DN11887_c0_g1_i1_1	Up	TRINITY_DN18695_c0_g1_i1_1	Up	806
TRINITY_DN20504_c0_g1_i1_1	Up	TRINITY_DN23979_c0_g1_i1_2	Up	805
TRINITY_DN23979_c0_g1_i1_2	Up	TRINITY_DN26311_c1_g1_i6_3	Up	804
TRINITY_DN20504_c0_g1_i1_1	Up	TRINITY_DN9792_c0_g1_i1_1	Up	780
TRINITY_DN12702_c0_g1_i1_1	Up	TRINITY_DN20504_c0_g1_i1_1	Up	778
TRINITY_DN11596_c0_g1_i1_1	Up	TRINITY_DN11887_c0_g1_i1_1	Up	773
TRINITY_DN12702_c0_g1_i1_1	Up	TRINITY_DN18695_c0_g1_i1_1	Up	770
TRINITY_DN17191_c0_g2_i1_1	Up	TRINITY_DN17697_c0_g1_i1_3	Up	748
TRINITY_DN11887_c0_g1_i1_1	Up	TRINITY_DN20504_c0_g1_i1_1	Up	744
TRINITY_DN12702_c0_g1_i1_1	Up	TRINITY_DN19834_c0_g1_i1_1	Up	739
TRINITY_DN11596_c0_g1_i1_1	Up	TRINITY_DN19834_c0_g1_i1_1	Up	736
TRINITY_DN12702_c0_g1_i1_1	Up	TRINITY_DN22426_c0_g1_i1_1	Up	726
TRINITY_DN23979_c0_g1_i1_2	Up	TRINITY_DN9792_c0_g1_i1_1	Up	725
TRINITY_DN12702_c0_g1_i1_1	Up	TRINITY_DN9792_c0_g1_i1_1	Up	709
TRINITY_DN19834_c0_g1_i1_1	Up	TRINITY_DN22426_c0_g1_i1_1	Up	694
TRINITY_DN11596_c0_g1_i1_1	Up	TRINITY_DN12702_c0_g1_i1_1	Up	687
TRINITY_DN11596_c0_g1_i1_1	Up	TRINITY_DN22426_c0_g1_i1_1	Up	686
TRINITY_DN17191_c0_g2_i1_1	Up	TRINITY_DN21084_c0_g1_i1_3	Up	684
TRINITY_DN25877_c0_g1_i1_3	Up	TRINITY_DN27009_c0_g1_i2_3	Up	683
TRINITY_DN18695_c0_g1_i1_1	Up	TRINITY_DN21852_c0_g1_i1_2	Up	663
TRINITY_DN12447_c0_g1_i1_1	Up	TRINITY_DN19834_c0_g1_i1_1	Up	656
TRINITY_DN17697_c0_g1_i1_3	Up	TRINITY_DN21084_c0_g1_i1_3	Up	651
TRINITY_DN11887_c0_g1_i1_1	Up	TRINITY_DN26311_c1_g1_i6_3	Up	629
TRINITY_DN19834_c0_g1_i1_1	Up	TRINITY_DN21852_c0_g1_i1_2	Up	616
TRINITY_DN21852_c0_g1_i1_2	Up	TRINITY_DN23979_c0_g1_i1_2	Up	603
TRINITY_DN11596_c0_g1_i1_1	Up	TRINITY_DN21852_c0_g1_i1_2	Up	601
TRINITY_DN12702_c0_g1_i1_1	Up	TRINITY_DN23979_c0_g1_i1_2	Up	601
TRINITY_DN22426_c0_g1_i1_1	Up	TRINITY_DN9792_c0_g1_i1_1	Up	598
TRINITY_DN11887_c0_g1_i1_1	Up	TRINITY_DN12702_c0_g1_i1_1	Up	596
TRINITY_DN22426_c0_g1_i1_1	Up	TRINITY_DN22558_c0_g1_i1_1	Up	592
TRINITY_DN20504_c0_g1_i1_1	Up	TRINITY_DN21852_c0_g1_i1_2	Up	589
TRINITY_DN11887_c0_g1_i1_1	Up	TRINITY_DN18642_c0_g1_i1_1	Down	583
TRINITY_DN18642_c0_g1_i1_1	Down	TRINITY_DN19834_c0_g1_i1_1	Up	583
TRINITY_DN12702_c0_g1_i1_1	Up	TRINITY_DN17992_c0_g1_i1_2	Up	565
TRINITY_DN18642_c0_g1_i1_1	Down	TRINITY_DN23979_c0_g1_i1_2	Up	545
TRINITY_DN11596_c0_g1_i1_1	Up	TRINITY_DN17992_c0_g1_i1_2	Up	544
TRINITY_DN12447_c0_g1_i1_1	Up	TRINITY_DN18695_c0_g1_i1_1	Up	544
TRINITY_DN22426_c0_g1_i1_1	Up	TRINITY_DN26311_c1_g1_i6_3	Up	542
TRINITY_DN17992_c0_g1_i1_2	Up	TRINITY_DN19834_c0_g1_i1_1	Up	537
TRINITY_DN17992_c0_g1_i1_2	Up	TRINITY_DN27740_c0_g1_i1_2	Up	533
TRINITY_DN22426_c0_g1_i1_1	Up	TRINITY_DN27740_c0_g1_i1_2	Up	533
TRINITY_DN12702_c0_g1_i1_1	Up	TRINITY_DN21852_c0_g1_i1_2	Up	529
TRINITY_DN11596_c0_g1_i1_1	Up	TRINITY_DN18642_c0_g1_i1_1	Down	514
TRINITY_DN17992_c0_g1_i1_2	Up	TRINITY_DN26311_c1_g1_i6_3	Up	514
TRINITY_DN17992_c0_g1_i1_2	Up	TRINITY_DN9792_c0_g1_i1_1	Up	514
TRINITY_DN18642_c0_g1_i1_1	Down	TRINITY_DN20504_c0_g1_i1_1	Up	506
TRINITY_DN26311_c1_g1_i6_3	Up	TRINITY_DN27740_c0_g1_i1_2	Up	506
TRINITY_DN27740_c0_g1_i1_2	Up	TRINITY_DN9792_c0_g1_i1_1	Up	506
TRINITY_DN18642_c0_g1_i1_1	Down	TRINITY_DN18695_c0_g1_i1_1	Up	502
TRINITY_DN18642_c0_g1_i1_1	Down	TRINITY_DN21852_c0_g1_i1_2	Up	497
TRINITY_DN17992_c0_g1_i1_2	Up	TRINITY_DN22558_c0_g1_i1_1	Up	491
TRINITY_DN11887_c0_g1_i1_1	Up	TRINITY_DN9792_c0_g1_i1_1	Up	479
TRINITY_DN11596_c0_g1_i1_1	Up	TRINITY_DN12447_c0_g1_i1_1	Up	464
TRINITY_DN12447_c0_g1_i1_1	Up	TRINITY_DN20504_c0_g1_i1_1	Up	457
TRINITY_DN21852_c0_g1_i1_2	Up	TRINITY_DN26311_c1_g1_i6_3	Up	455
TRINITY_DN11887_c0_g1_i1_1	Up	TRINITY_DN21852_c0_g1_i1_2	Up	446
TRINITY_DN20790_c0_g1_i1_1	Up	TRINITY_DN25877_c0_g1_i1_3	Up	441
TRINITY_DN11887_c0_g1_i1_1	Up	TRINITY_DN12447_c0_g1_i1_1	Up	440
TRINITY_DN11716_c0_g1_i1_1	Up	TRINITY_DN18695_c0_g1_i1_1	Up	438
TRINITY_DN11716_c0_g1_i1_1	Up	TRINITY_DN19834_c0_g1_i1_1	Up	438
TRINITY_DN11716_c0_g1_i1_1	Up	TRINITY_DN20504_c0_g1_i1_1	Up	438
TRINITY_DN14775_c0_g1_i1_3	Down	TRINITY_DN16579_c0_g1_i1_2	Up	438
TRINITY_DN18642_c0_g1_i1_1	Down	TRINITY_DN22426_c0_g1_i1_1	Up	438
TRINITY_DN11716_c0_g1_i1_1	Up	TRINITY_DN18642_c0_g1_i1_1	Down	436
TRINITY_DN667_c0_g2_i1_3	Down	TRINITY_DN8209_c0_g1_i1_3	Down	436
TRINITY_DN12702_c0_g1_i1_1	Up	TRINITY_DN18642_c0_g1_i1_1	Down	435
TRINITY_DN21852_c0_g1_i1_2	Up	TRINITY_DN22426_c0_g1_i1_1	Up	435
TRINITY_DN11887_c0_g1_i1_1	Up	TRINITY_DN22426_c0_g1_i1_1	Up	430
TRINITY_DN12447_c0_g1_i1_1	Up	TRINITY_DN23979_c0_g1_i1_2	Up	424
TRINITY_DN11716_c0_g1_i1_1	Up	TRINITY_DN11887_c0_g1_i1_1	Up	421
TRINITY_DN11596_c0_g1_i1_1	Up	TRINITY_DN11716_c0_g1_i1_1	Up	420
TRINITY_DN11716_c0_g1_i1_1	Up	TRINITY_DN21852_c0_g1_i1_2	Up	420
TRINITY_DN14136_c0_g1_i1_1	Up	TRINITY_DN9792_c0_g1_i1_1	Up	415
TRINITY_DN17992_c0_g1_i1_2	Up	TRINITY_DN25295_c1_g1_i1_3	Up	413
TRINITY_DN11716_c0_g1_i1_1	Up	TRINITY_DN23979_c0_g1_i1_2	Up	412
TRINITY_DN22426_c0_g1_i1_1	Up	TRINITY_DN23979_c0_g1_i1_2	Up	409
TRINITY_DN17191_c0_g2_i1_1	Up	TRINITY_DN24966_c2_g1_i1_3	Up	400
TRINITY_DN22426_c0_g1_i1_1	Up	TRINITY_DN32661_c0_g1_i1_3	Up	394
TRINITY_DN22558_c0_g1_i1_1	Up	TRINITY_DN8148_c0_g1_i1_3	Down	394
TRINITY_DN18695_c0_g1_i1_1	Up	TRINITY_DN22426_c0_g1_i1_1	Up	393
TRINITY_DN21852_c0_g1_i1_2	Up	TRINITY_DN9792_c0_g1_i1_1	Up	382
TRINITY_DN23169_c0_g2_i2_2	Up	TRINITY_DN26311_c1_g1_i6_3	Up	364
TRINITY_DN11716_c0_g1_i1_1	Up	TRINITY_DN12702_c0_g1_i1_1	Up	359
TRINITY_DN12447_c0_g1_i1_1	Up	TRINITY_DN26311_c1_g1_i6_3	Up	347
TRINITY_DN15956_c0_g1_i1_1	Up	TRINITY_DN17992_c0_g1_i1_2	Up	333
TRINITY_DN27009_c0_g1_i2_3	Up	TRINITY_DN27740_c0_g1_i1_2	Up	329
TRINITY_DN12447_c0_g1_i1_1	Up	TRINITY_DN21852_c0_g1_i1_2	Up	326
TRINITY_DN25877_c0_g1_i1_3	Up	TRINITY_DN27740_c0_g1_i1_2	Up	324
TRINITY_DN13893_c0_g1_i1_2	Up	TRINITY_DN8209_c0_g1_i1_3	Down	321
TRINITY_DN11716_c0_g1_i1_1	Up	TRINITY_DN12447_c0_g1_i1_1	Up	320
TRINITY_DN12447_c0_g1_i1_1	Up	TRINITY_DN12702_c0_g1_i1_1	Up	320
TRINITY_DN20504_c0_g1_i1_1	Up	TRINITY_DN22426_c0_g1_i1_1	Up	319
TRINITY_DN12702_c0_g1_i1_1	Up	TRINITY_DN9550_c0_g1_i1_1	Up	313
TRINITY_DN12447_c0_g1_i1_1	Up	TRINITY_DN18642_c0_g1_i1_1	Down	310
TRINITY_DN16579_c0_g1_i1_2	Up	TRINITY_DN9550_c0_g1_i1_1	Up	299
TRINITY_DN11716_c0_g1_i1_1	Up	TRINITY_DN22426_c0_g1_i1_1	Up	293
TRINITY_DN13893_c0_g1_i1_2	Up	TRINITY_DN667_c0_g2_i1_3	Down	293
TRINITY_DN14136_c0_g1_i1_1	Up	TRINITY_DN26311_c1_g1_i6_3	Up	293
TRINITY_DN12447_c0_g1_i1_1	Up	TRINITY_DN9792_c0_g1_i1_1	Up	282
TRINITY_DN24966_c2_g1_i1_3	Up	TRINITY_DN25164_c0_g3_i1_1	Down	276
TRINITY_DN12702_c0_g1_i1_1	Up	TRINITY_DN14136_c0_g1_i1_1	Up	275
TRINITY_DN13893_c0_g1_i1_2	Up	TRINITY_DN18880_c0_g1_i2_3	Up	266
TRINITY_DN14136_c0_g1_i1_1	Up	TRINITY_DN8209_c0_g1_i1_3	Down	266
TRINITY_DN17697_c0_g1_i1_3	Up	TRINITY_DN24966_c2_g1_i1_3	Up	235
TRINITY_DN17191_c0_g2_i1_1	Up	TRINITY_DN27009_c0_g1_i2_3	Up	231
TRINITY_DN11596_c0_g1_i1_1	Up	TRINITY_DN23169_c0_g2_i2_2	Up	226
TRINITY_DN21084_c0_g1_i1_3	Up	TRINITY_DN24966_c2_g1_i1_3	Up	226
TRINITY_DN17943_c0_g1_i8_3	Up	TRINITY_DN27740_c0_g1_i1_2	Up	224
TRINITY_DN19834_c0_g1_i1_1	Up	TRINITY_DN23169_c0_g2_i2_2	Up	221
TRINITY_DN11596_c0_g1_i1_1	Up	TRINITY_DN27740_c0_g1_i1_2	Up	219
TRINITY_DN11596_c0_g1_i1_1	Up	TRINITY_DN14136_c0_g1_i1_1	Up	217
TRINITY_DN17697_c0_g1_i1_3	Up	TRINITY_DN27740_c0_g1_i1_2	Up	214
TRINITY_DN13893_c0_g1_i1_2	Up	TRINITY_DN22558_c0_g1_i1_1	Up	201
TRINITY_DN23979_c0_g1_i1_2	Up	TRINITY_DN24966_c2_g1_i1_3	Up	201
TRINITY_DN11887_c0_g1_i1_1	Up	TRINITY_DN24966_c2_g1_i1_3	Up	200
TRINITY_DN17943_c0_g1_i8_3	Up	TRINITY_DN25877_c0_g1_i1_3	Up	200
TRINITY_DN24966_c2_g1_i1_3	Up	TRINITY_DN27740_c0_g1_i1_2	Up	199
TRINITY_DN18642_c0_g1_i1_1	Down	TRINITY_DN9792_c0_g1_i1_1	Up	198
TRINITY_DN14136_c0_g1_i1_1	Up	TRINITY_DN667_c0_g2_i1_3	Down	197
TRINITY_DN17191_c0_g2_i1_1	Up	TRINITY_DN27740_c0_g1_i1_2	Up	196
TRINITY_DN14136_c0_g1_i1_1	Up	TRINITY_DN20504_c0_g1_i1_1	Up	187
TRINITY_DN15956_c0_g1_i1_1	Up	TRINITY_DN21695_c2_g1_i2_2	Up	182
TRINITY_DN17191_c0_g2_i1_1	Up	TRINITY_DN17992_c0_g1_i1_2	Up	180
TRINITY_DN17191_c0_g2_i1_1	Up	TRINITY_DN17943_c0_g1_i8_3	Up	177
TRINITY_DN2103_c0_g1_i1_3	Down	TRINITY_DN22558_c0_g1_i1_1	Up	175
TRINITY_DN23169_c0_g2_i2_2	Up	TRINITY_DN23979_c0_g1_i1_2	Up	175
TRINITY_DN23550_c0_g1_i1_2	Up	TRINITY_DN25164_c0_g3_i1_1	Down	169
TRINITY_DN14136_c0_g1_i1_1	Up	TRINITY_DN19834_c0_g1_i1_1	Up	167
TRINITY_DN25164_c0_g3_i1_1	Down	TRINITY_DN27009_c0_g1_i2_3	Up	163
TRINITY_DN20790_c0_g1_i1_1	Up	TRINITY_DN23169_c0_g2_i2_2	Up	162
TRINITY_DN23169_c0_g2_i2_2	Up	TRINITY_DN27009_c0_g1_i2_3	Up	162
TRINITY_DN25164_c0_g3_i1_1	Down	TRINITY_DN8148_c0_g1_i1_3	Down	155
TRINITY_DN14136_c0_g1_i1_1	Up	TRINITY_DN18695_c0_g1_i1_1	Up	153
TRINITY_DN17268_c0_g1_i1_1	Up	TRINITY_DN9550_c0_g1_i1_1	Up	150
