# Supplementary material for: Exploring the Molecular Mechanism of Sepal Formation in the Decorative Flowers of Hydrangea macrophylla ′Endless Summer′ Based on the ABCDE Model
Source: Int J Mol Sci. 2022 Nov 15;23(22):14112. doi: 10.3390/ijms232214112 (PMC9694991; doi:10.3390/ijms232214112)
Supplement: Supplementary file 1 [file ijms-23-14112-s001.zip › Supplementary Table S5.xlsx]

## Sheet: Sheet1
Supplementary table S5. Differentially expressed genes of protein-protein interaction networks in four comparison groups
	Genes ID	Gene name	Description	Family
BS1 vs. BS2	TRINITY_DN12572_c0_g1_i1_3	LFY	LEAFY-like protein [Vitis hybrid cultivar]	LFY
	TRINITY_DN15238_c0_g1_i1_3	UFO	protein UNUSUAL FLORAL ORGANS [Coffea arabica]
	TRINITY_DN12279_c0_g1_i1_2	PI	PISTILLATA like protein [Hydrangea macrophylla]	MADS
	TRINITY_DN25877_c0_g1_i1_3	CLV1	Receptor protein kinase CLAVATA1 T4O12.5 OS=Arabidopsis thaliana (Mouse-ear cress) GN=T4O12.5 PE=1 SV=3
	TRINITY_DN17690_c0_g1_i1_3	MADS3	Agamous-like MADS-box protein MADS3 VIT_15s0048g01270 OS=Vitis vinifera (Grape) GN=VIT_15s0048g01270 PE=2 SV=1	MADS
	TRINITY_DN6966_c0_g1_i1_3	PAN	Transcription factor PERIANTHIA F24J5.12 OS=Arabidopsis thaliana (Mouse-ear cress) GN=F24J5.12 PE=1 SV=1	bZIP
	TRINITY_DN20532_c0_g2_i1_2	AP1	Agamous-like MADS-box protein AP1 VITISV_013455 OS=Vitis vinifera (Grape) GN=VITISV_013455 PE=2 SV=1	MADS
	TRINITY_DN18279_c0_g1_i3_3	WOX9	WUSCHEL-related homeobox 9 T1B8.31 OS=Arabidopsis thaliana (Mouse-ear cress) GN=T1B8.31 PE=2 SV=1	HB-WOX
	TRINITY_DN27740_c0_g1_i1_2	C78A5	Cytochrome P450 78A5 F21F23.15 OS=Arabidopsis thaliana (Mouse-ear cress) GN=F21F23.15 PE=2 SV=1
	TRINITY_DN20156_c1_g2_i6_2	EJ2	MADS-box protein EJ2 Solyc03g114840 OS=Solanum lycopersicum (Tomato) (Lycopersicon esculentum) GN=Solyc03g114840 PE=1 SV=1	MADS
	TRINITY_DN6074_c0_g1_i1_1	AGL19	Agamous-like MADS-box protein AGL19 F7H19.130 OS=Arabidopsis thaliana (Mouse-ear cress) GN=F7H19.130 PE=1 SV=1	MADS
	TRINITY_DN24806_c0_g2_i2_3	BLH8	BEL1-like homeodomain protein 8 T1E2.9 OS=Arabidopsis thaliana (Mouse-ear cress) GN=T1E2.9 PE=1 SV=1	HB-BELL
	TRINITY_DN25518_c2_g1_i23_3	BLH1	BEL1-like homeodomain protein 1 [Sesamum indicum]	HB-BELL
	TRINITY_DN17912_c0_g1_i2_3	SPL4	Squamosa promoter-binding-like protein 4 F12M16.2 OS=Arabidopsis thaliana (Mouse-ear cress) GN=F12M16.2 PE=1 SV=1	SBP
	TRINITY_DN27175_c0_g3_i1_3	MPK3	Mitogen-activated protein kinase 3 F9K21.220 OS=Arabidopsis thaliana (Mouse-ear cress) GN=F9K21.220 PE=1 SV=2
BS2 vs. BS3	TRINITY_DN12572_c0_g1_i1_3	LFY	LEAFY-like protein [Vitis hybrid cultivar]	LFY
	TRINITY_DN10563_c0_g1_i1_1	SVP	MADS-box protein SVP F14M13.6 OS=Arabidopsis thaliana (Mouse-ear cress) GN=F14M13.6 PE=1 SV=1	MADS
	TRINITY_DN15238_c0_g1_i1_3	UFO	protein UNUSUAL FLORAL ORGANS [Coffea arabica]
	TRINITY_DN11951_c0_g1_i2_1	SOC1	MADS-box protein SOC1-like isoform X1 [Camellia sinensis]	MADS
	TRINITY_DN13179_c0_g1_i1_3	CRC	PREDICTED: protein CRABS CLAW isoform X1 [Vitis vinifera]	C2C2-YABBY
	TRINITY_DN24713_c0_g2_i2_3	AGL9	agamous-like MADS-box protein AGL9 homolog [Durio zibethinus]	MADS
	TRINITY_DN12279_c0_g1_i1_2	PI	PISTILLATA like protein [Hydrangea macrophylla]	MADS
	TRINITY_DN27929_c0_g5_i1_3	AG	HmAGAMOUS protein [Hydrangea macrophylla]	MADS
	TRINITY_DN2007_c0_g1_i1_2	IAA32	Auxin-responsive protein IAA32 F10A8.8 OS=Arabidopsis thaliana (Mouse-ear cress) GN=F10A8.8 PE=1 SV=2
	TRINITY_DN22426_c0_g1_i1_1	HTH	protein HOTHEAD [Camellia sinensis]
	TRINITY_DN21725_c0_g1_i1_3	AGL15	agamous-like MADS-box protein AGL15 isoform X1 [Ricinus communis]	MADS
	TRINITY_DN23823_c0_g1_i12_3	SEP1/	developmental protein SEPALLATA 1-like isoform X1 [Coffea arabica]	MADS
	TRINITY_DN27092_c0_g1_i3_3	ANT	AP2-like ethylene-responsive transcription factor ANT T28I19.30 OS=Arabidopsis thaliana (Mouse-ear cress) GN=T28I19.30 PE=1 SV=2	AP2/ERF
	TRINITY_DN22558_c0_g1_i1_1	GPAT6	chloroplastic glycerol-3-phosphate acyltransferase 6 [Camellia oleifera]
	TRINITY_DN18620_c0_g1_i1_3	KLCR3	protein KINESIN LIGHT CHAIN-RELATED 3-like [Camellia sinensis]
	TRINITY_DN17690_c0_g1_i1_3	MADS3	Agamous-like MADS-box protein MADS3 VIT_15s0048g01270 OS=Vitis vinifera (Grape) GN=VIT_15s0048g01270 PE=2 SV=1	MADS
	TRINITY_DN18016_c0_g1_i1_3	AP3	MADS box transcription factor AP3, partial [Hydrangea macrophylla]	MADS
	TRINITY_DN6966_c0_g1_i1_3	PAN	Transcription factor PERIANTHIA F24J5.12 OS=Arabidopsis thaliana (Mouse-ear cress) GN=F24J5.12 PE=1 SV=1	bZIP
	TRINITY_DN17191_c0_g2_i1_1	ZHD4	PREDICTED: zinc-finger homeodomain protein 4 [Theobroma cacao]	zf-HD
	TRINITY_DN23754_c0_g1_i3_3	SPT	Transcription factor SPATULA AP22.25 OS=Arabidopsis thaliana (Mouse-ear cress) GN=AP22.25 PE=1 SV=1	bHLH
	TRINITY_DN15212_c0_g1_i1_3	WOX1	WUSCHEL-related homeobox 1 MEB5.20 OS=Arabidopsis thaliana (Mouse-ear cress) GN=MEB5.20 PE=2 SV=2	HB-WOX
	TRINITY_DN24200_c1_g1_i6_1	BLH2	BEL1-like homeodomain protein 2 AP22.90 OS=Arabidopsis thaliana (Mouse-ear cress) GN=AP22.90 PE=1 SV=3	HB-BELL
	TRINITY_DN19381_c0_g1_i1_2	AIL6	AP2-like ethylene-responsive transcription factor [Actinidia chinensis var. chinensis]	AP2/ERF
	TRINITY_DN26807_c2_g2_i4_3	NGA2	B3 domain-containing transcription factor NGA2 F21F14.140 OS=Arabidopsis thaliana (Mouse-ear cress) GN=F21F14.140 PE=2 SV=1	B3
	TRINITY_DN27740_c0_g1_i1_2	C78A5	Cytochrome P450 78A5 F21F23.15 OS=Arabidopsis thaliana (Mouse-ear cress) GN=F21F23.15 PE=2 SV=1
	TRINITY_DN24806_c0_g2_i2_3	BLH8	BEL1-like homeodomain protein 8 T1E2.9 OS=Arabidopsis thaliana (Mouse-ear cress) GN=T1E2.9 PE=1 SV=1	HB-BELL
	TRINITY_DN10807_c0_g1_i1_3	NAC35	NAC domain-containing protein 35 At2g02450 OS=Arabidopsis thaliana (Mouse-ear cress) GN=At2g02450 PE=1 SV=2	NAC
	TRINITY_DN11861_c0_g1_i1_2	FLP2	Flowering-promoting factor 1-like protein 2 F12B17_20 OS=Arabidopsis thaliana (Mouse-ear cress) GN=F12B17_20 PE=2 SV=1
	TRINITY_DN25903_c0_g1_i3_3	ARF15	Auxin response factor 15 OsJ_018762 OS=Oryza sativa subsp. japonica (Rice) GN=OsJ_018762 PE=2 SV=1	B3-ARF
	TRINITY_DN19697_c0_g1_i1_3	BLH9	PREDICTED: BEL1-like homeodomain protein 9 [Vitis vinifera]	HB-BELL
	TRINITY_DN13321_c0_g1_i1_3	GAT19	GATA transcription factor 19 C7A10.740 OS=Arabidopsis thaliana (Mouse-ear cress) GN=C7A10.740 PE=1 SV=2	C2C2-GATA
	TRINITY_DN5792_c0_g1_i1_2	FTIP1	FT-interacting protein 1 MOJ9.2 OS=Arabidopsis thaliana (Mouse-ear cress) GN=MOJ9.2 PE=1 SV=1
	TRINITY_DN18017_c0_g2_i1_1	WRK70	WRKY transcription factor 70 [Actinidia chinensis var. chinensis]	WRKY
	TRINITY_DN22024_c0_g1_i1_2	C78A5	Cytochrome P450 78A5 F21F23.15 OS=Arabidopsis thaliana (Mouse-ear cress) GN=F21F23.15 PE=2 SV=1
	TRINITY_DN13914_c0_g1_i1_2	KAN4	putative transcription factor KAN4 [Vitis vinifera]	GARP-G2-like
	TRINITY_DN22521_c0_g1_i2_3	AHK4	Histidine kinase 4 T23K3.2 OS=Arabidopsis thaliana (Mouse-ear cress) GN=T23K3.2 PE=1 SV=1
	TRINITY_DN27175_c0_g3_i1_3	MPK3	Mitogen-activated protein kinase 3 F9K21.220 OS=Arabidopsis thaliana (Mouse-ear cress) GN=F9K21.220 PE=1 SV=2
	TRINITY_DN27371_c0_g3_i4_3	AP2	Floral homeotic protein APETALA 2 AP22.49 OS=Arabidopsis thaliana (Mouse-ear cress) GN=AP22.49 PE=1 SV=1	AP2/ERF
	TRINITY_DN21232_c0_g1_i4_1	YAB2	PREDICTED: putative axial regulator YABBY 2 isoform X4 [Vitis vinifera]	C2C2-YABBY
	TRINITY_DN24899_c1_g1_i8_3	HT1	PREDICTED: serine/threonine-protein kinase HT1 [Vitis vinifera]
	TRINITY_DN24243_c0_g2_i1_1	AHK3	histidine kinase 3 [Camellia sinensis]
	TRINITY_DN19092_c0_g1_i3_1	IDD14	Protein indeterminate-domain 14 T23K23.2 OS=Arabidopsis thaliana (Mouse-ear cress) GN=T23K23.2 PE=1 SV=1	C2H2
	TRINITY_DN23369_c0_g3_i1_3	ATH1	Homeobox protein ATH1 F26P21.100 OS=Arabidopsis thaliana (Mouse-ear cress) GN=F26P21.100 PE=1 SV=1	HB-BELL
	TRINITY_DN21475_c0_g1_i2_2	MYB88	Transcription factor MYB88 T20F6.4 OS=Arabidopsis thaliana (Mouse-ear cress) GN=T20F6.4 PE=1 SV=1	MYB
	TRINITY_DN1888_c0_g1_i1_2	AHL21	AT-hook motif nuclear-localized protein 21 T4C15.6 OS=Arabidopsis thaliana (Mouse-ear cress) GN=T4C15.6 PE=2 SV=1
	TRINITY_DN26985_c0_g1_i1_1	AHL21	AT-hook motif nuclear-localized protein 21 T4C15.6 OS=Arabidopsis thaliana (Mouse-ear cress) GN=T4C15.6 PE=2 SV=1
	TRINITY_DN25184_c0_g1_i1_2	HMG15	High mobility group B protein 15 F13M7.13 OS=Arabidopsis thaliana (Mouse-ear cress) GN=F13M7.13 PE=2 SV=1
	TRINITY_DN28004_c0_g2_i1_3	IP5PD	Type I inositol polyphosphate 5-phosphatase 13 F3F20.8 OS=Arabidopsis thaliana (Mouse-ear cress) GN=F3F20.8 PE=1 SV=1
	TRINITY_DN24322_c1_g3_i1_2	PWP2	Periodic tryptophan protein 2 F9L1.40 OS=Arabidopsis thaliana (Mouse-ear cress) GN=F9L1.40 PE=1 SV=1
BS3 vs. BS4	TRINITY_DN12572_c0_g1_i1_3	LFY	LEAFY-like protein [Vitis hybrid cultivar]	LFY
	TRINITY_DN15238_c0_g1_i1_3	UFO	protein UNUSUAL FLORAL ORGANS [Coffea arabica]
	TRINITY_DN23897_c0_g5_i2_2	MSI4	WD-40 repeat-containing protein MSI4-like [Camellia sinensis]
	TRINITY_DN25026_c0_g7_i1_1	C90A1	Cytochrome P450 90A1 MJJ3.9 OS=Arabidopsis thaliana (Mouse-ear cress) GN=MJJ3.9 PE=1 SV=1
	TRINITY_DN21614_c0_g1_i1_3	C90D1	3-epi-6-deoxocathasterone 23-monooxygenase CYP90D1 MMM17.15 OS=Arabidopsis thaliana (Mouse-ear cress) GN=MMM17.15 PE=1 SV=1
	TRINITY_DN18695_c0_g1_i1_1	PKSA	Type III polyketide synthase A T7I23.4 OS=Arabidopsis thaliana (Mouse-ear cress) GN=T7I23.4 PE=1 SV=1
	TRINITY_DN24680_c0_g1_i12_2	ARF5	auxin response factor 5 [Camellia sinensis]	B3-ARF
	TRINITY_DN19446_c0_g1_i1_3	BEL1	PREDICTED: homeobox protein BEL1 homolog [Vitis vinifera]	HB-BELL
	TRINITY_DN20504_c0_g1_i1_1	AB26G	ABC transporter G family member 26 MJG19.19 OS=Arabidopsis thaliana (Mouse-ear cress) GN=MJG19.19 PE=2 SV=2
	TRINITY_DN19834_c0_g1_i1_1	C703A2	Cytochrome P450 703A2 F6F3.8 OS=Arabidopsis thaliana (Mouse-ear cress) GN=F6F3.8 PE=1 SV=1
	TRINITY_DN11596_c0_g1_i1_1	C704B1	Cytochrome P450 704B1 F10D13.15 OS=Arabidopsis thaliana (Mouse-ear cress) GN=F10D13.15 PE=1 SV=1
	TRINITY_DN23979_c0_g1_i1_2	FAR	Fatty acyl-CoA reductase 2, chloroplastic MEC18.11 OS=Arabidopsis thaliana (Mouse-ear cress) GN=MEC18.11 PE=1 SV=2
	TRINITY_DN18732_c0_g2_i1_2	DPOE1	DNA polymerase epsilon catalytic subunit A T23G18.21 OS=Arabidopsis thaliana (Mouse-ear cress) GN=T23G18.21 PE=1 SV=1
	TRINITY_DN28002_c0_g1_i1_3	ESP1	separase [Camellia sinensis]
	TRINITY_DN24945_c0_g1_i1_3	SCC13	Sister chromatid cohesion 1 protein 3 T16L24.100 OS=Arabidopsis thaliana (Mouse-ear cress) GN=T16L24.100 PE=2 SV=2
	TRINITY_DN9792_c0_g1_i1_1	TKPR2	Tetraketide alpha-pyrone reductase 2 T26J14.11 OS=Arabidopsis thaliana (Mouse-ear cress) GN=T26J14.11 PE=1 SV=1
	TRINITY_DN25912_c0_g1_i4_3	EDE1	Protein ENDOSPERM DEFECTIVE 1 F6E13.32 OS=Arabidopsis thaliana (Mouse-ear cress) GN=F6E13.32 PE=1 SV=1
	TRINITY_DN25847_c0_g1_i1_3	ORC6	Origin of replication complex subunit 6 OsI_26966 OS=Oryza sativa subsp. indica (Rice) GN=OsI_26966 PE=3 SV=1
	TRINITY_DN27426_c0_g2_i1_3	RUK	Serine/threonine-protein kinase RUNKEL T1A4.80 OS=Arabidopsis thaliana (Mouse-ear cress) GN=T1A4.80 PE=1 SV=1
	TRINITY_DN17697_c0_g1_i1_3	ZHD4	zinc-finger homeodomain protein 4-like [Durio zibethinus]	zf-HD
	TRINITY_DN15837_c0_g1_i1_1	FUS3	B3 domain-containing transcription factor FUS3 MDJ14.4 OS=Arabidopsis thaliana (Mouse-ear cress) GN=MDJ14.4 PE=1 SV=2	B3
	TRINITY_DN11887_c0_g1_i1_1	AMS	Transcription factor ABORTED MICROSPORES F12A24.9 OS=Arabidopsis thaliana (Mouse-ear cress) GN=F12A24.9 PE=1 SV=2	bHLH
	TRINITY_DN10587_c0_g1_i1_3	CTF7	Protein CHROMOSOME TRANSMISSION FIDELITY 7 F3L17.7 OS=Arabidopsis thaliana (Mouse-ear cress) GN=F3L17.7 PE=1 SV=1
	TRINITY_DN22426_c0_g1_i1_1	HTH	protein HOTHEAD [Camellia sinensis]
	TRINITY_DN27092_c0_g1_i3_3	ANT	AP2-like ethylene-responsive transcription factor ANT T28I19.30 OS=Arabidopsis thaliana (Mouse-ear cress) GN=T28I19.30 PE=1 SV=2	AP2/ERF
	TRINITY_DN21004_c0_g1_i2_3	FD	PREDICTED: protein FD [Vitis vinifera]	bZIP
	TRINITY_DN22558_c0_g1_i1_1	GPAT6	chloroplastic glycerol-3-phosphate acyltransferase 6 [Camellia oleifera]
	TRINITY_DN27833_c0_g3_i6_3	TI10A	Protein TIFY 10A T29M8.5 OS=Arabidopsis thaliana (Mouse-ear cress) GN=T29M8.5 PE=1 SV=1	Tify
	TRINITY_DN18620_c0_g1_i1_3	KLCR3	protein KINESIN LIGHT CHAIN-RELATED 3-like [Camellia sinensis]
	TRINITY_DN21084_c0_g1_i1_3	ZHD4	Zinc-finger homeodomain protein [Actinidia chinensis var. chinensis]	zf-HD
	TRINITY_DN22979_c0_g1_i2_3	APC4	Anaphase-promoting complex subunit 4 F18E5.150 OS=Arabidopsis thaliana (Mouse-ear cress) GN=F18E5.150 PE=2 SV=2
	TRINITY_DN21852_c0_g1_i1_2	SHT	Spermidine hydroxycinnamoyl transferase T20K24.8 OS=Arabidopsis thaliana (Mouse-ear cress) GN=T20K24.8 PE=1 SV=1
	TRINITY_DN12702_c0_g1_i1_1	SSL13	Protein STRICTOSIDINE SYNTHASE-LIKE 13 like [Actinidia chinensis var. chinensis]
	TRINITY_DN15212_c0_g1_i1_3	WOX1	WUSCHEL-related homeobox 1 MEB5.20 OS=Arabidopsis thaliana (Mouse-ear cress) GN=MEB5.20 PE=2 SV=2	HB-WOX
	TRINITY_DN11716_c0_g1_i1_1	FIL1	Stamen-specific protein FIL1 FIL1 OS=Antirrhinum majus (Garden snapdragon) GN=FIL1 PE=2 SV=1
	TRINITY_DN19381_c0_g1_i1_2	AIL6	AP2-like ethylene-responsive transcription factor [Actinidia chinensis var. chinensis]	AP2/ERF
	TRINITY_DN18328_c0_g2_i1_3	RAV1	PREDICTED: AP2/ERF and B3 domain-containing transcription factor RAV1 [Vitis vinifera]	AP2/ERF
	TRINITY_DN17579_c0_g1_i1_3	JAG	Zinc finger protein JAGGED T26J14.5 OS=Arabidopsis thaliana (Mouse-ear cress) GN=T26J14.5 PE=1 SV=1
	TRINITY_DN19171_c0_g1_i1_3	DIV	Transcription factor DIVARICATA DIVARICATA OS=Antirrhinum majus (Garden snapdragon) GN=DIVARICATA PE=2 SV=1	MYB
	TRINITY_DN8209_c0_g1_i1_3	ZFP2	Zinc finger protein 2 MUA2.9 OS=Arabidopsis thaliana (Mouse-ear cress) GN=MUA2.9 PE=1 SV=1	C2H2
	TRINITY_DN24966_c2_g1_i1_3	SPL8	Squamosa promoter-binding-like protein 8 T7I23.32 OS=Arabidopsis thaliana (Mouse-ear cress) GN=T7I23.32 PE=1 SV=2	SBP
	TRINITY_DN25510_c0_g1_i1_3	FBL17	F-box/LRR-repeat protein 17 T5N23.10 OS=Arabidopsis thaliana (Mouse-ear cress) GN=T5N23.10 PE=1 SV=1
	TRINITY_DN4633_c0_g1_i1_2	KCS5	3-ketoacyl-CoA synthase [Actinidia chinensis var. chinensis]
	TRINITY_DN21978_c2_g1_i1_2	PS1	FHA domain-containing protein PS1 At1g34355 OS=Arabidopsis thaliana (Mouse-ear cress) GN=At1g34355 PE=2 SV=1
	TRINITY_DN18877_c0_g1_i2_2	AIL5	AP2-like ethylene-responsive transcription factor AIL5 MSF19.5 OS=Arabidopsis thaliana (Mouse-ear cress) GN=MSF19.5 PE=2 SV=2	AP2/ERF
	TRINITY_DN10696_c0_g1_i1_3	YUC4	Probable indole-3-pyruvate monooxygenase YUCCA4 F2I11_210 OS=Arabidopsis thaliana (Mouse-ear cress) GN=F2I11_210 PE=1 SV=1
	TRINITY_DN11861_c0_g1_i1_2	FLP2	Flowering-promoting factor 1-like protein 2 F12B17_20 OS=Arabidopsis thaliana (Mouse-ear cress) GN=F12B17_20 PE=2 SV=1
	TRINITY_DN15146_c0_g1_i1_2	GAT22	Putative GATA transcription factor 22 F20B18.260 OS=Arabidopsis thaliana (Mouse-ear cress) GN=F20B18.260 PE=1 SV=1	C2C2-GATA
	TRINITY_DN19235_c0_g1_i2_3	ATB16	Homeobox-leucine zipper protein ATHB-16 T5J17.230 OS=Arabidopsis thaliana (Mouse-ear cress) GN=T5J17.230 PE=2 SV=2	HB-HD-ZIP
	TRINITY_DN2103_c0_g1_i1_3	MIF2	mini zinc finger protein 2-like [Camellia sinensis]	zf-HD
	TRINITY_DN22833_c0_g2_i2_3	HAT4	Homeobox-leucine zipper protein HAT4 dl4415w OS=Arabidopsis thaliana (Mouse-ear cress) GN=dl4415w PE=1 SV=1	HB-HD-ZIP
	TRINITY_DN14136_c0_g1_i1_1	AB6G	ABC transporter G family member 6-like [Camellia sinensis]
	TRINITY_DN12447_c0_g1_i1_1	AHL16	AT-hook motif nuclear-localized protein 16 F23E6.8 OS=Arabidopsis thaliana (Mouse-ear cress) GN=F23E6.8 PE=1 SV=1
	TRINITY_DN17185_c0_g1_i1_3	ATXR6	histone-lysine N-methyltransferase ATXR6 [Camellia sinensis]
	TRINITY_DN25295_c1_g1_i1_3	CER2	Protein ECERIFERUM 2 F22K18.290 OS=Arabidopsis thaliana (Mouse-ear cress) GN=F22K18.290 PE=1 SV=1
	TRINITY_DN24219_c0_g1_i1_3	CSLD5	Cellulose synthase-like protein D5 F22D16.26 OS=Arabidopsis thaliana (Mouse-ear cress) GN=F22D16.26 PE=2 SV=1
	TRINITY_DN23625_c0_g1_i4_3	PYM	Protein POLYCHOME like [Actinidia chinensis var. chinensis]
	TRINITY_DN18259_c0_g1_i1_3	SNE	F-box protein SNE [Populus trichocarpa]
	TRINITY_DN18399_c0_g1_i1_1	BZP61	basic leucine zipper 61-like [Quercus suber]	bZIP
	TRINITY_DN26811_c0_g1_i4_3	DNJ63	DnaJ protein ERDJ3A T16O11.7 OS=Arabidopsis thaliana (Mouse-ear cress) GN=T16O11.7 PE=1 SV=1
	TRINITY_DN9359_c0_g1_i1_2	MND1	Meiotic nuclear division protein, partial [Actinidia chinensis var. chinensis]
	TRINITY_DN23321_c0_g1_i1_2	PMTT	Probable pectin methyltransferase QUA2 F3F9.21 OS=Arabidopsis thaliana (Mouse-ear cress) GN=F3F9.21 PE=1 SV=2
	TRINITY_DN22837_c0_g2_i1_3	RIC10	CRIB domain-containing protein [Actinidia chinensis var. chinensis]
	TRINITY_DN14356_c0_g1_i1_1	U74E2	UDP-glycosyltransferase 74E2 F3F20.13 OS=Arabidopsis thaliana (Mouse-ear cress) GN=F3F20.13 PE=1 SV=1
	TRINITY_DN22808_c1_g1_i5_3	UTR3	PREDICTED: UDP-galactose/UDP-glucose transporter 3 [Juglans regia]
	TRINITY_DN14654_c0_g2_i1_3	ATX1	Histone H3-lysine(4) N-trimethyltransferase ATX1 T9H9.17 OS=Arabidopsis thaliana (Mouse-ear cress) GN=T9H9.17 PE=1 SV=2
	TRINITY_DN18086_c0_g1_i5_3	GAT22	Putative GATA transcription factor 22 F20B18.260 OS=Arabidopsis thaliana (Mouse-ear cress) GN=F20B18.260 PE=1 SV=1	C2C2-GATA
	TRINITY_DN21856_c0_g2_i6_2	AGAL2	Alpha-galactosidase 2 F8L15.100 OS=Arabidopsis thaliana (Mouse-ear cress) GN=F8L15.100 PE=1 SV=1
	TRINITY_DN18851_c0_g1_i1_3	GID1B	Gibberellin receptor GID1B T20O10.110 OS=Arabidopsis thaliana (Mouse-ear cress) GN=T20O10.110 PE=1 SV=1
	TRINITY_DN11676_c0_g1_i1_1	NAC56	NAC transcription factor 56 MJK13.17 OS=Arabidopsis thaliana (Mouse-ear cress) GN=MJK13.17 PE=2 SV=1	NAC
	TRINITY_DN21679_c1_g1_i6_1	BHE74	hypothetical protein BHE74_00039807 [Ensete ventricosum]
	TRINITY_DN25094_c2_g2_i2_3	DOT3	BTB/POZ domain-containing protein DOT3 F18D22.20 OS=Arabidopsis thaliana (Mouse-ear cress) GN=F18D22.20 PE=2 SV=1
BS4 vs. BS5	TRINITY_DN18695_c0_g1_i1_1	PKSA	Type III polyketide synthase A T7I23.4 OS=Arabidopsis thaliana (Mouse-ear cress) GN=T7I23.4 PE=1 SV=1
	TRINITY_DN20504_c0_g1_i1_1	AB26G	ABC transporter G family member 26 MJG19.19 OS=Arabidopsis thaliana (Mouse-ear cress) GN=MJG19.19 PE=2 SV=2
	TRINITY_DN19834_c0_g1_i1_1	C703A2	Cytochrome P450 703A2 F6F3.8 OS=Arabidopsis thaliana (Mouse-ear cress) GN=F6F3.8 PE=1 SV=1
	TRINITY_DN11596_c0_g1_i1_1	C704B1	Cytochrome P450 704B1 F10D13.15 OS=Arabidopsis thaliana (Mouse-ear cress) GN=F10D13.15 PE=1 SV=1
	TRINITY_DN23979_c0_g1_i1_2	FAR	Fatty acyl-CoA reductase 2, chloroplastic MEC18.11 OS=Arabidopsis thaliana (Mouse-ear cress) GN=MEC18.11 PE=1 SV=2
	TRINITY_DN9792_c0_g1_i1_1	TKPR2	Tetraketide alpha-pyrone reductase 2 T26J14.11 OS=Arabidopsis thaliana (Mouse-ear cress) GN=T26J14.11 PE=1 SV=1
	TRINITY_DN25877_c0_g1_i1_3	CLV1	Receptor protein kinase CLAVATA1 T4O12.5 OS=Arabidopsis thaliana (Mouse-ear cress) GN=T4O12.5 PE=1 SV=3
	TRINITY_DN17697_c0_g1_i1_3	ZHD4	zinc-finger homeodomain protein 4-like [Durio zibethinus]	zf-HD
	TRINITY_DN11887_c0_g1_i1_1	AMS	Transcription factor ABORTED MICROSPORES F12A24.9 OS=Arabidopsis thaliana (Mouse-ear cress) GN=F12A24.9 PE=1 SV=2	bHLH
	TRINITY_DN22426_c0_g1_i1_1	HTH	protein HOTHEAD [Camellia sinensis]
	TRINITY_DN22558_c0_g1_i1_1	GPAT6	chloroplastic glycerol-3-phosphate acyltransferase 6 [Camellia oleifera]
	TRINITY_DN27009_c0_g1_i2_3	AS1	Transcription factor AS1 F13M22.13 OS=Arabidopsis thaliana (Mouse-ear cress) GN=F13M22.13 PE=1 SV=1	MYB
	TRINITY_DN17943_c0_g1_i8_3	YAB4	protein YABBY 4-like [Hevea brasiliensis]	C2C2-YABBY
	TRINITY_DN17191_c0_g2_i1_1	ZHD4	PREDICTED: zinc-finger homeodomain protein 4 [Theobroma cacao]	zf-HD
	TRINITY_DN21084_c0_g1_i1_3	ZHD4	Zinc-finger homeodomain protein [Actinidia chinensis var. chinensis]	zf-HD
	TRINITY_DN21852_c0_g1_i1_2	SHT	Spermidine hydroxycinnamoyl transferase T20K24.8 OS=Arabidopsis thaliana (Mouse-ear cress) GN=T20K24.8 PE=1 SV=1
	TRINITY_DN12702_c0_g1_i1_1	SSL13	Protein STRICTOSIDINE SYNTHASE-LIKE 13 like [Actinidia chinensis var. chinensis]
	TRINITY_DN25164_c0_g3_i1_1	AGL24	MADS-box protein AGL24 F22K18.260 OS=Arabidopsis thaliana (Mouse-ear cress) GN=F22K18.260 PE=1 SV=1	MADS
	TRINITY_DN11716_c0_g1_i1_1	FIL1	Stamen-specific protein FIL1 FIL1 OS=Antirrhinum majus (Garden snapdragon) GN=FIL1 PE=2 SV=1
	TRINITY_DN27740_c0_g1_i1_2	C78A5	Cytochrome P450 78A5 F21F23.15 OS=Arabidopsis thaliana (Mouse-ear cress) GN=F21F23.15 PE=2 SV=1
	TRINITY_DN8209_c0_g1_i1_3	ZFP2	Zinc finger protein 2 MUA2.9 OS=Arabidopsis thaliana (Mouse-ear cress) GN=MUA2.9 PE=1 SV=1	C2H2
	TRINITY_DN24966_c2_g1_i1_3	SPL8	Squamosa promoter-binding-like protein 8 T7I23.32 OS=Arabidopsis thaliana (Mouse-ear cress) GN=T7I23.32 PE=1 SV=2	SBP
	TRINITY_DN17992_c0_g1_i1_2	HTH	Protein HOTHEAD F3N23.17 OS=Arabidopsis thaliana (Mouse-ear cress) GN=F3N23.17 PE=1 SV=1
	TRINITY_DN26311_c1_g1_i6_3	TKPR1	tetraketide alpha-pyrone reductase 1-like [Camellia sinensis]
	TRINITY_DN8148_c0_g1_i1_3	COL9	Zinc finger protein CONSTANS-LIKE 9 MLP3.10 OS=Arabidopsis thaliana (Mouse-ear cress) GN=MLP3.10 PE=1 SV=1	C2C2-CO-like
	TRINITY_DN2103_c0_g1_i1_3	MIF2	mini zinc finger protein 2-like [Camellia sinensis]	zf-HD
	TRINITY_DN32661_c0_g1_i1_3	TCP12	Transcription factor TCP12 F14K14.9 OS=Arabidopsis thaliana (Mouse-ear cress) GN=F14K14.9 PE=2 SV=1	TCP
	TRINITY_DN14136_c0_g1_i1_1	AB6G	ABC transporter G family member 6-like [Camellia sinensis]
	TRINITY_DN12447_c0_g1_i1_1	AHL16	AT-hook motif nuclear-localized protein 16 F23E6.8 OS=Arabidopsis thaliana (Mouse-ear cress) GN=F23E6.8 PE=1 SV=1
	TRINITY_DN25295_c1_g1_i1_3	CER2	Protein ECERIFERUM 2 F22K18.290 OS=Arabidopsis thaliana (Mouse-ear cress) GN=F22K18.290 PE=1 SV=1
	TRINITY_DN21695_c2_g1_i2_2	EA6	Probable glucan endo-1,3-beta-glucosidase A6 dl3080c OS=Arabidopsis thaliana (Mouse-ear cress) GN=dl3080c PE=2 SV=1
	TRINITY_DN18880_c0_g1_i2_3	SP13A	Squamosa promoter-binding-like protein 13A MBA10.13 OS=Arabidopsis thaliana (Mouse-ear cress) GN=MBA10.13 PE=1 SV=1	SBP
	TRINITY_DN13893_c0_g1_i1_2	BABL	Basic blue protein T17M13.2 OS=Arabidopsis thaliana (Mouse-ear cress) GN=T17M13.2 PE=2 SV=2
	TRINITY_DN15956_c0_g1_i1_1	FLA1	Fasciclin-like arabinogalactan protein 1 MDF20.17 OS=Arabidopsis thaliana (Mouse-ear cress) GN=MDF20.17 PE=1 SV=1
	TRINITY_DN20790_c0_g1_i1_1	MYB88	Transcription factor MYB88 T20F6.4 OS=Arabidopsis thaliana (Mouse-ear cress) GN=T20F6.4 PE=1 SV=1
	TRINITY_DN23169_c0_g2_i2_2	BBX24	B-box zinc finger protein 24 T21E18.8 OS=Arabidopsis thaliana (Mouse-ear cress) GN=T21E18.8 PE=1 SV=1
	TRINITY_DN23550_c0_g1_i1_2	JM706	Lysine-specific demethylase JMJ706 OSJNBa0035H01.2 OS=Oryza sativa subsp. japonica (Rice) GN=OSJNBa0035H01.2 PE=2 SV=1
	TRINITY_DN18642_c0_g1_i1_1	NAC56	NAC transcription factor 56 MJK13.17 OS=Arabidopsis thaliana (Mouse-ear cress) GN=MJK13.17 PE=2 SV=1	NAC
	TRINITY_DN667_c0_g2_i1_3	ATL74	PREDICTED: RING-H2 finger protein ATL74 isoform X1 [Vigna angularis]
	TRINITY_DN16579_c0_g1_i1_2	JGB	protein JINGUBANG-like [Camellia sinensis]
	TRINITY_DN9550_c0_g1_i1_1	PI5K4	Phosphatidylinositol 4-phosphate 5-kinase 4 F24I3.40 OS=Arabidopsis thaliana (Mouse-ear cress) GN=F24I3.40 PE=4 SV=1
	TRINITY_DN14775_c0_g1_i1_3	PLRX1	Pollen-specific leucine-rich repeat extensin-like protein 1 K13E13.23 OS=Arabidopsis thaliana (Mouse-ear cress) GN=K13E13.23 PE=1 SV=1
	TRINITY_DN17268_c0_g1_i1_1	RIC4	CRIB domain-containing protein RIC4 MQK4.23 OS=Arabidopsis thaliana (Mouse-ear cress) GN=MQK4.23 PE=1 SV=1
