# Supplementary material for: Exploring the Molecular Mechanism of Sepal Formation in the Decorative Flowers of Hydrangea macrophylla ′Endless Summer′ Based on the ABCDE Model
Source: Int J Mol Sci. 2022 Nov 15;23(22):14112. doi: 10.3390/ijms232214112 (PMC9694991; doi:10.3390/ijms232214112)
Supplement: Supplementary file 1 [file ijms-23-14112-s001.zip › Supplementary Table S6.xlsx]

## Sheet: Sheet1
Supplementary table S6. Differentially expressed genes associated with the ABCDE model
Class	Genes ID	Gene name	Description
Class A	TRINITY_DN22413_c0_g3_i6_3	HmAP1-1	APETALA1/FRUITFUL like protein, partial [Hydrangea macrophylla]
	TRINITY_DN20532_c0_g2_i1_2	HmAP1-2	Agamous-like MADS-box protein AP1 VITISV_013455 OS=Vitis vinifera (Grape) GN=VITISV_013455 PE=2 SV=1
	TRINITY_DN14196_c0_g1_i1_1	HmAP1-3	APETALA1/FRUITFUL like protein, partial [Hydrangea macrophylla]
	TRINITY_DN27371_c0_g3_i4_3	HmAP2-1	Floral homeotic protein APETALA 2 AP22.49 OS=Arabidopsis thaliana (Mouse-ear cress) GN=AP22.49 PE=1 SV=1
	TRINITY_DN26347_c1_g1_i1_3	HmAP2-2	floral homeotic protein APETALA 2-like isoform X1 [Coffea arabica]
	TRINITY_DN20880_c0_g2_i5_1	HmAP2-3	APETALA2-like protein 1 OsI_18248 OS=Oryza sativa subsp. indica (Rice) GN=OsI_18248 PE=2 SV=2
	TRINITY_DN23168_c0_g1_i8_2	HmAP2-4	APETALA2-like protein 1 OsI_18248 OS=Oryza sativa subsp. indica (Rice) GN=OsI_18248 PE=2 SV=2
	TRINITY_DN26130_c0_g2_i11_3	HmAP2-5	APETALA2-like protein 3 isoform X1 [Camellia sinensis]
Class B	TRINITY_DN20266_c0_g1_i1_2	HmAP3-1	APETALA3 like protein [Hydrangea macrophylla]
	TRINITY_DN18016_c0_g1_i1_3	HmAP3-2	MADS box transcription factor AP3, partial [Hydrangea macrophylla]
	TRINITY_DN12279_c0_g1_i1_2	HmPI-1	PISTILLATA like protein [Hydrangea macrophylla]
	TRINITY_DN19157_c0_g1_i1_3	HmPI-2	PISTILLATA like protein [Hydrangea macrophylla]
Class C/D	TRINITY_DN27929_c0_g5_i1_3	HmAG-1	HmAGAMOUS protein [Hydrangea macrophylla]
	TRINITY_DN10215_c0_g1_i1_3	HmAG-2	PREDICTED: MAD-box transcripion factor isoform X2 [Vitis vinifera]
Class E	TRINITY_DN23823_c0_g1_i12_3	HmSEP1	developmental protein SEPALLATA 1-like isoform X1 [Coffea arabica]
	TRINITY_DN24713_c0_g2_i2_3	HmSEP3-1	agamous-like MADS-box protein AGL9 homolog [Durio zibethinus]
	TRINITY_DN24713_c0_g1_i1_3	HmSEP3-2	RecName: Full=Agamous-like MADS-box protein MADS4; AltName: Full=MADS-box protein 4; Short=VvMADS4; AltName: Full=SEPALLATA homolog 3; Short=VvSEP3; Short=VviSEP3 [Vitis vinifera]
