# Supplementary material for: Exploring the Molecular Mechanism of Sepal Formation in the Decorative Flowers of Hydrangea macrophylla ′Endless Summer′ Based on the ABCDE Model
Source: Int J Mol Sci. 2022 Nov 15;23(22):14112. doi: 10.3390/ijms232214112 (PMC9694991; doi:10.3390/ijms232214112)
Supplement: Supplementary file 1 [file ijms-23-14112-s001.zip › Supplementary Table S7.xlsx]

## Sheet: Sheet1
Supplementary table S7. The primers sequences of selected genes used in RT-qPCR
Gene ID	Gene name	Description	Forward Primer Sequence(5'-3')	Reverse Primer Sequence (5'-3')
TRINITY_DN11951_c0_g1_i2_1	HmSOC1	MADS-box protein SOC1-like isoform X1 [Camellia sinensis]	CTTGGGAGAAGGTGTAGG	TCTTGCTCTGATGGTGGT
TRINITY_DN26130_c0_g2_i11_3	HmAP2-5	APETALA2-like protein 3 isoform X1 [Camellia sinensis]	TGTTTCGAGTGATTCGGTCT	GTTAGCGGTTTCGGCATT
TRINITY_DN23168_c0_g1_i8_2	HmAP2-4	APETALA2-like protein 1 OsI_18248 OS=Oryza sativa subsp. indica (Rice) GN=OsI_18248 PE=2 SV=2	GTGCCGATGAAGGAGATT	CTTGTAAGCCACCTGAACC
TRINITY_DN20532_c0_g2_i1_2	HmAP1-2	Agamous-like MADS-box protein AP1 VITISV_013455 OS=Vitis vinifera (Grape) GN=VITISV_013455 PE=2 SV=1	GGAAGGTACTTGAGCGGTATG	GTTTGGTGTATTCTCGGGACA
TRINITY_DN27092_c0_g1_i3_3	HmANT-2	AP2-like ethylene-responsive transcription factor ANT T28I19.30 OS=Arabidopsis thaliana (Mouse-ear cress) GN=T28I19.30 PE=1 SV=2	AAAGAAACGAGCATTGGAG	GTTCACCGAATCAATCCC
TRINITY_DN24680_c0_g1_i12_2	HmARF5	auxin response factor 5 [Camellia sinensis]	GGAGGGTTGGTTAGTGGT	CTGAGTTTATTGGCTTACGG
TRINITY_DN23897_c0_g5_i2_2	HmMSI4	WD-40 repeat-containing protein MSI4-like [Camellia sinensis]	CCAGGCTTATTCTTTCGC	CTTTCACCATCATCGGACA
TRINITY_DN25026_c0_g7_i1_1	HmC90A1	Cytochrome P450 90A1 MJJ3.9 OS=Arabidopsis thaliana (Mouse-ear cress) GN=MJJ3.9 PE=1 SV=1	AACTCTGGAGCAACAAGC	GGAACCCAACTGATACGA
TRINITY_DN24713_c0_g2_i2_3	HmSEP3-1	agamous-like MADS-box protein AGL9 homolog [Durio zibethinus]	TGTAACTACGGAGCACCAG	CCAAGATCCTCACCCAGA
TRINITY_DN23823_c0_g1_i12_3	HmSEP1	developmental protein SEPALLATA 1-like isoform X1 [Coffea arabica]	GATTAGATCCACAAAGACCCAGT	TGCTCACCACCTCCTACCC
TRINITY_DN23599_c0_g1_i1_1	HmSVP-3	MADS-box protein SVP-like [Coffea arabica]	TAGCTGCTAGGCAAGTGAC	CTTTCCAGTAGATGAGAAGATG
TRINITY_DN20266_c0_g1_i1_2	HmAP3-1	APETALA3 like protein [Hydrangea macrophylla]	CAACAAACAGGCAAGTGAC	GACTGGTGTACTCGTGGAAC
TRINITY_DN20347_c1_g1_i3_2	HmFRI3	Ferretin 1 isoform 2, partial [Theobroma cacao]	CGCCCTCTATGCGTACTTTG	TCCGCCTCGTTTGTTCTG
